# Supplementary material for: Dynamic Transcript Profiling of Candida albicans Infection in Zebrafish: A Pathogen-Host Interaction Study
Source: PLoS One. 2013 Sep 3;8(9):e72483. doi: 10.1371/journal.pone.0072483 (PMC3760836; doi:10.1371/journal.pone.0072483)
Supplement: Table S1 — C. albicans significant genes list. Applying a stringent criterion of a p-value less than 0.01/6202 = 1.61×10−6 (with Bonferroni correction) further reduced the target gene pool and identified a total of 1,307 significant genes. The gene list also shows classifications according to groups in the PC subspace and cell-surface, iron and hyphal related functions. (XLS) [file pone.0072483.s003.xls]

## Sheet: Table S1
Table S1. C. albicans significant genes list
Genes		Related list			Cluster		Expression									Description
Common	System	Cell surface-related	Iron-related	Hyphal-related	Main	Sub	0.5 hr	1 hr	2 hr	4 hr	6 hr	8 hr	12 hr	16 hr	18 hr
orf19.100	orf19.100				2	IV	-1.32757	-1.79822	-1.46763	-0.751135	-0.248081	0.0301311	1.30289	2.22492	2.0347	ORF, Uncharacterized
orf19.1007	orf19.1007				1	I	0.980186	0.823213	0.140775	-0.127852	-0.358564	-0.164103	-0.41408	-0.45882	-0.420754	Putative transcription factor with bZIP DNA-binding motif
orf19.1012	orf19.1012				1	I	0.811713	1.09616	0.767688	-0.0423963	-0.289642	-0.336294	-0.52281	-0.604457	-0.879962	S. cerevisiae ortholog APS1 has clathrin binding, has role in Golgi to vacuole transport and localizes to AP-1 adaptor complex
orf19.1032	SKO1				1	I	1.14586	0.754021	0.46343	0.0947356	-0.057258	-0.180778	-0.609842	-0.826383	-0.783786	Putative transcription factor involved in cell wall damage response, similar to S. cerevisiae Sko1p; mutation causes caspofungin sensitivity; induced by osmotic stress via Hog1p; transcriptionally activated by Mnl1p under weak acid stress
orf19.1033	STR2				1	I	0.40719	0.323054	-0.0096928	-0.171689	-0.236712	-0.0430305	-0.096971	-0.0220637	-0.150085	S. cerevisiae ortholog STR2 has cystathionine gamma-synthase activity, has role in transsulfuration and localizes to cytoplasm, nucleus
orf19.1036	MNS1			✓	1	I	0.716623	1.08211	0.121147	-0.216375	-0.328266	-0.456457	-0.209024	-0.319759	-0.389998	Alpha-1,2-mannosidase; processes Man9GlcNAc2 to Man8GlcNAc2 isomer B; member of endoplasmic-reticulum localized glycosyl hydrolase family 47; ER form is converted by Kex2p to a cytosolic form
orf19.1037	orf19.1037				2	IV	-1.22784	-0.133029	-0.0389002	0.28443	0.235149	0.252794	0.0932644	0.303779	0.230355	ORF, Uncharacterized
orf19.1043	orf19.1043				2	IV	-1.24104	-1.16955	-1.62352	-1.2982	-0.535575	-0.628929	1.51095	2.79341	2.19245	S. cerevisiae ortholog VPS66 has role in protein targeting to vacuole and localizes to cytoplasm
orf19.1051	HTA2				2	VI	-1.36293	-0.646623	0.839549	0.23665	0.333774	0.00389236	0.242212	0.189748	0.163728	Protein described as histone H2A; farnesol regulated; transcription is downregulated in both intermediate and mature biofilms
orf19.1054	orf19.1054				2	IV	-0.510436	-0.410625	-0.197971	-0.106663	0.108802	-0.178616	0.318288	0.46058	0.51664	ORF, Uncharacterized
orf19.1059	HHF1				2	VI	-0.761739	-0.265537	0.716313	0.225185	0.0469087	-0.0979284	-0.0602174	0.170213	0.0268019	Putative histone H4; reduced mRNA in homozygous fkh2 null mutant; regulated by Efg1p; fluconazole induced; amphotericin B repressed; farnesol regulated; shows colony morphology-related gene regulation by Ssn6p
orf19.1064	ACS2				1	I	0.633359	1.14101	0.555487	0.229505	-0.11615	-0.21559	-0.716575	-0.735447	-0.775604	Probable acetyl-CoA synthetase, similar to known fungal acetyl-CoA synthetases; antigenic during murine systemic infection; antigenic in human; upregulated by Efg1p; macrophage-induced protein; soluble protein in hyphae
orf19.1069	RPN4				1	I	1.19996	0.621305	-0.0799385	-0.296491	-0.346303	0.0574493	-0.559357	-0.460269	-0.136355	DNA binding protein with Cys2-His2 zinc-finger; putative regulator of proteasome genes; DNA recognition sequence (GAAGGCAAAA) enriched in regions upstream of proteasome genes; induced in core stress response
orf19.1075.1	orf19.1075.1				2	IV	-1.11629	-1.19988	-0.906275	0.263389	0.396575	0.892825	0.718617	0.413037	0.538002	Pseudogene; added to Assembly 21 based on comparative genome analysis
orf19.109	orf19.109				2	IV	-0.377619	-0.31215	-0.152402	-0.0499948	-0.00446636	-0.0866916	0.334297	0.386082	0.262945	Probable mitochondrial tyrosyl-tRNA synthetase, based on conservation in other fungi
orf19.1108	HAM1				2	IV	-0.411675	-1.0291	0.183311	0.545633	0.202182	0.427218	0.0483889	0.0553977	-0.0213557	Predicted ORF in Assemblies 19, 20 and 21; caspofungin repressed; regulated by Gcn2p and Gcn4p
orf19.1112	BUD7				1	I	0.390465	0.635196	0.119646	-0.304029	-0.182373	-0.30645	-0.244873	-0.000535985	-0.107046	S. cerevisiae ortholog BCH1 has role in fungal-type cell wall chitin biosynthetic process, Golgi to plasma membrane transport and localizes to exomer complex, ribosome, clathrin-coated vesicle
orf19.1121	orf19.1121				2	IV	-0.103193	-0.752733	-0.762196	-0.552503	-0.588039	-0.175399	0.635466	1.13212	1.16648	ORF, Uncharacterized
orf19.1124	orf19.1124				2	IV	-2.17633	-2.5025	-1.27206	0.79341	1.48841	1.92778	0.772434	0.290499	0.678349	ORF, Uncharacterized
orf19.113	CIP1				2	IV	-1.99682	-2.63884	-1.21303	0.369269	0.674197	1.23228	1.06084	1.2216	1.29051	Protein with slight similarity to plant isoflavone reductase; transcription induced by cadmium (specifically, not by other heavy metals or heat shock), yeast-hyphal switch, oxidative stress (via Cap1p), or macrophage interaction
orf19.1133	MSB1				1	III	-0.246452	0.449105	0.185741	0.29912	0.398319	-0.0144619	-0.198116	-0.45954	-0.413716	Predicted ORF in Assemblies 19, 20 and 21; expression in S. cerevisiae flo8 and flo11 mutants suggests a role in regulation of adhesion factors
orf19.1139	orf19.1139				1	I	0.572691	0.593828	0.176218	0.200509	0.320543	0.217844	-0.35284	-0.851366	-0.877426	ORF, Uncharacterized
orf19.1143	orf19.1143				1	I	1.28811	1.3446	0.485645	0.0124036	-0.36436	-0.299459	-0.641277	-0.904905	-0.920755	ORF, Uncharacterized
orf19.1144	orf19.1144				2	IV	-1.34156	-0.509034	-0.310551	0.438372	0.332742	0.108283	0.346647	0.522446	0.412657	ORF, Uncharacterized
orf19.1150	orf19.1150				2	IV	-0.777807	-1.19119	-1.10417	0.192989	0.666365	0.894857	0.410141	0.404256	0.504555	Predicted ORF in Assemblies 19, 20 and 21; regulated by Gcn2p and Gcn4p
orf19.1152	orf19.1152				2	IV	-1.03414	-2.38249	-1.00847	-0.669304	0.00999098	0.0574013	1.17201	1.94019	1.91481	Predicted ORF in Assemblies 19, 20 and 21; regulated by Gcn2p and Gcn4p; induced in core stress response
orf19.1159	orf19.1159				1	I	1.22279	0.54165	0.265358	-0.100926	-0.211935	-0.177096	-0.352995	-0.646023	-0.540825	Predicted ORF in Assemblies 19, 20 and 21; similar to A. nidulans CYSA serine O-trans-acetylase, suggesting that C. albicans uses an O-acetyl-serine (OAS) pathway of sulfur assimilation; induced upon biofilm formation
orf19.1161	PLD1			✓	1	I	0.412933	0.896808	0.124398	0.253214	-0.0494786	-0.145665	-0.402179	-0.592002	-0.498028	Phospholipase D1; required for phosphatidic acid and for most diacylglycerol production; required for wild-type mouse virulence, but not rat oral virulence; mutant defect in hyphal growth on solid substrates; similar to S. cerevisiae Spo14p
orf19.1169	orf19.1169				1	I	1.42106	1.06088	0.661317	-0.310893	-0.543024	-0.353546	-0.76731	-0.785139	-0.383352	S. cerevisiae ortholog JID1 localizes to mitochondrion
orf19.1171	orf19.1171				2	IV	0.0176012	-0.690756	-1.5795	-0.55672	-0.0549611	0.189832	1.12958	1.06893	0.476	ORF, Uncharacterized
orf19.118	FAD2				1	I	1.5337	1.04186	0.819544	-0.203184	-0.216149	-0.545007	-0.838504	-0.624501	-0.967764	Delta-12 fatty acid desaturase, involved in production of linoleic acid, which is a major component of membranes
orf19.1182	orf19.1182				2	IV	-0.750246	-0.777387	-0.337295	0.147325	0.235728	0.0559989	0.530906	0.449073	0.445899	S. cerevisiae ortholog VAM7 has phosphatidylinositol-3-phosphate binding, has role in vacuole fusion, non-autophagic, piecemeal microautophagy of nucleus and localizes to fungal-type vacuole membrane
orf19.1183	orf19.1183				2	IV	-0.703945	-1.29989	-0.664528	0.207679	0.450117	0.408538	0.630744	0.365006	0.606276	ORF, Uncharacterized
orf19.1190	orf19.1190				1	I	1.03584	1.09394	0.113936	-0.00641948	-0.20077	-0.231761	-0.48837	-0.667558	-0.648843	ORF, Uncharacterized
orf19.1191	orf19.1191				1	I	0.662126	0.745251	-0.105652	-0.138072	-0.374262	-0.331515	-0.203419	-0.136154	-0.118303	S. cerevisiae ortholog HRD3 has ubiquitin-protein ligase activity and has role in ER-associated protein catabolic process
orf19.1198	orf19.1198				2	IV	-0.0367379	-0.442703	-0.311613	-0.131397	-0.108816	0.0414793	0.276253	0.313293	0.400241	Predicted ORF in Assemblies 19, 20 and 21; possibly an essential gene, disruptants not obtained by UAU1 method
orf19.1203	SRO77	✓			1	I	0.931431	1.26791	0.14039	0.102149	-0.273706	-0.275968	-0.544563	-0.708675	-0.638965	Predicted ORF in Assemblies 19, 20 and 21; filament induced; fungal-specific (no human or murine homolog)
orf19.1203.1	orf19.1203.1				1	I	0.901361	1.44843	0.599771	-0.237488	-0.407304	-0.772642	-0.72119	-0.41262	-0.39832	ORF, Uncharacterized
orf19.1208	orf19.1208				1	I	0.0533853	0.575102	0.529741	0.0313343	-0.00185028	-0.436836	-0.129996	-0.364204	-0.256677	Predicted ORF in Assemblies 19, 20 and 21; member of a family encoded by FGR6-related genes in the RB2 repeat sequence
orf19.122	CDC20				2	IV	-1.33146	-0.814738	0.401407	0.336598	0.3559	-0.0432823	0.208332	0.494933	0.392306	Protein similar to S. cerevisiae Cdc20p; induced under Cdc5p depletion; member of conserved Mcm1p regulon; mRNA expression peaks at cell-cycle G2/M phase; mRNA binds to She3p and is localized to buds of yeast-form cells and hyphal tips
orf19.1223	DBF2			✓	2	IV	-1.36405	-1.04723	-0.438452	0.352385	0.271009	0.0976087	0.461837	0.904764	0.76213	Essential serine/threonine protein kinase involved in mitotic spindle formation and cytokinesis; required for septum formation, exit from mitosis, and normal hyphal morphogenesis; virulence-group-correlated expression
orf19.1235	HOM3				1	I	1.46738	0.358231	0.243561	-0.303879	-0.471531	-0.272615	-0.295681	-0.419607	-0.305854	Putative L-aspartate 4-P-transferase; fungal-specific (no human or murine homolog); regulated by Gcn2p and Gcn4p
orf19.1236	orf19.1236				2	IV	-0.668016	-0.597214	-0.00948324	0.173927	0.251364	0.232453	0.182572	0.24096	0.193438	S. cerevisiae ortholog GVP36 has role in establishment or maintenance of actin cytoskeleton polarity, vacuole organization, endocytosis and localizes to integral to Golgi membrane
orf19.1248	orf19.1248				1	I	0.269343	0.374277	0.323174	0.0962943	0.000766045	-0.176413	-0.142497	-0.421176	-0.323767	Putative protein of unknown function; heterozygous null mutant exhibits resistance to parnafungin in the C. albicans fitness test
orf19.1251	BRN1				1	III	-0.135081	0.236143	0.819676	0.412763	0.113182	-0.0611927	-0.264223	-0.455159	-0.666108	Predicted ORF in Assemblies 19, 20 and 21; cell-cycle regulated periodic mRNA expression
orf19.1254	SEC23				1	I	1.12635	1.45555	0.374176	-0.146727	-0.412332	-0.46125	-0.644439	-0.621125	-0.670204	Transcription is regulated upon yeast-hyphal switch
orf19.1265	orf19.1265				1	I	0.893681	1.25046	0.574216	-0.013276	-0.228606	-0.355831	-0.662037	-0.634438	-0.824168	ORF, Uncharacterized
orf19.1267	orf19.1267				2	IV	-0.273311	-0.947785	-0.244339	0.0488658	0.0104688	0.102705	0.295131	0.475123	0.533141	Ortholog of S. cerevisiae CAJ1
orf19.1272	orf19.1272				2	IV	-1.93523	-2.38563	-2.01267	-0.459747	1.10436	1.95893	1.42675	1.00435	1.29888	S. cerevisiae ortholog YGR111W has role in regulation of cell size and localizes to cytoplasm, nucleus
orf19.1275	GAT1				1	I	1.55244	1.50085	1.79101	0.0975931	0.0584471	0.368661	-1.19104	-2.19064	-1.98734	Zinc finger transcriptional regulator of nitrogen utilization; required for nitrogen catabolite repression and utilization of isoleucine, tyrosine and tryptophan N sources; required for virulence in a mouse systemic infection model
orf19.1288	FOX2				2	IV	-1.3379	-1.71352	-1.51387	0.499155	0.904033	1.51876	0.837403	0.267808	0.538127	Predicted 3-hydroxyacyl-CoA epimerase, required for fatty acid beta-oxidation; upregulated upon phagocytosis; transcription is regulated by Mig1p and by white-opaque switching; transcriptional activation by oleate requires Ctf1p
orf19.1289	SCT1				2	IV	-0.70171	-0.563244	-0.2643	0.0355628	0.0057928	0.0540031	0.487043	0.469974	0.476878	Putative glycerol-3-phosphate O-acyltransferase; fungal-specific (no human or murine homolog)
orf19.1306	orf19.1306				2	IV	-0.666299	-1.81621	-0.445395	0.282644	0.343834	0.639262	0.589625	0.550765	0.521778	ORF, Uncharacterized
orf19.1308	orf19.1308				2	IV	-1.37521	-1.34073	-0.109074	0.401001	0.595625	0.638152	0.445368	0.443718	0.301158	Predicted membrane transporter, member of the drug:proton antiporter (14 spanner) (DHA2) family, major facilitator superfamily (MFS)
orf19.132	orf19.132				1	I	0.557151	0.628906	-0.155143	-0.00246238	-0.145781	-0.0704346	-0.310749	-0.197595	-0.303893	S. cerevisiae ortholog SIF2 has role in negative regulation of meiosis, negative regulation of chromatin silencing at telomere, histone deacetylation, positive regulation of stress-activated MAPK cascade
orf19.1323	orf19.1323				1	I	0.274816	0.490412	0.340841	0.128966	-0.109452	-0.141202	-0.219764	-0.361858	-0.402759	Phosphorylated protein of unknown function
orf19.1325	ECM38				2	IV	-1.061	-0.87728	-0.570835	0.199321	0.214803	0.326267	0.323552	0.603612	0.841559	Alkaline upregulated; possibly an essential gene, disruptants not obtained by UAU1 method
orf19.1327	RBT1	✓			1	I	1.04415	2.21923	0.517928	-0.451927	-0.283096	-0.569432	-0.687803	-0.933614	-0.855438	Cell wall protein with similarity to Hwp1p, required for virulence; cell-wall attached; predicted glycosylation; Tup1p repressed; serum, hyphal and alkaline induced; farnesol, alpha factor induced; Rfg1p-, Rim101p-regulated
orf19.1333	SNG3				1	I	-0.160515	0.660939	0.458409	0.159451	-0.030992	-0.388894	-0.123881	-0.255874	-0.318644	Predicted ORF in Assemblies 19, 20 and 21; mutation confers hypersensitivity to toxic ergosterol analog; shows colony morphology-related gene regulation by Ssn6p
orf19.1338	orf19.1338				1	I	0.424166	0.521624	0.077282	-0.168352	-0.155022	-0.364772	-0.133434	-0.0919298	-0.109562	ORF, Uncharacterized
orf19.1342	SHM1				2	IV	-0.103492	-0.41039	-0.473252	-0.349255	-0.171996	0.129772	0.159988	0.608118	0.610507	Mitochondrial serine hydroxymethyltransferase; complements the glycine auxotrophy of an S. cerevisiae shm1 null shm2 null gly1-1 triple mutant; protein detected by mass spec in exponential and stationary phase cultures
orf19.1349	orf19.1349				2	IV	-1.88899	-2.27442	-1.89783	-0.414962	0.167056	0.471106	1.51806	2.16116	2.15881	ORF, Uncharacterized
orf19.1356	orf19.1356				2	IV	-1.48338	-0.554847	-0.340249	0.455547	0.45506	0.650231	0.30617	0.318796	0.192669	S. cerevisiae ortholog TUM1 has role in tRNA wobble position uridine thiolation and localizes to mitochondrion
orf19.1365	orf19.1365				2	IV	-0.427656	-0.0482108	-0.0756862	-0.115031	-0.295579	-0.566285	0.360595	0.507733	0.660121	Predicted ORF in Assemblies 19, 20 and 21; mutation confers hypersensitivity to toxic ergosterol analog; constitutive expression independent of MTL or white-opaque status
orf19.1373	INP51			✓	1	I	0.685059	1.06728	0.347188	-0.0409739	-0.186497	-0.220312	-0.540304	-0.602881	-0.508564	Putative phosphatidylinositol-4,5-bisphosphate phosphatase; involved in maintenance of phosphoinositide levels; affects hyphal growth, virulence, cell integrity; interacts with Irs4p
orf19.1374	orf19.1374				2	IV	-1.09381	-0.802184	-0.0236778	0.406981	0.106061	0.180492	0.361552	0.530634	0.333951	ORF, Uncharacterized
orf19.1375	LEU42				2	IV	-0.457517	-1.51852	-1.18571	-0.39681	-0.00757648	-0.0633224	0.861298	1.43183	1.33634	Putative alpha-isopropylmalate synthase; fungal-specific (no human/murine homolog); upregulated in the presence of human blood or polymorphonuclear cells; regulated by Gcn2p and Gcn4p; detected by mass spec in stationary phase cultures
orf19.1381	orf19.1381				2	IV	-1.13744	-1.11015	-0.97279	-0.172965	-0.0370859	0.0227884	0.783648	1.35414	1.26986	S. cerevisiae ortholog LSB5 has role in actin filament organization, endocytosis, actin cortical patch localization and localizes to actin cortical patch
orf19.1386	orf19.1386				1	I	1.11897	1.11098	0.300954	-0.584539	-0.357984	-0.811088	-0.238488	-0.270187	-0.268622	S. cerevisiae ortholog BET1 has SNAP receptor activity and has role in retrograde vesicle-mediated transport, Golgi to ER, ER to Golgi vesicle-mediated transport
orf19.139	TRA1				1	I	0.222782	0.565763	0.425185	0.419989	-0.0387273	-0.0706859	-0.375034	-0.671377	-0.477896	Subunit of the NuA4 histone acetyltransferase complex
orf19.1390	PMI1				1	I	1.9644	1.90438	0.871703	-0.285148	-0.415256	-0.705049	-0.921347	-1.20679	-1.20689	Phosphomannose isomerase; cell wall biosynthesis enzyme; drug target; functional homolog of S. cerevisiae and E. coli phosphomannose isomerase; Gcn4p-regulated; repressed by 3-AT; induced on adherence to polystyrene, phagocytosis
orf19.1396	orf19.1396				1	I	0.463944	0.674705	0.16066	-0.00337176	-0.0779223	-0.165843	-0.225445	-0.406935	-0.419793	ORF, Uncharacterized
orf19.1397	orf19.1397				1	I	0.801375	0.413343	0.121651	-0.0741436	-0.150943	-0.00609121	-0.544767	-0.292093	-0.268331	ORF, Uncharacterized
orf19.1402	CCT2				1	I	0.919828	0.987746	0.550462	0.00366185	-0.214756	-0.110784	-0.580253	-0.801402	-0.754503	Predicted ORF in Assemblies 19, 20 and 21; protein detected by mass spec in exponential and stationary phase cultures
orf19.1416	COX11	✓			1	II	0.518722	0.0951483	-0.0887067	-0.444876	-0.470616	-0.378044	0.121749	0.253886	0.392737	Cytochrome oxidase assembly protein; transcription is regulated by Nrg1p; transcription is upregulated in both intermediate and mature biofilms; protein repressed during the mating process
orf19.1418	SEC15				1	I	0.363323	0.549145	0.117468	0.0132956	-0.182853	-0.21235	-0.253326	-0.182532	-0.212172	Predicted exocyst subunit; ortholog of S. cerevisiae SEC15
orf19.1420	orf19.1420				1	I	0.65851	0.989321	0.222352	-0.0420185	-0.260364	-0.135827	-0.36762	-0.477583	-0.586772	Ortholog of S. cerevisiae IRC6
orf19.1424	orf19.1424				2	IV	-1.1248	-0.87388	-0.157154	0.542706	0.44636	0.666026	0.246836	0.0506678	0.203233	Predicted membrane transporter, member of the oxalate:formate antiporter (OFA) family, major facilitator superfamily (MFS)
orf19.1427	orf19.1427				2	IV	-2.79206	-2.21693	-1.8593	-0.645574	0.405087	1.42051	1.79833	2.06416	1.82578	Putative transporter; fungal-specific (no human or murine homolog)
orf19.1433	orf19.1433				2	IV	-0.804175	-1.33442	-0.646568	-0.56845	-0.110516	-0.256177	0.867245	1.52991	1.32315	Predicted ORF in Assemblies 19, 20 and 21; shows colony morphology-related gene regulation by Ssn6p
orf19.1435	TEF1	✓			1	I	0.540734	0.449205	-0.00875604	-0.0802317	-0.217233	0.0437904	-0.160605	-0.328272	-0.238632	Translation elongation factor 1-alpha, detected at the cell surface; binds human plasminogen; macrophage/pseudohyphal-induced; upregulated in RHE model of oral candidiasis and in clinical oral candidiasis isolates; possibly essential gene
orf19.1446	CLB2			✓	2	VI	-1.06944	-0.591566	0.241404	0.825576	0.444625	0.120692	0.0216714	0.0666356	-0.059595	B-type mitotic cyclin (cyclin-dependent protein kinase regulatory subunit); essential; required for wild-type mitotic exit; role in cell polarization; interacts with catalytic subunit Cdk1p
orf19.1450	orf19.1450				2	IV	-1.89048	-1.99005	-1.61906	-0.555722	0.145378	-0.0309441	0.744819	2.42373	2.77234	ORF, Uncharacterized
orf19.1461	orf19.1461				2	IV	-3.15835	-3.16469	-0.164456	0.289468	1.14912	1.83229	1.27944	0.641408	1.29576	Predicted ORF in Assemblies 19, 20 and 21; possibly transcriptionally regulated upon hyphal formation
orf19.1477	orf19.1477				2	IV	-0.989277	-0.877375	-0.55411	-0.476315	-0.144876	-0.305571	0.754108	1.42357	1.16985	S. cerevisiae ortholog YGL010W localizes to endoplasmic reticulum
orf19.1478	STT3	✓			1	I	1.22284	1.53913	0.659153	-0.0883607	-0.268161	-0.441516	-0.721977	-0.918951	-0.982159	Putative oligosaccharyltransferase complex component
orf19.1490	MSB2				1	I	0.631272	1.24217	0.400324	0.00481027	-0.153936	-0.57048	-0.512044	-0.546865	-0.49525	Mucin family member, possible sensor of cell wall damage; required for Cek1p phosphorylation in response to cell wall stress; transcription is negatively regulated by Rim101p
orf19.1493	RAD7				1	I	0.751807	0.658982	0.386812	-0.0255895	-0.333574	-0.462218	-0.362145	-0.337805	-0.276271	Protein similar to S. cerevisiae Rad7p, which is a subunit of the Nucleotide Excision Repair Factor 4; induced under hydroxyurea treatment
orf19.1494	RAD23				1	I	0.620247	0.586319	0.205915	0.152453	-0.0558751	0.0947208	-0.446988	-0.615673	-0.54112	S. cerevisiae ortholog RAD23 has role in ER-associated protein catabolic process, protein deglycosylation
orf19.1507	orf19.1507				2	IV	-0.668986	-0.677501	-0.584766	0.81376	0.477463	0.0768139	0.151134	0.324139	0.0879437	Predicted ORF in Assemblies 19, 20 and 21; Plc1p-regulated
orf19.1509	ROD1				1	I	1.81989	0.911279	0.57571	0.0329854	-0.0974939	0.0690402	-0.746632	-1.32288	-1.2419	Protein not essential for viability; similar to S. cerevisiae Rod1p, which is a membrane protein with a role in drug tolerance; repressed by Rgt1p
orf19.1516	orf19.1516				1	I	0.703914	0.730302	0.0434568	-0.0774439	-0.258884	-0.234163	-0.367605	-0.331533	-0.208045	S. cerevisiae ortholog UBP14 has ubiquitin-specific protease activity and has role in negative regulation of gluconeogenesis, proteasomal ubiquitin-dependent protein catabolic process
orf19.1522	orf19.1522				2	IV	-1.83541	-1.1547	0.0779774	0.588923	0.525858	0.305696	0.396983	0.694396	0.400271	ORF, Uncharacterized
orf19.1526	SNF2			✓	1	I	0.328054	0.688141	0.243207	0.291381	0.0452533	0.139168	-0.381669	-0.712123	-0.641412	Protein involved in transcriptional regulation; ortholog of S. cerevisiae Snf2p, which is the catalytic subunit of the SWI/SNF chromatin remodeling complex; interacts with Swi1p; SWI/SNF complex is essential for hyphal growth and virulence
orf19.1539	orf19.1539				1	I	0.686642	1.67852	0.382271	-0.856686	-0.806071	-0.433106	-0.18798	-0.360256	-0.103335	Predicted ORF in Assemblies 19, 20 and 21; highly induced upon biofilm formation
orf19.1544	orf19.1544				1	I	0.515674	0.608274	0.296585	0.108418	-0.121867	-0.0511571	-0.374293	-0.541612	-0.440022	ORF, Uncharacterized
orf19.1552	CPR3				2	IV	-0.470117	-0.754252	-0.330548	0.187685	0.1583	0.464319	0.221082	0.326848	0.196683	Protein described as a peptidyl-prolyl cis-trans isomerase; macrophage-induced protein; protein level decreased in stationary phase cultures; predicted mitochondrial localization; overlaps orf19.1551
orf19.1553	ENT3				1	I	0.768449	1.09401	0.309886	0.0652821	-0.150772	-0.263363	-0.539902	-0.610066	-0.673521	Putative protein of unknown function, induced during the mating process; transcription is upregulated in an RHE model of oral candidiasis
orf19.1560	POB3			✓	1	I	0.6015	0.77816	0.35644	-0.00767595	-0.165541	-0.260982	-0.302658	-0.54782	-0.451423	Protein similar to S. cerevisiae Pob3p, which is involved in chromatin assembly and disassembly; transposon mutation affects filamentous growth
orf19.1562	orf19.1562				2	IV	-2.06185	-1.85075	-1.27061	-0.769393	-0.0144307	-0.28028	1.48994	2.64065	2.11672	Predicted ORF in Assemblies 19, 20 and 21; transcription is repressed in response to alpha pheromone in SpiderM medium
orf19.1589.1	orf19.1589.1				1	I	1.38436	0.704873	-0.220905	-0.350833	-0.391093	-0.183135	-0.312788	-0.347932	-0.282543	ORF, Uncharacterized
orf19.1604	orf19.1604				1	I	0.898465	2.09855	0.370994	-0.327036	-0.447863	-0.463267	-0.590835	-0.734689	-0.804319	Predicted ORF in Assemblies 19, 20 and 21; Gal4p-like DNA-binding domain
orf19.1608	orf19.1608				2	IV	-0.809343	-0.547772	-0.116075	0.274432	0.272459	0.29244	0.115989	0.202006	0.315863	ORF, Uncharacterized
orf19.1611	orf19.1611				2	IV	-2.05065	-1.75898	-0.894452	-0.0473708	0.519344	0.495119	1.08121	1.44337	1.21241	ORF, Uncharacterized
orf19.1614	MEP1	✓			1	I	1.88407	1.74737	3.1319	-0.552456	-1.16254	-0.904392	-1.67447	-1.54718	-0.922296	Ammonium permease; Mep1p is a more efficient ammonium permease than Mep2p, whereas Mep2p has additional regulatory role; not essential for viability; 11 predicted transmembrane regions; low mRNA abundance; hyphal downregulated
orf19.1618	GFA1			✓	1	I	1.0689	1.3738	0.395309	0.0480834	-0.433631	-0.698239	-0.693296	-0.503906	-0.557023	Glucosamine-6-phosphate synthase, homotetrameric enzyme of chitin/hexosamine biosynthesis; inhibited by UDP-GlcNAc, FMDP, N-acyl peptide, kanosamine-6-P; functional homolog of S. cerevisiae Gfa1p; growth-phase regulated; catalytic cysteine
orf19.1618.1	orf19.1618.1				2	IV	-0.652662	-0.642479	-0.240275	-0.133037	0.131959	-0.0115144	0.555521	0.594838	0.397651	Ortholog of S. cerevisiae YIL156W-B
orf19.1624	orf19.1624				1	I	0.745262	0.624754	0.134991	-0.278502	-0.242276	-0.237353	-0.266941	-0.305234	-0.174701	S. cerevisiae ortholog MAK10 has peptide alpha-N-acetyltransferase activity, has role in N-terminal protein amino acid acetylation and localizes to NatC complex
orf19.1631	ERG6	✓			1	I	0.116319	1.3376	1.58644	-0.774063	-0.551855	-0.589991	-0.59703	-0.131038	-0.396374	Delta(24)-sterol C-methyltransferase, converts zymosterol to fecosterol in ergosterol biosynthesis by methylating position C-24; mutation confers nystatin resistance; fluconazole-induced; transcription increased in azole-resistant strain
orf19.1652	POX1-3				2	IV	-1.77386	-2.39367	-1.61296	0.429229	0.681323	1.25849	1.29789	1.08989	1.02367	Predicted acyl-CoA oxidase; farnesol regulated; protein detected by mass spec in stationary phase cultures
orf19.1655	PXP2				2	IV	-2.99533	-3.7948	-2.21608	1.26265	1.72031	2.02622	1.47559	1.07691	1.44454	Putative acyl-CoA oxidase; enzyme of fatty acid beta-oxidation; induced during macrophage infection; expression is opaque specific; has putative peroxisome targeting signal
orf19.1663	MNT2			✓	1	I	1.05086	1.05283	0.299885	-0.0156119	-0.151177	-0.241234	-0.54261	-0.726432	-0.726505	Alpha-1,2-mannosyl transferase; adds third mannose during cell-wall mannoprotein biosynthesis; partially redundant with Mnt1p; role in adherence and virulence; expressed in yeast-form and hyphal cells; fungal-specific
orf19.1665	MNT1	✓		✓	1	I	0.952024	1.06091	0.269093	-0.065665	-0.0662767	-0.236818	-0.512644	-0.696022	-0.704599	Alpha-1,2-mannosyl transferase; adds second mannose during cell-wall mannoprotein biosynthesis; required for wild-type virulence and adherence to epithelial cells; predicted type II membrane protein of Golgi; fungal-specific
orf19.1669	AFG3	✓			1	I	0.371341	0.349522	0.0563888	0.00262827	-0.144578	-0.11674	-0.258263	-0.163732	-0.0965678	Similar to S. cerevisiae Afg3p, which is a subunit of the mitochondrial inner membrane m-AAA protease; likely to be essential for growth, based on an insertional mutagenesis strategy
orf19.1672	orf19.1672				1	I	1.18301	1.39378	0.505448	-0.102033	-0.452872	-0.46641	-0.780133	-0.618047	-0.662747	S. cerevisiae ortholog COP1 has role in retrograde vesicle-mediated transport, Golgi to ER, ER to Golgi vesicle-mediated transport and localizes to COPI vesicle coat
orf19.1680	TFP1				1	I	0.111042	0.522067	0.242718	0.275904	0.116463	-0.0184809	-0.251316	-0.510215	-0.488182	Predicted ORF in Assemblies 19, 20 and 21; protein detected by mass spec in stationary phase cultures
orf19.1683	PPH21				1	I	0.408587	0.89168	0.203501	0.308195	-0.186124	-0.266897	-0.340198	-0.557126	-0.461617	Putative protein phosphatase of the Type 2A-related family (serine/threonine-specific), similar to S. cerevisiae Pph21p; caspofungin repressed; possibly an essential gene, disruptants not obtained by UAU1 method
orf19.1691	orf19.1691	✓			1	I	3.24185	5.26053	4.37374	0.334251	-1.27766	-3.5919	-2.18802	-2.91802	-3.23477	Plasma-membrane-localized protein; fluconazole-induced; filament induced; Hog1p-, ketoconazole- and hypoxia-induced; regulated by Nrg1p, Tup1p, Upc2p; increased expression in response to prostaglandins
orf19.1693	CAS4			✓	1	I	0.669603	1.29445	0.645852	0.146917	-0.155566	-0.0352562	-0.720416	-0.99348	-0.852099	Protein of RAM cell wall integrity signaling network; role in cell separation, azole sensitivity; required for hyphal growth; insertion mutation near 3'' end of gene causes increase in caspofungin sensitivity; pheromone/hyphal induced
orf19.1701	RKI1				2	IV	-1.4388	-1.61734	-0.238528	0.293159	0.413214	0.664092	0.589835	0.691973	0.642399	S. cerevisiae ortholog RKI1 has ribose-5-phosphate isomerase activity, has role in pentose-phosphate shunt, pyridoxine biosynthetic process and localizes to cytoplasm, nucleus
orf19.1702	ARF3				1	I	1.52998	1.30554	0.5116	-0.341679	-0.317233	-0.482273	-0.65661	-0.718461	-0.830869	Transcription is filament induced; Tup1p regulated (see Locus History Note for Assembly 19 correction)
orf19.1709	orf19.1709				2	IV	-1.00909	-1.5497	-0.535833	0.345612	0.563648	0.942	0.870818	0.259003	0.113545	Predicted ORF in Assemblies 19, 20 and 21; alkaline downregulated; shows colony morphology-related gene regulation by Ssn6p
orf19.1712	GEA2		✓		1	I	1.32608	1.28699	0.441042	-0.0960722	-0.264736	-0.398632	-0.60903	-0.842111	-0.843525	Protein described as an ARF GTP/GDP exchange factor; transcriptionally regulated by iron; expression greater in low iron
orf19.1715	IRO1		✓	✓	2	IV	-1.33177	-0.103756	0.286135	0.171699	-0.0132642	-0.255813	0.175713	0.640617	0.430434	Putative transcription factor; role in iron utilization, pathogenesis; both IRO1 and adjacent URA3 are mutated in strain CAI4; suppresses S. cerevisiae aft1 mutant low-iron growth defect; hyphal-induced; reports differ about iron regulation
orf19.1719	SGA1				2	IV	-0.897887	-1.32641	-1.09353	-0.46259	-0.232987	-0.0455342	0.634614	1.86387	1.56046	Putative glucoamylase; fungal-specific (no human or murine homolog)
orf19.1720	orf19.1720				1	I	1.56046	1.14394	0.739785	0.0701507	-0.136247	-0.307099	-0.685915	-1.20994	-1.17513	S. cerevisiae ortholog IRC5 has role in mitotic recombination
orf19.1721	NCE103				1	I	1.79441	0.469776	0.587438	0.11148	-0.0403876	0.0594991	-0.802439	-0.994537	-1.18524	Carbonic anhydrase involved in the conversion of carbon dioxide to bicarbonate; essential for pathogenesis in host niches with limited CO2, wild-type white-opaque switching; biofilm induced; activated by Mnl1p under weak acid stress
orf19.1723	orf19.1723				1	I	0.250336	0.737011	0.661498	-0.03206	0.0216406	-0.206616	-0.161303	-0.609375	-0.661131	S. cerevisiae ortholog YJL055W has role in response to purine and localizes to cytoplasm, nucleus
orf19.1734	orf19.1734				1	I	1.00107	0.806281	0.0868057	0.00382343	-0.0976129	-0.0157171	-0.512208	-0.683921	-0.588519	Predicted ORF in Assemblies 19, 20 and 21; heterozygous null mutant displays sensitivity to virgineone
orf19.1736	orf19.1736				1	I	0.531754	1.05456	0.705872	-0.118725	-0.484352	-1.17664	-0.45092	-0.0524773	-0.00906847	Predicted ORF in Assemblies 19, 20 and 21; transcription detected in high-resolution tiling array experiments
orf19.1738	UGP1	✓			1	I	0.661482	1.25098	0.636922	-0.129378	-0.154153	-0.43617	-0.351195	-0.744884	-0.733607	Protein similar to UTP-glucose-1-phosphaturidyl transferase; localizes to cell surface of yeast-form cells, but not hyphal cells; Hog1p-downregulated; protein detected by mass spec in stationary phase cultures
orf19.1747	KIP2				2	IV	-1.72284	-1.05951	0.333535	0.484346	0.422662	0.189003	0.343209	0.606188	0.403412	Protein similar to S. cerevisiae Kip2p; transcription is repressed in response to alpha pheromone in SpiderM medium; periodic mRNA expression, peak at cell-cycle G2/M phase
orf19.176	OPT4	✓			2	IV	-2.80179	-2.54562	0.0676902	0.811371	0.858705	1.23276	0.631039	0.914778	0.831069	Oligopeptide transporter; detected at germ tube plasma membrane by mass spectrometry; transcriptionally induced upon phagocytosis by macrophage; fungal-specific (no human or murine homolog); merged with orf19.2292 in Assembly 20
orf19.1761	orf19.1761				1	I	0.861369	1.00013	0.5892	-0.225492	-0.311746	-0.626569	-0.32799	-0.379465	-0.579441	S. cerevisiae ortholog OST2 has dolichyl-diphosphooligosaccharide-protein glycotransferase activity, has role in protein N-linked glycosylation and localizes to oligosaccharyltransferase complex
orf19.1763	IFR1				2	IV	-0.882176	-0.804373	-0.070182	-0.14426	0.147769	0.35974	0.51557	0.403659	0.474255	Predicted ORF in Assemblies 19, 20 and 21; induced by nitric oxide
orf19.1764	orf19.1764				2	IV	-0.7916	-1.3248	-0.90579	-0.613248	-0.0550433	0.139802	0.803912	1.43129	1.31548	ORF, Uncharacterized
orf19.1765	orf19.1765				1	I	0.405242	0.788994	0.546335	0.0250412	-0.233217	-0.285073	-0.622408	-0.201242	-0.423671	ORF, Uncharacterized
orf19.1779	MP65	✓		✓	1	I	0.656136	0.756073	0.490749	-0.0143822	-0.138963	-0.30181	-0.452349	-0.522722	-0.472732	Cell surface mannoprotein; mycelial antigen; possible role in cell-wall glucan metabolism; has adhesin motif; O-glycosylation but no predicted N-glycosylation; induced by heat, upon germ tube formation, wall regeneration; diagnostic marker
orf19.1782	orf19.1782	✓			1	I	0.855215	1.03821	0.283796	-0.0408491	-0.187786	-0.294151	-0.429473	-0.533213	-0.691747	Membrane-localized protein
orf19.1792	orf19.1792				1	I	0.930864	1.17726	0.494624	-0.325443	-0.375119	-0.469208	-0.475586	-0.47246	-0.484933	Ortholog of S. cerevisiae CDC16
orf19.1797	orf19.1797				1	I	1.48886	0.457035	0.22003	-0.502653	-0.431935	-0.24291	-0.563086	-0.331369	-0.0939764	Predicted ORF in Assemblies 19, 20 and 21; induced upon biofilm formation; has GutQ domain, which is associated with phosphosugar binding
orf19.1800	orf19.1800				2	IV	-0.895012	-0.97335	-1.01458	-0.877443	-0.327648	-0.409621	1.05372	1.75827	1.68567	Ortholog of S. cerevisiae YPR157W
orf19.1813	FLC2				1	I	0.231247	0.44181	0.224312	-0.0080364	-0.00592072	-0.209717	-0.155042	-0.351899	-0.166755	Protein involved in heme uptake; putative FAD transporter, similar to S. cerevisiae Flc2p
orf19.1815	orf19.1815				1	I	1.41954	1.02308	0.42018	-0.157062	-0.425875	-0.328569	-0.828732	-0.503898	-0.618667	Ortholog of S. cerevisiae TIF6
orf19.1816	ALS3	✓	✓		1	III	-1.23245	1.00296	0.921092	0.34356	0.128382	-0.560377	-0.375079	-0.0846934	-0.143396	Adhesin; ALS family; role in epithelial adhesion, endothelial invasiveness; allelic variation in adhesiveness; immunoprotective in mice; promotes biofilm formation via binding to the SspB adhesin of S. gordonii
orf19.1834	orf19.1834				1	I	0.914456	0.785475	0.229426	-0.136742	-0.112714	-0.387635	-0.258869	-0.610821	-0.422575	ORF, Uncharacterized
orf19.1847	ARO10				2	IV	-3.0726	-3.96489	-1.48078	1.93761	2.03955	2.306	0.655559	0.77042	0.809143	Aromatic decarboxylase of the Ehrlich fusel oil pathway of aromatic alcohol biosynthesis; pH-regulated (alkaline downregulated); protein abundance is affected by URA3 expression in the CAI-4 strain background
orf19.1848.1	orf19.1848.1				1	I	0.775374	1.04148	0.473469	-0.22383	-0.408707	-0.658618	-0.513192	-0.208358	-0.277622	Ortholog of S. cerevisiae KSH1
orf19.1852	orf19.1852				2	IV	-0.0326659	-0.850936	-0.499483	0.391578	0.257896	0.312295	0.349319	0.00647089	0.065526	ORF, Uncharacterized
orf19.1854	HHF22				2	VI	-0.786607	-0.253362	0.687931	0.267172	0.0693867	-0.12727	0.0201432	0.113032	0.00957363	Putative histone H4; regulated by Efg1p; flucytosine, fluconazole-induced; amphotericin B, caspofungin repressed; shows colony morphology-related gene regulation by Ssn6p
orf19.1864	orf19.1864				1	I	0.634635	0.694644	0.0951568	-0.00313066	-0.120098	0.0600495	-0.234363	-0.565466	-0.561428	S. cerevisiae ortholog YDR333C localizes to cytoplasm
orf19.1867	orf19.1867				2	IV	-1.37772	-2.12017	-1.85398	0.0219927	0.509025	1.60098	1.24436	0.632489	1.34302	Putative malate permease; induced during macrophage infection; regulated by Gcn2p and Gcn4p; has putative peroxisome targeting signal
orf19.1880	HEM15		✓		1	I	1.91474	1.0126	0.0384706	-0.211486	-0.452279	-0.415055	-0.549989	-0.663677	-0.673325	Putative ferrochelatase involved in heme biosynthesis; transcription is not regulated by iron levels and is also not affected by a yfh1 null mutation
orf19.1883	YCS4				1	I	0.443708	0.825132	0.669314	0.08504	-0.234553	-0.37677	-0.497104	-0.466108	-0.448657	Predicted ORF in Assemblies 19, 20 and 21; cell-cycle regulated periodic mRNA expression
orf19.1888	orf19.1888				2	IV	-1.37185	-1.12627	-1.088	-0.441676	-0.25827	-0.249314	0.966247	1.93024	1.6389	S. cerevisiae ortholog URH1 has role in pyrimidine nucleoside catabolic process, nicotinate nucleotide salvage, ER-associated protein catabolic process, NAD biosynthesis via nicotinamide riboside salvage pathway, pyrimidine salvage
orf19.1889	orf19.1889				1	I	1.33417	1.49566	0.420502	-0.286082	-0.355156	-0.529084	-0.528676	-0.816797	-0.734546	Predicted ORF in Assemblies 19, 20 and 21; protein detected by mass spec in stationary phase cultures
orf19.1890	orf19.1890				2	IV	-1.4705	-2.25713	-0.789017	0.372601	0.371218	0.625346	1.10129	1.24176	0.804433	S. cerevisiae ortholog YMR210W has role in medium-chain fatty acid biosynthetic process
orf19.1893	orf19.1893				2	IV	-1.61111	-1.21748	-0.873509	0.471705	0.465473	0.164236	0.712355	1.02022	0.868108	ORF, Uncharacterized
orf19.1897	orf19.1897				2	VI	-0.688375	-0.238044	0.0750207	0.444955	0.350705	0.0640664	0.146462	-0.0474616	-0.107328	ORF, Uncharacterized
orf19.1901	MCM3				1	I	0.815551	0.951361	0.550588	0.100526	0.0312514	-0.158032	-0.466262	-0.97119	-0.853793	Predicted ORF in Assemblies 19, 20 and 21; periodic mRNA expression, peak at cell-cycle M/G1 phase
orf19.1907	EMC9				1	I	0.253445	0.451128	0.284009	0.149888	0.0545255	0.06969	-0.186118	-0.610864	-0.465704	Protein not essential for viability, induced during the mating process
orf19.1917	orf19.1917		✓		1	I	0.601217	1.48268	0.407449	0.315943	0.0395168	-0.0606873	-0.594881	-1.094	-1.09724	ORF, Uncharacterized
orf19.1934	HST3				2	VI	-0.405084	-0.244122	0.290402	0.461401	0.305371	0.236499	-0.131932	-0.145931	-0.366604	Putative histone H3 K56 (H3K56) deacetylase; repressed upon high-level peroxide stress
orf19.1939	orf19.1939				2	V	0.104432	0.0725023	-1.2909	-0.972864	-0.595134	-0.147441	0.534516	1.04689	1.248	ORF, Uncharacterized
orf19.1940	orf19.1940				2	IV	-0.650041	-0.0647749	0.0721934	-0.242928	-0.239335	-0.480153	0.571345	0.575767	0.457926	S. cerevisiae ortholog CAT5 has role in ubiquinone biosynthetic process and localizes to mitochondrial inner membrane
orf19.1942	SGE1		✓		2	V	0.13944	-0.0912502	-1.0793	-0.236451	-0.233403	0.00573502	0.226368	0.688865	0.58	Protein described as a multidrug resistance factor; transcriptionally regulated by iron; expression greater in low iron
orf19.1948	orf19.1948				2	IV	-1.72009	-1.15208	-0.643898	0.122295	0.266909	0.118299	0.643246	1.27086	1.09446	ORF, Uncharacterized
orf19.1949	VPS1			✓	1	I	0.498524	0.585245	0.0133832	-0.0345603	-0.201752	-0.152919	-0.219443	-0.283926	-0.204552	Protein described as a dynamin-family GTPase-related protein; induced upon adherence to polystyrene; regulated by Gcn2p and Gcn4p
orf19.1950	orf19.1950				2	IV	-0.685415	-0.627044	-0.373369	-0.120387	-0.121893	-0.126577	0.623965	0.678703	0.752019	S. cerevisiae ortholog POA1 has phosphatase activity
orf19.1963	GDS1				1	I	1.29422	0.709908	0.322913	0.0740705	0.0572376	0.332405	-0.653598	-1.13267	-1.00449	ORF, Uncharacterized
orf19.1979	GIT1				2	IV	-0.391099	-0.92973	-0.121017	-0.329233	-0.16835	0.083951	0.36359	0.758106	0.733781	Putative glycerophosphoinositol permease; fungal-specific (no human or murine homolog); alkaline downregulated; transcription is specific to white cell type; caspofungin repressed; macrophage/pseudohyphal-repressed
orf19.199	orf19.199				2	IV	-1.06231	-0.780039	0.147322	0.337059	0.375797	0.409493	0.138936	0.30512	0.12862	Predicted ORF in Assemblies 19, 20 and 21; hyphal-induced expression; greater mRNA abundance observed in a cyr1 homozygous null mutant than in wild type
orf19.1990	SNX4				1	I	0.581073	0.656855	-0.0474256	-0.178782	-0.127913	-0.209045	-0.248293	-0.294795	-0.131674	Protein induced during the mating process
orf19.1991	orf19.1991				1	III	-0.563436	0.45684	0.608617	0.540983	0.331148	-0.00492833	-0.339107	-0.493182	-0.536935	Ortholog of S. cerevisiae PTM1
orf19.1992	SIR2				1	III	-0.777842	0.522865	0.527804	0.690666	0.393971	0.153765	-0.531801	-0.434431	-0.544996	Required for wild-type lifespan, asymmetric inheritance of oxidatively damaged proteins, rDNA silencing; regulates phenotypic switching in strain 3153A, not WO-1; partially functionally complements S. cerevisiae sir2 mutant mating defect
orf19.1995	orf19.1995				1	I	0.125317	0.599047	0.705725	0.313037	0.194616	-0.165133	-0.369647	-0.718603	-0.684358	ORF, Uncharacterized
orf19.1996	CHA1		✓	✓	2	IV	-1.26397	-2.02234	-2.142	-1.17843	0.625519	0.948371	1.43545	1.82918	1.76822	Protein similar to serine/threonine dehydratases, catabolic; negatively regulated by Rim101p; expression greater in low iron; regulated on white-opaque switching; filament induced; transposon mutation affects filamentous growth
orf19.20	RTS1				1	I	0.286915	0.797301	0.146515	0.167122	-0.0370919	-0.139075	-0.294422	-0.464581	-0.462683	Transcription is regulated upon yeast-hyphal switch
orf19.200	orf19.200				1	I	0.878338	0.867482	0.210291	0.0007191	-0.120254	-0.134076	-0.432151	-0.629671	-0.640677	ORF, Uncharacterized
orf19.2007	orf19.2007				1	I	0.387301	0.668052	0.32615	-0.0464871	-0.0392905	-0.203008	-0.241143	-0.405409	-0.446166	S. cerevisiae ortholog VPS54 has role in retrograde transport, endosome to Golgi, ascospore wall assembly, Golgi to vacuole transport and localizes to mitochondrion, GARP complex
orf19.2009	orf19.2009				2	IV	-0.992825	-1.20417	-0.975768	-0.0881432	0.067366	0.346996	0.765681	1.1424	0.938465	S. cerevisiae ortholog PEX12 has ubiquitin-protein ligase activity, has role in protein import into peroxisome matrix and localizes to integral to peroxisomal membrane
orf19.2013	KAR2	✓	✓		1	I	1.58317	1.51699	0.524512	-0.259752	-0.467754	-0.478841	-0.832221	-0.811334	-0.774769	Similar to chaperones of Hsp70p family; transcriptionally regulated by iron; expression greater in high iron; protein detected by mass spec in exponential and stationary phase cultures
orf19.2023	HGT7	✓			1	I	2.62755	2.78791	2.19282	-0.805096	-1.23719	-2.03619	-1.14732	-1.31256	-1.06992	Putative glucose transporter, major facilitator superfamily; glucose-, fluconazole-, Snf3p-induced, expressed at high glucose; upregulated in biofilm; C. albicans glucose transporter family comprises 20 members; 12 TM regions predicted
orf19.2026	orf19.2026				1	I	0.216755	0.505003	0.11337	-0.0221034	-0.143285	-0.163452	-0.168943	-0.128424	-0.208921	Ortholog of S. cerevisiae UBP13
orf19.2030	orf19.2030	✓			2	IV	-1.04023	-1.72904	-0.87101	-0.764618	-0.0720155	-0.32335	1.32981	1.92913	1.54133	Predicted ORF in Assemblies 19, 20 and 21; greater mRNA abundance observed in a cyr1 or ras1 homozygous null mutant than in wild type; expression upregulated by hypoxia, by ketoconazole and during growth in the mouse cecum
orf19.2036	orf19.2036				2	IV	-1.05754	-1.34044	-0.808883	0.483999	0.665154	0.93443	0.564116	0.242433	0.316735	ORF, Uncharacterized
orf19.2046	POT1-2				2	IV	-1.17446	-1.24912	-0.995176	-0.211137	-0.0328519	1.26925	0.844859	0.601376	0.947256	Putative peroxisomal 3-ketoacyl CoA thiolase
orf19.2048	orf19.2048		✓		2	IV	-0.915563	-1.55486	-0.957106	-0.926276	-0.396817	-0.619227	1.34213	2.17164	1.85608	Transcription is positively regulated by Sfu1p
orf19.2051	orf19.2051				1	I	1.00967	1.09457	0.131622	0.039733	-0.166175	-0.311684	-0.420834	-0.712668	-0.664232	ORF, Uncharacterized
orf19.2054	FGR15			✓	1	I	0.337325	0.37874	0.371187	0.25348	0.0431954	0.210608	-0.331914	-0.612042	-0.650581	Putative transcription factor with zinc finger DNA-binding motif; lacks an ortholog in S. cerevisiae; transposon mutation affects filamentous growth; caspofungin induced; mutation causes marginal increase in caspofungin sensitivity
orf19.2057	orf19.2057				1	I	0.646133	0.575461	-0.0161334	-0.0343954	-0.286956	-0.340093	-0.21159	-0.222731	-0.109695	S. cerevisiae ortholog YTA12 has metallopeptidase activity, has role in signal peptide processing, protein complex assembly and localizes to m-AAA complex
orf19.206	orf19.206	✓			1	I	0.7356	0.795922	0.399144	-0.000208792	-0.284034	-0.499985	-0.523917	-0.413353	-0.209168	ORF, Uncharacterized
orf19.2060	SOD5	✓	✓		2	IV	-3.52088	-1.0523	0.117796	0.633903	0.496534	0.403394	0.806302	1.17857	0.936677	Copper- and zinc-containing superoxide dismutase; protective role against oxidative stress; induced by neutrophil contact, hyphal growth, caspofungin, osmotic or oxidative stress; member of a gene family including SOD1, SOD4, SOD5, and SOD6
orf19.2065	orf19.2065				2	IV	-1.50786	-1.21103	0.605131	-0.816331	-0.215979	0.601281	0.910944	0.743398	0.890447	S. cerevisiae ortholog DAL2 has role in allantoin catabolic process
orf19.2070	orf19.2070				1	I	0.286818	0.520766	0.30041	0.184994	0.0875186	-0.0608876	-0.335767	-0.55635	-0.427502	S. cerevisiae ortholog RSC58 has role in G1/S transition of mitotic cell cycle, RNA elongation from RNA polymerase II promoter, nucleosome disassembly, chromatin remodeling and localizes to RSC complex
orf19.2076	orf19.2076				2	IV	-0.988089	-1.20053	-0.767442	-0.0308058	0.395638	0.529522	0.901503	0.426849	0.733358	Ortholog of S. cerevisiae YMR130W
orf19.2077	ZCF9				2	IV	-0.881257	-0.393621	0.0239612	-0.200324	-0.0314832	0.115012	0.450301	0.413464	0.503947	Putative transcription factor with zinc cluster DNA-binding motif; hypersensitive to toxic ergosterol analog ECC69 and/or ECC1384
orf19.2087	SAS2				1	I	0.591857	0.759091	0.582843	-0.124362	-0.143032	-0.210307	-0.482841	-0.43094	-0.542308	S. cerevisiae ortholog SAS2 has histone acetyltransferase activity, has role in histone exchange, histone acetylation, chromatin silencing at telomere and localizes to nuclear chromatin, SAS acetyltransferase complex
orf19.209	DFG10			✓	2	IV	-0.895318	-0.361788	0.13359	0.12089	0.0331061	-0.0048062	0.221753	0.354237	0.398336	S. cerevisiae ortholog DFG10 has role in pseudohyphal growth
orf19.2093	RFA1				1	I	-0.110375	0.530083	0.882405	0.148279	-0.0225884	-0.409719	-0.31255	-0.388669	-0.316865	Protein described as DNA replication factor A; RNA abundance regulated by cell cycle, tyrosol and cell density
orf19.2098	ARO8				2	IV	-1.36664	-1.41495	-1.36344	-0.861289	0.515942	1.44778	1.06955	0.835501	1.13754	Aromatic transaminase of the Ehrlich fusel oil pathway of aromatic alcohol biosynthesis; Rim101p-independent pH-regulation (alkaline induced); protein abundance is affected by URA3 expression in the CAI-4 strain background; Gcn4p-regulated
orf19.2099	orf19.2099				1	I	0.123427	0.507905	0.134225	0.184807	0.190587	0.083891	-0.216484	-0.55269	-0.455667	S. cerevisiae ortholog HIR1 has role in regulation of transcription from RNA polymerase II promoter, DNA replication-independent nucleosome assembly, RNA elongation from RNA polymerase II promoter
orf19.211	orf19.211				2	IV	-1.22691	-1.46621	-1.00359	-1.06386	-0.246282	-0.646783	1.38083	2.26084	2.01197	ORF, Uncharacterized
orf19.2110	orf19.2110				2	IV	-1.09255	-0.833592	-0.277297	0.0730116	0.18639	0.137435	0.598619	0.536237	0.67175	S. cerevisiae ortholog ATE1 has arginyltransferase activity and has role in protein arginylation
orf19.2112	orf19.2112				2	IV	-0.822498	-1.01593	-0.328444	-0.15311	0.0411409	0.161587	0.646407	0.696886	0.773956	S. cerevisiae ortholog PRP18 has role in generation of catalytic spliceosome for second transesterification step, nuclear retention of unspliced pre-mRNA at the site of transcription
orf19.2113	orf19.2113	✓			2	IV	-0.706601	-0.73354	-0.241996	-0.0972767	-0.0948631	-0.0566576	0.526266	0.63529	0.769378	Putative integral peroxisomal membrane protein
orf19.2114	orf19.2114				2	IV	-2.76952	-3.1638	1.24143	-0.784577	0.0497386	0.77475	1.62231	1.30418	1.72548	ORF, Uncharacterized
orf19.2119	NDT80			✓	1	I	0.578072	0.65962	0.299572	0.200546	0.365904	0.150487	-0.396333	-1.0222	-0.835672	Activator of CDR1 induction by antifungal drugs; required for wild-type drug resistance; transcriptionally induced upon antifungal drug treatment; similar to S. cerevisiae Ndt80p, which is a meiosis-specific transcriptional regulator
orf19.212	VPS28		✓	✓	2	IV	-0.830911	-0.95574	-0.702166	-0.674409	-0.283738	-0.415131	1.11726	1.53671	1.20812	Protein involved in proteolytic activation of Rim101p, which regulates pH response; role in echinocandin, azole sensitivity; similar to S. cerevisiae Vps28p, which is a subunit of the ESCRT I protein sorting complex
orf19.2124	orf19.2124				2	IV	-0.864541	-0.433671	-0.333121	-0.25257	0.0660252	-0.203737	0.590313	0.771193	0.660109	ORF, Uncharacterized
orf19.215	orf19.215				2	IV	-1.4285	-1.6296	-0.849972	-0.618427	-0.229605	-0.322493	1.09083	2.10898	1.87879	ORF, Uncharacterized
orf19.2168.3	orf19.2168.3				1	I	1.12102	0.588991	0.487996	-0.165937	-0.053644	-0.12162	-0.399313	-0.713728	-0.743763	S. cerevisiae ortholog YOP1 has role in vesicle-mediated transport, nuclear pore complex assembly, endoplasmic reticulum organization and localizes to integral to membrane
orf19.2170	PHM7	✓			2	IV	-0.763369	-0.745281	0.20944	0.39618	0.295398	0.13163	-0.0153375	0.194793	0.296546	Putative transporter; fungal-specific (no human or murine homolog); Hog1p-downregulated; downregulated in response to 17-beta-estradiol, ethynyl estradiol
orf19.2173	MAF1				2	IV	-1.11137	-1.10923	-1.10032	-0.72517	-0.225765	-0.420488	1.01024	1.87543	1.80665	Protein described as affecting nucleocytoplasmic transport and synthesis of RNA Polymerase III; decreased expression in hyphae compared to yeast-form cells; caspofungin repressed
orf19.2182	BLM3				1	I	0.483406	0.502841	0.0658538	0.166018	-0.137222	-0.121518	-0.263539	-0.367437	-0.328403	Predicted ORF in Assemblies 19, 20 and 21; similar to S. cerevisiae Blm10p; transcription is regulated by Nrg1p and Mig1p
orf19.2186	orf19.2186				2	IV	-0.521006	-0.524569	-0.145595	0.103555	0.0684429	-0.14885	0.398411	0.432437	0.337174	S. cerevisiae ortholog SEH1 localizes to Nup107-160 complex
orf19.2199	PHO86				2	IV	-0.440983	-1.10676	-0.653865	0.0641018	0.376508	0.498145	0.458052	0.434629	0.37017	Predicted ORF in Assemblies 19, 20 and 21; possibly adherence-induced
orf19.2209	YVC1				1	III	-0.779881	0.504439	0.618211	0.311625	0.186988	-0.26454	-0.128656	-0.22503	-0.223154	Protein similar to S. cerevisiae Yvc1p; transcription is repressed in response to alpha pheromone in SpiderM medium
orf19.223	orf19.223	✓			1	I	0.884046	0.977984	0.341078	-0.119412	-0.225024	-0.119224	-0.345234	-0.702161	-0.692053	Predicted ORF in Assemblies 19, 20 and 21; increased expression in response to prostaglandins; possibly an essential gene, disruptants not obtained by UAU1 method
orf19.2241	PST1				2	IV	-0.768501	-1.4833	-0.167814	-0.0390798	0.386326	0.354957	0.576626	0.575204	0.565582	Protein described as 1,4-benzoquinone reductase; biofilm induced; hyphal-induced expression, regulated by Cyr1p, Ras1p, Efg1p, Nrg1p, Rfg1p, Tup1p
orf19.2242	PRB1				2	IV	-0.996878	-1.46299	-0.785446	-0.354499	0.148789	0.369913	0.749837	1.17719	1.15409	Putative endoprotease B; regulated by heat, carbon source (GlcNAc-induced), nitrogen, macrophage response, human neutrophils; putative D200-H232-S389 catalytic triad; similar to (but does not replace) S. cerevisiae vacuolar B protease Prb1p
orf19.2244	orf19.2244		✓		1	I	2.53556	1.14999	0.705547	0.10519	-0.441046	-0.587387	-0.710393	-1.55631	-1.20115	Similar to oxidoreductases and to S. cerevisiae Yjr096wp; transcription is negatively regulated by Sfu1p; increased transcription is observed upon benomyl treatment; decreased expression observed in an ssr1 homozygous null mutant
orf19.2248	ARE2				1	I	0.685267	0.385179	0.0866454	-0.20852	-0.0760609	-0.318916	-0.1242	-0.270598	-0.158796	Acyl CoA:sterol acyltransferase (ASAT); uses cholesterol and oleoyl-CoA substrates; protoberberine derivative drug inhibits enzyme activity; 7 putative transmembrane regions; ketoconazole-induced
orf19.2260	orf19.2260				1	I	0.821021	0.752957	0.281318	-0.180015	-0.188962	0.229217	-0.319685	-0.690925	-0.704926	Putative transcription factor with zinc finger DNA-binding motif
orf19.2261	orf19.2261				2	IV	-0.128436	-0.211726	-0.0838978	-0.356941	-0.223818	-0.223518	0.431993	0.326681	0.469662	S. cerevisiae ortholog HSH49 has RNA binding, has role in nuclear mRNA splicing, via spliceosome and localizes to U2-type prespliceosome, U2 snRNP
orf19.2262	orf19.2262				2	IV	-0.879044	-1.72697	-1.12139	-0.0775581	0.138414	0.395236	0.942649	1.16893	1.15973	Predicted ORF in Assemblies 19, 20 and 21; similar to quinone oxidoreductases; increased transcription is observed upon benomyl treatment; induced by nitric oxide; oxidative stress-induced via Cap1p
orf19.2265	orf19.2265				1	I	0.371226	0.510946	0.289567	0.0950676	0.0427183	-0.00106081	-0.254662	-0.529695	-0.524107	S. cerevisiae ortholog SNF12 has role in nucleosome mobilization and localizes to SWI/SNF complex
orf19.2266	orf19.2266				1	I	0.971828	1.05752	0.258879	-0.00110341	-0.195048	-0.29676	-0.453778	-0.680883	-0.660659	ORF, Uncharacterized
orf19.2270	SMF12	✓			2	V	-0.324148	-0.470429	-0.389445	-0.956994	-0.54634	-0.372514	0.618766	1.23562	1.20549	Protein not essential for viability; similar to S. cerevisiae Smf1p, which is a manganese transporter; Gcn4p-regulated; alkaline upregulated; caspofungin repressed
orf19.2274	orf19.2274				2	VI	-1.94596	-0.490677	0.73222	0.705528	0.215051	0.15646	0.127225	0.359336	0.140821	ORF, Uncharacterized
orf19.2278	orf19.2278				1	I	0.855191	1.08561	0.692456	-0.147565	-0.381399	-0.645254	-0.510844	-0.466276	-0.481921	Predicted ORF in Assemblies 19, 20 and 21; filament induced; transcription is induced in response to alpha pheromone in SpiderM medium
orf19.2288	CCT5				1	I	0.460715	0.761003	0.400247	0.0175895	-0.161619	-0.116241	-0.331951	-0.554895	-0.474848	Protein detected by mass spec in exponential and stationary phase cultures
orf19.2298	WBP1	✓			1	I	0.86155	1.27692	0.393964	-0.148356	-0.322675	-0.499406	-0.54657	-0.479855	-0.535572	Putative oligosaccharyltransferase subunit
orf19.2299	orf19.2299			✓	1	I	1.14004	1.03707	0.290862	0.177611	-0.174615	-0.00985409	-0.539342	-0.89547	-1.0263	S. cerevisiae ortholog URM1 has protein tag and has role in protein urmylation, invasive growth in response to glucose limitation, cell budding, tRNA wobble position uridine thiolation, cellular response to oxidative stress
orf19.2304	orf19.2304			✓	2	IV	-0.748101	-0.349728	-0.135173	-0.00233273	-0.0674171	-0.141747	0.322864	0.615294	0.506341	Protein similar to S. cerevisiae Yil041wp; transposon mutation affects filamentous growth
orf19.231	APL2				1	I	1.20706	1.317	0.589627	-0.0820565	-0.198542	-0.512089	-0.628561	-0.802302	-0.890141	Phosphorylated protein of unknown function; mutation confers hypersensitivity to toxic ergosterol analog
orf19.2322.3	orf19.2322.3				1	I	1.04567	1.47279	0.496615	-0.196808	-0.400249	-0.393998	-0.543387	-0.663839	-0.8168	Ortholog of S. cerevisiae ERP5
orf19.2328	orf19.2328				1	I	0.674559	1.01428	0.234149	-0.402364	-0.507524	-0.724091	-0.201393	0.00656658	-0.0941866	ORF, Uncharacterized
orf19.2337	ALP1				1	I	1.90714	0.897526	1.10886	-0.0946375	-0.302625	-0.594306	-0.778232	-0.84078	-1.30295	Putative high-affinity basic amino acid permease; fungal-specific (no human or murine homolog)
orf19.2340	CDC48	✓			1	I	0.993816	1.33712	0.308213	0.0140435	-0.199572	-0.37479	-0.723434	-0.749488	-0.605903	Protein described as microsomal ATPase; plasma membrane-localized; regulated by Gcn2p and Gcn4p; induced in response to amino acid starvation (3-aminotriazole treatment); macrophage/pseudohyphal-repressed
orf19.2341	HNT1				2	IV	-0.704623	-0.863552	-0.507941	0.0510787	0.174246	0.543305	0.445962	0.376119	0.485405	Predicted ORF in Assemblies 19, 20 and 21; protein level decreased in stationary phase cultures
orf19.2350	orf19.2350			✓	1	I	1.11102	1.10725	0.709191	0.0920278	-0.363937	-0.318854	-0.655327	-1.00189	-0.679475	Protein similar to S. cerevisiae Yor0378wp; transposon mutation affects filamentous growth; not essential for viability; member of MFS family of transporters; fungal-specific (no human or murine homolog)
orf19.2364	MIS11				2	IV	-0.620082	-0.688407	-0.0626262	-0.298031	0.06607	-0.151434	0.460785	0.703329	0.590395	Similar to precursor of mitochondrial C1-tetrahydrofolate synthase; putative protein of glycine catabolism; downregulated by Efg1p; fluconazole-induced; protein detected by mass spec in stationary phase cultures
orf19.2365	POL2				1	I	0.394574	0.789953	0.659367	0.0381675	-0.121495	-0.536083	-0.212679	-0.570365	-0.441439	Protein described as DNA polymerase epsilon; transcriptionally induced by interaction with macrophage; transcription is regulated by Tup1p; periodic mRNA expression, peak at cell-cycle G1/S phase
orf19.2381	orf19.2381				2	IV	-0.394025	-0.278902	-0.284725	-0.327266	-0.219513	-0.341712	0.609865	0.648078	0.588201	Predicted ORF in Assemblies 19, 20 and 21; possibly an essential gene, disruptants not obtained by UAU1 method
orf19.2383	YKU80				1	I	0.147727	0.76164	0.34148	-0.00616581	-0.203101	-0.622981	-0.0245207	-0.16936	-0.224718	Protein described as DNA double-strand break repair factor
orf19.2386	orf19.2386				2	IV	-0.194548	-1.12641	-0.275657	0.19592	0.309858	0.56347	0.283639	0.0912217	0.152506	Ortholog of S. cerevisiae UTP11
orf19.239	orf19.239				1	I	0.281969	0.489781	0.340291	0.217444	0.0943103	0.0735064	-0.316539	-0.581267	-0.599495	Predicted ORF in Assemblies 19, 20 and 21; induced by nitric oxide
orf19.2410	SYS3				1	I	0.612252	0.845067	-0.0338899	0.0612391	-0.11382	0.188992	-0.474204	-0.597296	-0.48834	Protein similar to S. cerevisiae Sys3p; putative role in endosome-Golgi vesicle docking; upregulated in biofilm; induced upon adherence to polystyrene
orf19.2411	orf19.2411				1	I	0.672416	0.689637	0.0662975	-0.0203046	-0.195534	0.0373361	-0.384431	-0.435428	-0.429989	S. cerevisiae ortholog SYN8 has SNAP receptor activity and has role in transport
orf19.2414	orf19.2414				2	IV	-0.425548	-0.935074	-0.966348	-0.814425	-0.572674	-0.524568	0.976295	1.63583	1.62652	ORF, Uncharacterized
orf19.2417	SMC5			✓	1	I	0.639749	1.06414	0.794816	0.253419	-0.0891507	-0.266806	-0.569411	-0.913112	-0.913644	Predicted ORF in Assemblies 19, 20 and 21; similar to S. cerevisiae Yol034wp, which is involved in DNA repair; transposon mutation affects filamentous growth
orf19.242.2	orf19.242.2				1	I	1.88802	1.98475	0.599683	-0.26887	-0.538992	-0.723033	-0.988374	-0.965109	-0.988074	S. cerevisiae ortholog YSY6 localizes to endoplasmic reticulum
orf19.2425	HGT18	✓			2	IV	-1.47232	-1.23497	0.00489268	0.476334	0.468405	0.27273	0.571571	0.425895	0.487456	Putative glucose transporter of the major facilitator superfamily; the C. albicans glucose transporter family comprises 20 members; 12 probable membrane-spanning segments; expressed in rich medium with 2% glucose
orf19.2426	orf19.2426				2	VI	-1.09867	-0.102712	0.918133	0.277789	0.228025	-0.0078838	0.0468929	-0.0789219	-0.182654	S. cerevisiae ortholog YGL101W localizes to cytoplasm, nucleus
orf19.2429	orf19.2429				1	I	2.04704	1.60176	0.787723	-0.475392	-0.560642	-1.06982	-0.843646	-0.932824	-0.55421	Predicted ORF in Assemblies 19, 20 and 21; transcription is induced in response to alpha pheromone in SpiderM medium
orf19.2432	HAC1			✓	1	I	1.66956	1.24134	0.358976	-0.597259	-0.529639	-0.920848	-0.555484	-0.333324	-0.333318	Putative transcription factor involved in unfolded protein response and control of morphology; transcript undergoes atypical splicing at C terminus under ER stress; induced during mating and by caspofungin; mRNA binds She3p
orf19.2434	NPL4				1	I	0.611478	0.540644	-0.107842	-0.155849	-0.202114	-0.291651	-0.104148	-0.145361	-0.145156	Predicted ORF in Assemblies 19, 20 and 21; regulated by Gcn2p and Gcn4p
orf19.2436	orf19.2436				2	IV	-0.388331	-0.326626	-0.117126	0.0658727	0.0321496	0.187097	0.170358	0.147432	0.229174	ORF, Uncharacterized
orf19.2451	PGA45	✓			1	I	0.691812	1.53421	0.527216	0.276789	-0.051191	-0.34545	-0.871042	-0.861451	-0.90089	Cell wall protein; putative GPI-anchor; downregulated in core caspofungin response; Hog1p-induced; regulated by Ssn6p; Mob2p-dependent hyphal regulation
orf19.2452	orf19.2452		✓		1	I	0.0725178	0.808475	0.261615	0.303577	0.00268878	-0.2609	-0.668419	-0.24568	-0.273875	Transcriptionally regulated by iron; expression greater in high iron; downregulated in core caspofungin response; ketoconazole-repressed; shows colony morphology-related gene regulation by Ssn6p; possibly subject to Kex2p processing
orf19.2457	orf19.2457				1	I	-0.213404	1.07343	0.894524	0.4377	0.121559	-0.34335	-0.545358	-0.483938	-0.941163	ORF, Uncharacterized
orf19.2465	POL32				1	I	0.173914	0.537249	0.467248	-0.00315426	-0.301969	-0.398145	-0.10794	-0.234801	-0.132403	Predicted ORF in Assemblies 19, 20 and 21; cell-cycle regulated periodic mRNA expression
orf19.2468	orf19.2468				1	I	3.67099	1.52524	-0.05071	-0.446647	-1.12258	-0.920151	-0.762625	-1.29207	-0.601453	S. cerevisiae ortholog TMT1 has trans-aconitate 3-methyltransferase activity and localizes to cytosol
orf19.2473	orf19.2473				1	I	0.330467	0.577391	0.319975	0.104336	-0.141819	-0.121269	-0.384567	-0.3796	-0.304914	Decreased transcription is observed upon fluphenazine treatment or in an azole-resistant strain that overexpresses CDR1 and CDR2
orf19.248	APL5				1	I	0.558347	0.897673	0.41644	-0.0972814	-0.271826	-0.219135	-0.296536	-0.4619	-0.525782	Phosphorylated protein, not essential for viability; similar to S. cerevisiae Apl5p, which is a subunit of the AP-3 adaptor complex involved in Golgi-to-vacuole transport
orf19.2480.1	AUT7				2	IV	-0.760478	-1.42898	-0.703221	-0.38292	0.034783	0.445622	0.649746	0.984049	1.1614	ORF Predicted by Annotation Working Group; macrophage/pseudohyphal-repressed; intron in 5''-UTR
orf19.2512	orf19.2512				2	IV	-2.24182	-1.34008	0.1269	0.861039	0.37813	0.217332	0.466553	0.891504	0.640437	ORF, Uncharacterized
orf19.2514	orf19.2514				2	IV	-0.332351	-0.499814	-0.319512	0.0164027	0.299236	0.404837	0.249808	0.00817946	0.173213	ORF, Uncharacterized
orf19.2524	MGE1				2	IV	-0.664304	-0.764288	-0.48079	-0.116351	-0.0578502	0.124718	0.611981	0.688865	0.658018	Predicted ORF in Assemblies 19, 20 and 21; macrophage/pseudohyphal-repressed
orf19.2532	PRS				2	IV	-0.612762	-0.413706	-0.139292	0.149771	-0.000489079	-0.126226	0.374788	0.418427	0.349489	Putative prolyl-tRNA synthetase; monofunctional Class II synthetase; gene is constitutively expressed
orf19.2533.1	orf19.2533.1				1	I	0.806558	0.858122	0.064409	-0.314972	-0.00613904	-0.502043	-0.243197	-0.220627	-0.44211	Protein with a predicted role in protein translocation from the endoplasmic reticulum
orf19.2549	orf19.2549				1	I	0.823061	0.803468	0.0793919	0.0739125	-0.258864	-0.210997	-0.490163	-0.384468	-0.435342	S. cerevisiae ortholog SHP1 has protein phosphatase type 1 regulator activity and has role in glycogen metabolic process, sister chromatid biorientation, ascospore formation, proteasomal ubiquitin-dependent protein catabolic process
orf19.2559	CDC4			✓	1	I	0.246064	0.476716	0.169715	0.0528568	-0.0273877	-0.230663	-0.257944	-0.179678	-0.249679	F-box subunit of SCF(CDC4) ubiquitin ligase; functional homolog of S. cerevisiae Cdc4p; mutation or depletion causes hyperfilamentation; nonessential; Sol1p is a substrate of SCF-Cdc4p
orf19.2565	orf19.2565				2	IV	-1.19887	-0.830267	-0.0500302	0.355401	0.380584	0.428357	0.28148	0.394706	0.23864	S. cerevisiae ortholog MDM1 has phosphatidylinositol-3-phosphate binding and has role in mitochondrion inheritance
orf19.2574	orf19.2574				1	I	0.843276	1.16728	0.0818034	0.101756	-0.375083	-0.349205	-0.345741	-0.644342	-0.479745	Ortholog of S. cerevisiae YFL034W
orf19.2593	BIO2		✓		2	IV	-1.50336	-0.766397	-0.821425	0.127884	-0.00488846	0.176706	0.842367	0.963418	0.985694	Protein described as biotin synthase; transcriptionally upregulated in high iron; transcription is downregulated in response to treatment with ciclopirox olamine; upregulated in clinical isolates from HIV+ patients with oral candidiasis
orf19.2599	CRC1	✓			2	IV	-0.831366	-1.04867	-0.365483	0.109259	0.399973	0.675721	0.378607	0.421558	0.2604	Mitochondrial carnitine carrier protein
orf19.26	orf19.26				2	IV	-0.442249	-0.278744	-0.0911656	0.0514167	-0.0120597	0.000879026	0.131639	0.312043	0.328241	Predicted ORF in Assemblies 19, 20 and 21; induced by nitric oxide in yhb1 mutant
orf19.2605	orf19.2605				1	I	0.416859	0.749624	-0.0726453	-0.174982	-0.131353	-0.353008	0.0231895	-0.26415	-0.193534	Predicted ORF in Assemblies 19, 20 and 21; mutants sensitive to growth on hydrogen peroxide medium
orf19.261	orf19.261				1	I	0.185263	0.454157	0.215443	-0.123802	-0.281346	-0.24349	-0.103005	-0.0302191	-0.0730017	ORF, Uncharacterized
orf19.2615	MDL1				1	I	0.732671	0.959196	0.209613	-0.0950755	-0.154858	-0.239028	-0.346987	-0.496376	-0.569153	Putative mitochondrial, half-size MDR-subfamily ABC transporter
orf19.2616	UGT51C1				2	IV	-0.644593	-0.639318	-0.872054	-0.193	-0.0154396	0.292849	0.307371	0.836064	0.928121	UDP-glucose:sterol glucosyltransferase; enzyme of sterol glucoside (membrane-bound lipid) biosynthesis; has UDP-sugar binding domain; activity is UDP-glucose-specific in vitro; enzyme does not use UDP-mannose; Mig1p-regulated gene
orf19.2619	PHO113	✓			2	IV	-0.695227	-0.56281	-0.429743	-0.275179	-0.195114	-0.371358	0.936993	0.819082	0.773357	Protein described as a constitutive acid phosphatase; transcription is negatively regulated by Rim101p; DTT-extractable; N-glycosylated; possibly an essential gene, disruptants not obtained by UAU1 method
orf19.262	SMC3				1	I	0.344692	0.712014	0.958712	0.151885	-0.149057	-0.314469	-0.499657	-0.662298	-0.541821	Protein likely to be essential for growth, based on an insertional mutagenesis strategy; similar to S. cerevisiae Smc3p, which is an ATPase involved in sister chromatid cohesion
orf19.2622	YPT31				1	I	0.807692	0.725247	0.179363	-0.323716	-0.337242	-0.347817	-0.281662	-0.237957	-0.183909	Predicted ORF in Assemblies 19, 20 and 21 (see Locus History Note for Assembly 19 correction); mutation confers hypersensitivity to toxic ergosterol analog
orf19.2629	orf19.2629				1	I	0.880195	1.22576	0.172791	0.0647276	-0.136395	-0.189389	-0.512802	-0.78422	-0.720666	S. cerevisiae ortholog USO1 has role in SNARE complex assembly, Golgi vesicle docking, ER to Golgi vesicle-mediated transport and localizes to Golgi membrane, ER to Golgi transport vesicle membrane
orf19.2630	RAD59				1	I	0.610648	0.860189	0.0842587	0.039736	-0.242269	-0.317833	-0.384441	-0.251806	-0.398482	Protein involved in homologous recombination and DNA breaks repair; similar to S. cerevisiae Rad59p; N-terminal similarity with Rad52p
orf19.2638	orf19.2638				2	IV	-1.80606	-0.918568	0.45575	0.375863	0.505908	0.644132	0.177949	0.346636	0.218389	ORF, Uncharacterized
orf19.264	orf19.264				2	IV	-0.650155	-0.78914	-0.692219	-0.394371	-0.0259902	-0.0448891	0.578639	1.05172	0.966402	ORF, Uncharacterized
orf19.2654	RMS1				2	IV	-0.584887	-1.13055	-0.378669	-0.196406	0.0989802	0.339315	0.459751	0.72467	0.667799	Protein induced during the mating process; possibly an essential gene, disruptants not obtained by UAU1 method
orf19.2655	BUB3				2	IV	-1.31889	-1.84619	-0.910575	-1.17198	-0.299551	-0.449109	1.39077	2.47093	2.13459	Protein similar to S. cerevisiae Bub3p, which is a kinetochore checkpoint component; induced under hydroxyurea treatment
orf19.2665	MSN5				2	IV	-0.638309	-0.606906	-0.673826	-0.589007	-0.422388	-0.359276	0.610332	1.43422	1.24516	S. cerevisiae ortholog MSN5 has importin-alpha export receptor activity, has role in tRNA re-export from nucleus, protein export from nucleus and localizes to nucleus
orf19.2667	RPF1				2	VI	0.126838	-1.13057	-0.0488247	0.32883	0.416455	0.758321	0.0298052	-0.286029	-0.194824	Predicted ORF in Assemblies 19, 20 and 21; essential for growth
orf19.2673	orf19.2673				1	I	0.483978	0.520617	0.435171	0.108326	0.0134137	-0.0527742	-0.369055	-0.648366	-0.491311	ORF, Uncharacterized
orf19.2677	orf19.2677				1	I	0.689561	0.991995	0.191825	-0.0731525	-0.178973	-0.298789	-0.392126	-0.416632	-0.51371	Predicted ORF in Assemblies 19, 20 and 21; possibly an essential gene, disruptants not obtained by UAU1 method
orf19.2686	orf19.2686				2	IV	-1.203	-1.54411	-0.627639	0.545471	0.769076	1.09359	0.556335	0.0759532	0.334323	S. cerevisiae ortholog CPS1 has carboxypeptidase activity, has role in proteolysis involved in cellular protein catabolic process, nitrogen compound metabolic process and localizes to fungal-type vacuole lumen
orf19.269	SES1				1	I	0.565314	0.719259	0.198191	-0.0232582	-0.120305	-0.0726658	-0.272835	-0.487718	-0.505983	Seryl-tRNA synthetase; charges the tRNA that recognizes the CUG codon, which typically specifies Leu, but specifies Ser in C. albicans; complements S. cerevisiae ses1 mutant viability; soluble protein in hyphae; macrophage-regulated
orf19.2697	orf19.2697				1	I	0.418093	0.453162	0.425574	0.110326	-0.161038	-0.0731503	-0.328654	-0.50917	-0.335142	ORF, Uncharacterized
orf19.27	orf19.27				2	IV	-0.893047	-0.908185	-0.824976	-0.592097	-0.402542	-0.320517	0.842225	1.67981	1.41933	ORF, Uncharacterized
orf19.270	orf19.270				2	IV	-1.57776	-1.4011	-1.84919	-1.2482	-0.516792	-0.790445	1.81173	2.85659	2.71517	ORF, Uncharacterized
orf19.2701	orf19.2701				2	IV	-1.13112	-1.52807	-1.62859	0.00986069	0.609941	0.830123	0.706487	1.01783	1.11354	Predicted ORF in Assemblies 19, 20 and 21; greater mRNA abundance observed in a cyr1 or ras1 homozygous null mutant than in wild type
orf19.2724	orf19.2724				2	IV	-0.441711	-1.14236	-0.643321	0.0472496	0.377296	0.752546	0.225662	0.325714	0.498927	ORF, Uncharacterized
orf19.2730	orf19.2730				2	IV	-0.622493	-0.350438	-0.655707	-0.173607	-0.25078	-0.261917	0.484324	0.864561	0.966057	ORF, Uncharacterized
orf19.2739	orf19.2739				1	I	0.32573	0.922104	0.754346	0.113534	-0.226881	-0.406238	-0.46532	-0.506183	-0.511094	ORF, Uncharacterized
orf19.2740	orf19.2740				1	I	0.62685	0.596295	0.353132	-0.034422	-0.260195	-0.0313169	-0.293319	-0.53733	-0.419693	ORF, Uncharacterized
orf19.2743	orf19.2743				2	IV	-0.547735	-0.334835	-0.653024	-0.29161	-0.341574	-0.290188	0.445033	0.960808	1.05313	ORF, Uncharacterized
orf19.2756	orf19.2756				1	I	1.16704	1.11405	0.368258	-0.383188	-0.3098	-0.385036	-0.306171	-0.484737	-0.780412	S. cerevisiae ortholog ERD2 has HDEL sequence binding, has role in protein retention in ER lumen, ER to Golgi vesicle-mediated transport and localizes to integral to endoplasmic reticulum membrane
orf19.2758	PGA38	✓			2	IV	-1.17315	-1.49547	-0.483245	0.515029	0.339407	0.0291691	0.319434	1.14881	0.800019	Putative GPI-anchored protein of unknown function; repressed during cell wall regeneration; possibly an essential gene, disruptants not obtained by UAU1 method
orf19.276	orf19.276	✓			2	IV	-2.26439	-2.39643	-0.866743	-0.547939	0.284027	0.851662	1.49184	1.70429	1.74368	Plasma membrane-localized protein of unknown function; increased transcription is observed in an azole-resistant strain that overexpresses MDR1
orf19.2768	AMS1				2	IV	-0.903421	-1.0415	-0.667584	-0.452892	-0.179051	-0.191962	0.577844	1.52075	1.33782	Putative alpha-mannosidase; transcription is regulated by Nrg1p; induced during cell wall regeneration
orf19.277	THI6				2	IV	-2.35716	-2.48772	-1.57801	-0.151989	0.693643	1.16159	1.63728	1.57588	1.50649	Putative thiamin-phosphate pyrophosphorylase, hydroxyethylthiazole kinase; fungal-specific (no human or murine homolog)
orf19.2770.1	SOD1		✓	✓	2	IV	-0.848904	-0.762163	-0.616989	0.61567	0.538091	0.5077	0.133982	0.0959281	0.336686	Cytosolic copper- and zinc-containing superoxide dismutase, involved in protection from oxidative stress and required for full virulence; alkaline upregulated by Rim101p; upregulated in the presence of human blood
orf19.2771	BEM3			✓	1	I	0.799212	0.865754	0.224791	-0.0137139	0.00969847	0.0155087	-0.455287	-0.695835	-0.750127	Putative GTPase-activating protein (GAP) for Rho-type GTPase Cdc42p; involved in cell signaling pathways that control cell polarity; similar to S. cerevisiae Bem3p
orf19.2779	orf19.2779				2	IV	-1.44093	-1.20161	-0.872892	0.131521	0.132976	0.433528	0.638204	0.935177	1.24403	ORF, Uncharacterized
orf19.2786	orf19.2786				1	I	0.276663	0.520153	0.0463078	-0.104977	-0.0670879	-0.192964	-0.252353	-0.123585	-0.102157	Ortholog of S. cerevisiae APL3
orf19.2792	IST2	✓			2	IV	-1.50125	-1.59707	-0.670713	-0.140202	0.180192	-0.248881	0.899308	1.50234	1.57629	S. cerevisiae ortholog IST2 has lipid binding and localizes to cellular bud membrane
orf19.2796	orf19.2796				1	I	0.456528	0.726511	0.785246	0.185525	0.0333413	-0.342105	-0.534312	-0.651958	-0.658775	S. cerevisiae ortholog POL12 has DNA-directed DNA polymerase activity, has role in telomere capping, DNA-dependent DNA replication initiation and localizes to alpha DNA polymerase:primase complex, nuclear envelope
orf19.281	orf19.281				1	I	0.191464	0.638419	0.355059	0.177017	0.00693373	-0.10037	-0.283045	-0.548405	-0.437072	ORF, Uncharacterized
orf19.2823	RFG1		✓	✓	1	I	0.296638	1.1222	0.370949	-0.0731999	-0.0504015	-0.340687	-0.421328	-0.478233	-0.425938	Transcriptional regulator of filamentous growth and hyphal genes; acts in Tup1p-dependent and -independent pathways; binds DNA; has HMG domain; not transcriptionally regulated by oxygen or serum; not responsible for hypoxic repression
orf19.2832	INN1				2	IV	-1.61287	-1.1637	-0.566828	-0.325932	-0.318496	-0.327135	0.828741	1.86708	1.61913	Protein with similarity to S. cerevisiae Inn1p, which is an essential protein of the contractile actomyosin ring required for ingression of the plasma membrane into the bud neck during cytokinesis; contains a C2 membrane targeting domain
orf19.2841	PGM2				2	IV	-1.10536	-0.763797	-0.439604	-0.229104	0.130138	-0.262172	0.594803	1.12265	0.952443	Ortholog of S. cerevisiae PGM2
orf19.2844	orf19.2844				1	I	0.635786	0.937291	0.168497	-0.110074	-0.320682	-0.412704	-0.31834	-0.290817	-0.288956	Predicted ORF in Assemblies 19, 20 and 21; induced in core caspofungin response
orf19.2862	RIB1				2	IV	-0.242891	-0.134375	-0.491235	-0.127982	-0.0141475	0.111026	0.298278	0.233991	0.367335	Putative GTP cyclohydrolase II; enzyme of riboflavin biosynthesis; fungal-specific (no human or murine homolog)
orf19.2866	orf19.2866				2	IV	-0.687914	-0.241624	-0.21037	-0.373835	-0.247336	-0.33561	0.658148	0.610748	0.827793	ORF, Uncharacterized
orf19.2873	TOP2				1	I	0.247876	0.852543	0.921441	0.171324	0.0509139	-0.343354	-0.36547	-0.792312	-0.742962	DNA topoisomerase II; catalyzes ATP-dependent DNA relaxation and decatenation in vitro; Y842 predicted to be catalytic; functional homolog of S. cerevisiae Top2p; sensitive to amsacrine or doxorubicin; farnesol-upregulated in biofilm
orf19.2876	CBF1				2	IV	-0.894745	-1.08515	-0.410908	-0.223436	0.0430946	-0.209724	0.861762	0.955011	0.964096	Transcription factor that binds upstream of ribosomal protein genes and the rDNA locus, with Tbf1p; also regulates sulfur starvation-response, respiratory, and glycolytic genes; does not bind to centromeres as does S. cerevisiae Cbf1p
orf19.2883	CSO99				2	IV	-1.65365	-1.7074	-0.875766	-0.452541	-0.102857	0.618399	1.14546	1.6737	1.35466	Protein of unknown function, not conserved in S. cerevisiae
orf19.2886	CEK1			✓	1	I	1.30947	1.04984	0.0250162	-0.128756	-0.196476	-0.000139383	-0.573505	-0.741657	-0.743793	ERK-family protein kinase, required for wild-type yeast-hyphal switching, mating efficiency, and virulence in a mouse model; Cst20p-Hst7p-Cek1p-Cph1p MAPK pathway regulates mating, and invasive hyphal growth under some conditions
orf19.2887	orf19.2887				2	IV	-0.594115	-0.931931	-0.458881	0.157271	0.595733	0.737795	0.493548	-0.195913	0.196492	S. cerevisiae ortholog YMR295C localizes to ribosome, cellular bud, mating projection tip
orf19.2890	orf19.2890				2	IV	-0.674873	-0.583379	-0.343386	0.153111	0.319427	0.406988	0.224297	0.339719	0.158097	ORF, Uncharacterized
orf19.290	KRE5			✓	1	I	1.28854	1.61126	0.289973	-0.20423	-0.359263	-0.359379	-0.668112	-0.761147	-0.837643	Predicted UDP-glucose:glycoprotein glucosyltransferase; required for wild-type 1,6-beta-D-glucan biosynthesis, hyphal growth, and virulence in mouse IV infection; production in S. cerevisiae partially complements defects of a kre5 mutant
orf19.2919	MPH1				1	I	0.0489831	0.675314	0.75786	0.381215	-0.0265261	-0.208334	-0.384524	-0.735506	-0.508482	Protein similar to S. cerevisiae Mph1p, which is a DNA helicase involved in DNA repair; induced under hydroxyurea treatment
orf19.2923	orf19.2923				1	I	1.00556	1.03675	0.043399	-0.335307	-0.409195	-0.864149	-0.339744	-0.12738	-0.00993265	Predicted membrane transporter, member of the drug:proton antiporter (14 spanner) (DHA2) family, major facilitator superfamily (MFS); transcription is induced in response to alpha pheromone in SpiderM medium
orf19.2929	GSC1	✓			1	I	1.15095	1.38865	0.604312	-0.0930742	-0.139992	-0.44946	-0.614495	-1.04421	-0.802683	Subunit of beta-1,3-glucan synthase; essential; gsc1 allele determines resistance/sensitivity to echinocandin antifungals; 16 predicted membrane-spanning regions; mRNA abundance declines after yeast-to-hyphal transition; fungal-specific
orf19.2930	orf19.2930				1	I	1.08253	1.03616	0.449564	0.00924922	-0.0377733	0.0469313	-0.669018	-0.971156	-0.946486	S. cerevisiae ortholog YGR054W has translation initiation factor activity, has role in translational initiation and localizes to ribosome, cytosolic small ribosomal subunit
orf19.2933	orf19.2933				2	IV	-0.976239	-0.582467	-0.421281	0.219514	0.238663	0.384842	0.285183	0.363231	0.488554	S. cerevisiae ortholog OTU1 has ubiquitin-specific protease activity, has role in protein deubiquitination, regulation of transcription and localizes to cytoplasm, nucleus
orf19.2937	PMM1				1	I	1.53224	1.70058	0.711275	-0.383568	-0.395665	-0.522327	-0.826815	-0.851427	-0.964298	Phosphomannomutase; enzyme of O- and N-linked mannosylation; interconverts mannose-6-phosphate and mannose-l-phosphate; functional homolog of S. cerevisiae Sec53p; antigenic during murine systemic infection
orf19.2939	orf19.2939				1	I	1.00276	0.595781	0.345819	-0.276618	-0.292923	-0.430471	-0.248755	-0.279974	-0.415615	S. cerevisiae ortholog FMP32 localizes to mitochondrion
orf19.2940	orf19.2940				1	I	1.30138	1.04211	0.0425782	-0.0769827	-0.298699	-0.290228	-0.520036	-0.511064	-0.689055	Predicted ORF in Assemblies 19, 20 and 21; possibly an essential gene, disruptants not obtained by UAU1 method
orf19.2947	SNZ1				2	IV	-2.33594	-1.99099	-1.01488	-0.303975	0.356668	0.865345	1.26299	1.65136	1.50942	Detected in stationary phase cultures; soluble in hyphae; induced on yeast to hyphal switch, in response to 3-aminotriazole, or in azole-resistant strain overexpressing MDR1; regulated by Gcn4p, macrophage; no human/murine homolog
orf19.2948	SNO1				2	IV	-1.80279	-1.91981	-0.922983	-0.119883	0.589877	0.763051	1.04643	1.25709	1.10901	Protein of unknown function expressed during stationary phase; transcription is regulated by Tup1p, Efg1p
orf19.295	orf19.295				1	I	0.144439	0.673066	0.273072	0.231329	0.0166656	-0.0845737	-0.189277	-0.598431	-0.46629	ORF, Uncharacterized
orf19.2962	orf19.2962				2	IV	-2.46536	-2.40062	-2.24789	-0.725499	0.038418	0.561612	1.90152	2.73933	2.5985	ORF, Uncharacterized
orf19.2964	orf19.2964				1	I	0.248038	0.737714	0.263246	0.400036	-0.00589122	-0.026238	-0.511262	-0.649637	-0.456007	Ortholog of S. cerevisiae RSC1
orf19.2965	orf19.2965				1	I	0.853838	1.15901	0.151056	-0.164061	-0.274752	-0.25081	-0.341328	-0.532803	-0.600145	Ortholog of S. cerevisiae GET3
orf19.2969	RAD16				1	I	1.15613	0.575145	0.802771	-0.100463	-0.380322	-0.369578	-0.389878	-0.780442	-0.513358	Protein similar to S. cerevisiae Rad16p; flucytosine induced
orf19.2974	YKT6				1	I	0.8275	0.709279	0.05413	-0.381819	-0.327135	-0.192055	-0.319343	-0.0550201	-0.315537	Putative protein of the vacuolar SNARE complex with a predicted role in vacuolar fusion
orf19.2978	orf19.2978				2	IV	-0.65895	-1.26115	-0.795169	-0.0241408	0.396632	0.733304	0.572854	0.535663	0.50096	ORF, Uncharacterized
orf19.299	ECM14				2	IV	-0.50976	-0.512897	-0.184763	-0.130207	-0.1133	0.0537519	0.330781	0.539328	0.527066	S. cerevisiae ortholog ECM14 has role in fungal-type cell wall organization and localizes to fungal-type vacuole
orf19.2990	XOG1	✓			1	I	2.2967	1.45764	0.999904	0.0861291	-0.452903	-0.509695	-1.56628	-1.35092	-0.960588	Exo-1,3-beta-glucanase, major exoglucanase; member of family 5 glycosyl hydrolases; affects sensitivity to inhibitors of chitin and glucan synthesis; not required for yeast-to-hyphal transition or for virulence in mouse systemic infection
orf19.2995	orf19.2995				1	I	1.43028	1.15332	0.087597	-0.392247	-0.397573	-0.313254	-0.449656	-0.545861	-0.5726	Predicted ORF in Assemblies 19, 20 and 21; induced by nitric oxide
orf19.30	orf19.30	✓			1	I	0.646135	0.790291	0.517	-0.0746452	-0.0370591	-0.301808	-0.54255	-0.512177	-0.485186	Putative calcium-transporting ATPase
orf19.3000	ORC1				1	I	0.516537	0.676667	0.14371	0.0224414	-0.20821	-0.174786	-0.327467	-0.35019	-0.298704	Predicted ORF in Assemblies 19, 20 and 21; essential for viability; similar to S. cerevisiae Orc1p origin recognition complex subunit
orf19.3013	CDC12				1	I	0.438373	0.901037	0.418008	-0.126698	-0.231039	-0.323343	-0.387675	-0.291375	-0.397287	Septin; essential for viability; gene has predicted splice sites; forms ring at sites of cell division and also forms filaments in mature chlamydospore; filamentous growth induced; regulated by Nrg1p, Tup1p, tyrosol and cell density
orf19.3018	SPP1				1	I	0.447881	0.678732	0.308817	0.00975132	-0.23414	-0.162628	-0.160088	-0.483125	-0.4052	Predicted ORF in Assemblies 19, 20 and 21; induced by nitric oxide in yhb1 mutant; cell-cycle regulated periodic mRNA expression
orf19.3023	NGG1				1	I	0.266154	0.392767	0.171835	0.0303499	-0.00855456	-0.0461351	-0.295618	-0.350141	-0.160657	S. cerevisiae ortholog NGG1 has histone acetyltransferase activity, has role in histone acetylation and localizes to SAGA complex, Ada2/Gcn5/Ada3 transcription activator complex, SLIK (SAGA-like) complex
orf19.3031	SEC62	✓			1	I	1.73043	1.58968	0.437805	-0.273699	-0.371888	-0.412134	-0.816835	-0.863457	-1.01991	Putative endoplasmic reticulum (ER) protein-translocation complex subunit
orf19.3034	RLI1		✓		1	I	0.868256	0.611391	0.350115	0.0469938	0.088072	0.125024	-0.323066	-0.851499	-0.915286	Member of RNase L inhibitor (RLI) subfamily of ABC family; predicted not to be a transporter
orf19.3038	TPS2			✓	2	IV	-0.817499	-0.787764	-0.602429	-0.66491	-0.252608	-0.543922	0.814913	1.45927	1.39494	Trehalose-6-phosphate (Tre6P) phosphatase; mutation causes heat sensitivity, Tre6P accumulation, and decreased mouse virulence; possible drug target; two conserved phospohydrolase motifs; no human or murine homolog
orf19.3041	orf19.3041				1	I	0.757884	0.519629	0.526242	0.0193257	-0.163629	-0.425922	-0.164014	-0.537629	-0.531886	ORF, Uncharacterized
orf19.3043	orf19.3043				1	I	0.65245	0.389537	0.259735	-0.160979	-0.141648	-0.319372	-0.0403677	-0.389	-0.250356	S. cerevisiae ortholog TGL2 has triglyceride lipase activity, has role in triglyceride catabolic process and localizes to mitochondrion
orf19.3048	orf19.3048				1	I	0.729286	0.474613	0.424094	-0.0724521	-0.220462	-0.297041	-0.473439	-0.353005	-0.211594	Predicted ORF in Assemblies 19, 20 and 21; transcription is repressed in response to alpha pheromone in SpiderM medium
orf19.3051	orf19.3051				1	I	0.164301	0.802437	0.285381	0.147932	-0.0398075	-0.121334	-0.443043	-0.446145	-0.349722	Predicted ORF in Assemblies 19, 20 and 21; shows colony morphology-related gene regulation by Ssn6p
orf19.3053	orf19.3053				2	IV	-0.816742	-0.795662	-0.309908	-0.0548374	0.120538	0.290602	0.58039	0.440533	0.545087	Protein detected by mass spec in exponential and stationary phase cultures; identified in extracts from biofilm and planktonic cells
orf19.3054	RPN3				1	I	0.528788	0.532894	0.0433077	-0.0924467	-0.166494	-0.120119	-0.259223	-0.201171	-0.265536	Predicted ORF in Assemblies 19, 20 and 21; amphotericin B repressed; oxidative stress-induced via Cap1p
orf19.3060	orf19.3060				1	I	0.882305	1.20375	0.383587	-0.178657	-0.220571	-0.383847	-0.488887	-0.547849	-0.649828	S. cerevisiae ortholog SWP1 has dolichyl-diphosphooligosaccharide-protein glycotransferase activity, has role in protein N-linked glycosylation and localizes to oligosaccharyltransferase complex
orf19.3063	orf19.3063				1	I	0.831349	0.91421	0.364314	0.0182325	-0.272401	-0.191746	-0.491231	-0.549536	-0.623192	Phosphorylated protein of unknown function
orf19.3097	PDA1				1	I	0.640608	0.847705	0.420009	0.359603	0.020024	-0.106152	-0.595154	-0.815288	-0.771355	Protein described as similar to alpha chain of pyruvate dehydrogenase; fluconazole-induced; protein detected by mass spec in exponential and stationary phase cultures
orf19.31	orf19.31				1	I	0.641733	0.606687	-0.0519474	-0.407798	-0.287368	-0.319465	-0.139664	-0.122444	0.0802661	ORF, Uncharacterized
orf19.3108	orf19.3108				2	IV	-0.757771	-0.658167	-0.3234	-0.516597	-0.244656	-0.105404	0.644591	0.984583	0.976821	Predicted ORF in Assemblies 19, 20 and 21; induced by nitric oxide in yhb1 mutant
orf19.3111	PRA1	✓			2	VI	-2.49066	0.752008	0.463598	1.28809	0.921377	0.764699	0.080723	-0.967654	-0.81218	Cell surface protein, enriched at hyphal tips; also released extracellularly; binds to host complement regulators, integrin alphaMbeta2; mediates leukocyte adhesion; immunogenic in mouse; produced at ambient pH; Rim101p induced
orf19.3112	ZRT1				2	VI	-2.18039	0.391298	0.0363253	1.24315	0.911954	0.723441	0.106144	-0.77913	-0.45279	Protein described as zinc transporter; hyphal- and macrophage-induced; alkaline upregulated by Rim101p; induced upon adherence to polystyrene
orf19.3123	RPT5				1	I	0.668751	0.719699	0.179543	0.15091	-0.122746	-0.0516793	-0.417447	-0.586694	-0.540337	Predicted ORF in Assemblies 19, 20 and 21; transcription is regulated by Nrg1p and Mig1p; regulated by Gcn2p and Gcn4p; protein level decreased in stationary phase cultures
orf19.3128	orf19.3128				1	I	0.988533	0.939653	0.223204	-0.144963	-0.24684	-0.339725	-0.473302	-0.432076	-0.514485	S. cerevisiae ortholog SLY1 has role in retrograde vesicle-mediated transport, Golgi to ER, vesicle fusion with Golgi apparatus, positive regulation of SNARE complex assembly, ER to Golgi vesicle-mediated transport
orf19.3129	orf19.3129				1	III	0.142557	0.106789	0.38802	0.422132	0.219989	0.25519	-0.351844	-0.607256	-0.575577	Predicted ORF in Assemblies 19, 20 and 21; heterozygous null mutant displays sensitivity to virgineone
orf19.313	DAL4	✓			1	I	0.391038	0.165537	2.04041	-0.249331	-0.605324	-0.354354	-0.441453	-0.74313	-0.20339	Putative allantoin permease; fungal-specific (no human or murine homolog)
orf19.3132	orf19.3132				1	I	0.641234	0.677387	-0.0698495	-0.120905	-0.210147	-0.167479	-0.163479	-0.306673	-0.28009	Predicted ORF in Assemblies 19, 20 and 21; induced by nitric oxide
orf19.3133	GUT2	✓			1	I	1.02537	0.680436	0.879665	0.138026	0.0109179	0.0399542	-0.590609	-1.08805	-1.09571	Glycerol-3-phosphate dehydrogenase; Plc1p-regulated; transcription is upregulated in both intermediate and mature biofilms
orf19.3139	orf19.3139				2	VI	0.379512	-1.45226	-0.372792	0.631182	0.51305	0.674032	0.432363	-0.496029	-0.309059	Predicted ORF in Assemblies 19, 20 and 21; increased transcription is observed upon benomyl treatment; oxidative stress-induced via Cap1p
orf19.3140.1	orf19.3140.1				1	I	0.882087	0.768475	0.296945	0.142892	-0.277236	-0.188489	-0.376192	-0.553375	-0.695106	S. cerevisiae ortholog UMP1 has role in ubiquitin-dependent protein catabolic process, response to DNA damage stimulus, proteasome assembly and localizes to cytoplasm, nucleus
orf19.3149	LSP1				2	IV	-1.53666	-1.06171	-0.361196	0.0411601	0.310681	0.0389363	0.550133	1.10411	0.914537	Protein detected by mass spec in exponential and stationary phase cultures; caspofungin repressed; biofilm induced; fungal-specific (no human or murine homolog)
orf19.315	orf19.315				1	I	0.830233	1.00024	0.251201	-0.200424	-0.361644	-0.516167	-0.373716	-0.230048	-0.399674	ORF, Uncharacterized
orf19.3150	GRE2		✓		2	IV	-1.26485	-0.911202	-0.314892	-0.294249	-0.118697	-0.52293	0.869476	1.39495	1.16239	Protein described as a reductase; transcription is regulated by Nrg1p and Tup1p; benomyl-induced; hyphal-induced; macrophage/pseudohyphal-repressed; expression greater in low iron; reported to be involved in osmotic stress response
orf19.3152	AMO2				2	IV	-1.40429	-1.66021	-0.882028	-0.694347	0.287416	0.871489	0.975426	1.1103	1.39624	Protein similar to A. niger predicted peroxisomal copper amino oxidase; mutation confers hypersensitivity to toxic ergosterol analog; induced upon biofilm formation
orf19.3153	MSS4	✓			1	I	-0.0151108	0.202549	0.122078	0.194915	0.104241	-0.0312064	-0.21106	-0.167102	-0.199304	Phosphatidylinositol-4-phosphate 5-kinase; activity induced by phosphatidic acid (Pld1p product); macrophage/pseudohyphal-repressed; mRNA binds to She3p and is localized to buds of yeast-form cells and hyphal tips
orf19.316	SEC13				1	I	1.17804	1.21403	0.425918	-0.244868	-0.321081	-0.452346	-0.522309	-0.580276	-0.6971	Protein described as protein transport factor; antigenic during murine systemic infection; macrophage-downregulated protein abundance; protein level decreased in stationary phase cultures
orf19.3166	orf19.3166				1	I	1.08805	1.3218	0.27653	-0.148227	-0.432449	-0.607082	-0.539472	-0.497046	-0.462103	S. cerevisiae ortholog DOP1 has role in cell morphogenesis, Golgi to endosome transport, endoplasmic reticulum organization and localizes to endosome, trans-Golgi network, mitochondrion
orf19.3168	RPN8				1	I	0.449494	0.426734	0.0444735	0.0663974	-0.188135	-0.228827	-0.223479	-0.198224	-0.148435	Predicted ORF in Assemblies 19, 20 and 21; mutation confers hypersensitivity to amphotericin B; transcription is regulated by Mig1p; regulated by Gcn2p and Gcn4p
orf19.3173	orf19.3173				1	I	0.585421	0.762001	0.143442	-0.186009	-0.325176	-0.256587	-0.233987	-0.272855	-0.216249	S. cerevisiae ortholog SSP120 localizes to cytoplasm
orf19.3174	CDC24			✓	1	I	1.08025	1.45931	0.146377	0.192661	-0.128378	-0.271216	-0.54209	-0.980237	-0.956676	GDP-GTP exchange factor for Cdc42p; phosphorylated; required for maintenance of hyphal growth; misexpression blocks hyphal growth and causes avirulence in a mouse model of systemic infection; antigenic during human oral infection
orf19.3176	RIM21			✓	2	IV	-0.679101	-0.698036	-0.574781	-0.234031	-0.106311	-0.0384581	0.577136	0.865879	0.887704	Protein involved in the pH response pathway; required for activation of the transcription factor Rim101p and for alkaline pH-induced hyphal growth; may function as a sensor of alkaline pH
orf19.3193	FCR3				1	I	0.803973	0.575562	0.123848	0.0513108	-0.234772	-0.411547	-0.465711	-0.31481	-0.127854	Transcriptional regulator of the bZip family; partially functionally complements the fluconazole sensitivity of an S. cerevisiae pdr1 pdr3 double mutant; probable ortholog of S. cerevisiae Yap3p
orf19.3197	PAP1				1	I	0.257353	0.451624	0.191125	0.134386	0.00625374	-0.0418119	-0.116297	-0.468694	-0.41394	Poly(A) polymerase, likely involved in mRNA polyadenylation; PAP is inhibited by parnafungin antifungals; gene is located within the MTLa mating-type-like locus
orf19.3199	PIKA				1	I	0.950284	1.23385	0.239927	-0.156756	-0.376846	-0.494634	-0.412032	-0.475334	-0.508463	Putative phosphatidylinositol kinase; gene is located within the MTLa mating-type-like locus
orf19.3212	MID1	✓		✓	2	IV	-0.327548	-0.0153146	-0.179029	-0.127288	0.0209253	0.0701379	0.169818	0.169476	0.218822	Putative stretch-activated Ca2+ channel of the high affinity calcium uptake system; role in thigmotropism; decreased transcription is observed upon fluphenazine treatment or in an azole-resistant strain with CDR1 and CDR2 overexpression
orf19.3216	orf19.3216		✓		1	I	0.338332	0.833996	0.34484	0.185044	-0.066533	-0.283209	-0.413646	-0.454437	-0.484388	Similar to Rab GTPase activators
orf19.3218	orf19.3218				2	IV	-0.147086	-0.601052	-0.562145	-0.902388	-0.285444	-0.130964	0.614275	0.900686	1.11412	Putative multidrug resistance protein; upregulated by Efg1p
orf19.3219	orf19.3219				1	I	0.321726	1.10528	0.580871	0.0451405	0.118105	-0.365269	-0.521233	-0.558376	-0.726246	ORF, Uncharacterized
orf19.3222	orf19.3222				2	VI	-0.894427	-0.800196	-0.00612311	0.459201	0.434215	0.629686	0.247541	-0.0230105	-0.0468857	S. cerevisiae ortholog YGR125W localizes to fungal-type vacuole
orf19.3225	CWH43	✓			1	I	0.537969	0.968127	0.503527	0.119183	-0.160201	-0.241893	-0.455389	-0.591538	-0.679785	Predicted ORF in Assemblies 19, 20 and 21; transcription is downregulated in both intermediate and mature biofilms; possibly an essential gene, disruptants not obtained by UAU1 method
orf19.3237	orf19.3237				1	I	0.508975	0.554815	0.0891053	-0.00912763	-0.237961	-0.117318	-0.414629	-0.225162	-0.148699	S. cerevisiae ortholog UFD4 localizes to mitochondrion
orf19.3239	CTF18				1	I	0.20809	0.550358	0.51676	-0.0649698	-0.356671	-0.448352	-0.303343	-0.058358	-0.0435139	Predicted ORF in Assemblies 19, 20 and 21; cell-cycle regulated periodic mRNA expression
orf19.3247	orf19.3247				1	I	0.879361	1.17912	0.421708	-0.136258	-0.276396	-0.29949	-0.559323	-0.614039	-0.594685	Predicted ORF in Assemblies 19, 20 and 21; putative ortholog of S. cerevisiae Yjl207cp; likely to be essential for growth, based on an insertional mutagenesis strategy
orf19.3250	orf19.3250				1	I	0.998985	0.884639	0.50083	0.0906449	-0.10232	0.0292363	-0.469497	-1.03239	-0.900125	S. cerevisiae ortholog PRP40 has RNA binding, has role in nuclear mRNA splicing, via spliceosome and localizes to U1 snRNP, U2-type prespliceosome
orf19.3256	SLN1				1	I	0.499308	0.442283	0.370839	0.246754	0.143681	0.126118	-0.326895	-0.696367	-0.805721	Histidine kinase involved in a two-component signaling pathway that regulates cell wall biosynthesis; mutants are sensitive to growth on H2O2 medium
orf19.3266	orf19.3266				1	I	1.05861	0.875772	0.26315	-0.0706443	-0.152933	-0.277607	-0.466614	-0.553015	-0.676719	ORF, Uncharacterized
orf19.3267	orf19.3267				1	I	1.13372	1.06719	0.256043	-0.24424	-0.329852	-0.34074	-0.418636	-0.454407	-0.669078	S. cerevisiae ortholog SWF1 has protein-cysteine S-palmitoleyltransferase activity and has role in protein palmitoylation, vacuole fusion, non-autophagic, ascospore wall assembly, exocytosis, establishment of cell polarity
orf19.327	HTA3				2	VI	-0.658867	-0.0885683	0.583861	0.470471	0.337203	0.0253503	-0.0227347	-0.310425	-0.33629	Protein described as histone H2A; amphotericin B repressed; flucytosine induced; RNA abundance regulated by tyrosol and cell density
orf19.3273	orf19.3273				2	IV	-0.820724	-0.58422	-0.307603	-0.288549	-0.0645351	-0.105851	0.73496	0.745045	0.691478	S. cerevisiae ortholog YIH1 has role in regulation of cellular amino acid metabolic process and localizes to cytoplasm, nucleus
orf19.331	orf19.331				1	I	0.273281	0.451305	0.207711	0.00473026	-0.210091	-0.190861	-0.0979163	-0.206074	-0.232084	S. cerevisiae ortholog MTQ2 has protein methyltransferase activity, S-adenosylmethionine-dependent methyltransferase activity, has role in regulation of translation, peptidyl-glutamine methylation and localizes to cytoplasm, nucleus
orf19.3310	orf19.3310				2	IV	-0.674022	-1.28094	-0.897171	-0.175845	0.207187	0.398992	0.75027	0.768244	0.903288	ORF, Uncharacterized
orf19.3311	IFD3				2	IV	-1.59628	-0.971691	-0.615221	0.20242	0.433538	0.95673	0.679895	0.461361	0.449244	Transcription is regulated by Mig1p
orf19.3315	CTA9			✓	2	IV	-0.701549	-0.427766	-0.194016	-0.298866	-0.135699	-0.500816	0.6865	0.80068	0.771532	Protein required for normal filamentous growth; induced during the mating process; mRNA binds to She3p; activates transcription in 1-hybrid assay in S. cerevisiae
orf19.3323	orf19.3323				1	I	0.491843	0.465303	0.182738	-0.0443227	-0.25757	-0.30226	-0.19488	-0.192017	-0.148834	ORF, Uncharacterized
orf19.3332	orf19.3332				2	IV	-0.584763	-0.534999	-0.336564	0.13935	0.148235	0.292377	0.356577	0.192235	0.327551	ORF, Uncharacterized
orf19.3335	orf19.3335	✓			2	IV	0.146364	-1.14	-0.3347	0.0404108	0.25913	0.287559	0.22033	0.266547	0.254356	Predicted ORF in Assemblies 19, 20 and 21; shows colony morphology-related gene regulation by Ssn6p; repressed by nitric oxide
orf19.334	orf19.334				2	V	-0.207453	0.247592	-0.585317	-0.63931	-0.173149	-0.245743	0.15467	0.662106	0.786604	ORF, Uncharacterized
orf19.3340	SOD2		✓		2	IV	0.0747473	-1.02246	-0.206375	-0.0338449	0.187153	0.125671	0.33366	0.318778	0.222669	Mitochondrial Mn-containing superoxide dismutase; protection against oxidative stress; active as homotetramer; N-terminal 34 amino acids removed upon mitochondrial import; H2O2-induced via Cap1p; alkaline downregulated, farnesol-induced
orf19.3344	VPS17				1	I	0.695757	0.675863	0.03939	-0.190187	-0.0729785	-0.0982585	-0.335321	-0.383476	-0.33079	S. cerevisiae ortholog VPS17 has phosphatidylinositol-3-phosphate binding, protein transporter activity, has role in retrograde transport, endosome to Golgi and localizes to endosome, retromer complex, outer shell
orf19.3349	orf19.3349				1	I	0.212325	0.433457	0.0681233	0.185213	0.112413	0.0774997	-0.218186	-0.512879	-0.357966	Putative protein of unknown function; heterozygous null mutant exhibits resistance to parnafungin in the C. albicans fitness test
orf19.335	orf19.335				2	IV	-0.154486	-0.0855561	-0.431061	-0.310118	-0.178493	0.099987	0.0880692	0.509398	0.46226	ORF, Uncharacterized
orf19.3351	orf19.3351				2	IV	-0.542784	-1.16535	-0.583226	-0.517016	0.0331272	0.284345	0.779728	0.823463	0.887716	ORF, Uncharacterized
orf19.3352	orf19.3352				2	IV	-1.19633	-1.53151	-0.783984	-0.569155	0.0195216	0.162534	1.00129	1.48575	1.41188	ORF, Uncharacterized
orf19.3353	orf19.3353				2	IV	-1.57627	-2.11377	-1.02741	-0.110386	0.275914	0.955576	1.00153	1.17634	1.41847	Protein described as similar to a mitochondrial complex I intermediate-associated protein; fluconazole-downregulated
orf19.3355	ISN1				1	I	0.840684	0.951142	0.262655	-0.393631	-0.426718	-0.730825	-0.282346	-0.0835588	-0.137403	Putative inosine 5''-monophosphate 5''-nucleotidase; fungal-specific (no human or murine homolog)
orf19.3359	ARP8				1	I	0.361164	0.59337	0.0143336	0.0972776	-0.169153	-0.283248	-0.275845	-0.140485	-0.197414	Predicted ORF in Assemblies 19, 20 and 21; mutation confers hypersensitivity to toxic ergosterol analog, and to amphotericin B
orf19.3363	VTC4				2	IV	-0.619326	-1.45463	-0.725848	-0.438112	-0.0722007	-0.212648	0.781161	1.4302	1.31141	Protein described as polyphosphate synthetase; decreased expression in hyphae compared to yeast-form cells; fungal-specific (no human or murine homolog); virulence-group-correlated expression
orf19.3364	orf19.3364				2	IV	-0.908672	-0.820868	-0.655289	-0.488047	-0.100651	-0.0371081	0.900037	1.16342	0.947179	ORF, Uncharacterized
orf19.3370	DOT4	✓			1	I	1.19768	0.710428	0.532865	0.193958	-0.146187	0.147083	-0.959697	-0.88705	-0.78908	Protein similar to ubiquitin C-terminal hydrolase; localizes to cell surface of hyphal cells, but not yeast-form cells; repressed upon high-level peroxide stress
orf19.3373	orf19.3373				2	IV	-1.78702	-1.15088	-2.26661	-1.99201	-0.582462	-0.45089	1.89729	3.39707	2.9355	Putative protein of unknown function, transcription is upregulated in clinical isolates from HIV+ patients with oral candidiasis
orf19.3374	ECE1				2	IV	-2.23458	-0.240201	0.191589	0.318881	0.278722	-0.0220018	0.321933	0.802394	0.583266	Protein of unknown function; hyphal-specific expression increases with extent of elongation of the cell; regulated by Rfg1p, Nrg1p, Tup1p, Cph1p, Efg1p, Hog1p, farnesol, phagocytosis; may contribute to biofilm formation
orf19.3392	DOG1				1	I	1.6727	1.52145	0.774659	-0.171277	-0.211135	-0.467099	-0.66923	-1.16284	-1.28723	Putative 2-deoxyglucose-6-phosphatase; haloacid dehalogenase hydrolase/phosphatase superfamily; similar to S. cerevisiae Dog1p, Dog2p, Hor1p, and Rhr2p; regulated by Nrg1p, Tup1p
orf19.3394	orf19.3394				1	I	1.33877	1.46147	0.541051	-0.38416	-0.219216	-0.582965	-0.660746	-0.678715	-0.81548	Predicted ORF in Assemblies 19, 20 and 21; transcription is induced in response to alpha pheromone in SpiderM medium
orf19.34	orf19.34	✓			1	I	2.25714	0.813002	0.935411	-0.633469	-1.00802	-0.624686	-0.382839	-0.0602926	-1.29624	Putative glycerophosphoinositol permease; fungal-specific (no human or murine homolog); transcription negatively regulated by Rim101p; virulence-group-correlated expression; possibly essential gene, disruptants not obtained by UAU1 method
orf19.3409	SEC12		✓		1	I	1.20218	1.54468	0.483836	-0.0263993	-0.385515	-0.441206	-0.798135	-0.741777	-0.837671	Protein described as a guanyl-nucleotide exchange factor; transcriptionally regulated by iron; expression greater in high iron
orf19.3411	orf19.3411				1	I	1.10285	0.819028	-0.0172909	0.0580964	-0.14962	-0.116574	-0.48392	-0.640795	-0.571775	S. cerevisiae ortholog BUD17 has role in cellular bud site selection and localizes to cytoplasm, nucleus
orf19.3436	orf19.3436				1	I	0.657396	1.03381	0.257288	0.17971	-0.0890806	0.0133929	-0.391267	-0.903685	-0.757568	Predicted ORF in Assemblies 19, 20 and 21; macrophage-induced gene
orf19.3438	orf19.3438				1	I	1.54423	1.51335	0.443608	-0.390069	-0.471579	-0.862911	-0.720971	-0.570702	-0.484958	S. cerevisiae ortholog SCJ1 has chaperone binding, has role in ER-associated protein catabolic process, protein folding, response to unfolded protein and localizes to endoplasmic reticulum lumen
orf19.344	orf19.344				2	IV	-1.3829	-0.789469	-0.161616	-0.28206	-0.155905	0.27706	0.0476654	1.19422	1.253	Predicted ORF in Assemblies 19, 20 and 21; increased transcription is observed upon fluphenazine treatment or in an azole-resistant strain that overexpresses CDR1 and CDR2; possibly transcriptionally regulated by Tac1p
orf19.3441	FRP6				2	IV	-0.469961	-0.94405	-0.586985	-0.606644	-0.0846762	-0.00990497	0.744993	0.929304	1.02792	Transcription is regulated by Nrg1p and Tup1p; regulated by Ssn6p; upregulated in the presence of human neutrophils
orf19.3447	orf19.3447				1	I	0.379948	0.562196	0.173562	0.0521882	-0.17927	-0.247381	-0.253275	-0.274206	-0.213761	S. cerevisiae ortholog PBN1 has mannosyltransferase activity, has role in ER-associated protein catabolic process, GPI anchor biosynthetic process, protein processing and localizes to endoplasmic reticulum
orf19.3462	SAR1				1	I	0.649506	1.19656	0.461607	-0.0267561	-0.265676	-0.192848	-0.439831	-0.629475	-0.753084	Functional homolog of S. cerevisiae Sar1p, which is required for ER-to-Golgi protein transport; binds GTP; similar to small GTPase superfamily proteins; gene has intron
orf19.3467	orf19.3467				1	I	1.2326	1.37755	0.464214	-0.0292422	-0.306942	-0.308649	-0.727278	-0.823024	-0.879226	S. cerevisiae ortholog SEC27 has role in retrograde vesicle-mediated transport, Golgi to ER, ER to Golgi vesicle-mediated transport, late endosome to vacuole transport via multivesicular body sorting pathway
orf19.3496	orf19.3496				1	I	0.755257	1.27436	0.603755	0.0338778	-0.228596	-0.423863	-0.591477	-0.753764	-0.66955	S. cerevisiae ortholog CHC1 has role in endocytosis
orf19.3518	orf19.3518				2	IV	-0.722043	-1.22184	-0.668744	-0.00711482	0.29411	0.413375	0.549204	0.688228	0.674829	S. cerevisiae ortholog ODC1 has dicarboxylic acid transmembrane transporter activity, has role in mitochondrial transport and localizes to mitochondrial inner membrane
orf19.3523	CRK1			✓	1	I	0.717883	0.703134	0.137298	0.0334767	-0.15291	-0.0536856	-0.291397	-0.563033	-0.530765	Protein kinase of the Cdc2 kinase subfamily involved in hyphal development and virulence; promotes hyphal development independently of Cph1 and Efg1; functionally complements pheromone hypersensitivity of S. cerevisiae sgv1 mutant
orf19.3528	orf19.3528				2	IV	-0.577365	-1.1462	-0.117488	0.0294174	0.213984	0.432652	0.571673	0.327908	0.265419	S. cerevisiae ortholog AIM29 localizes to cytoplasm
orf19.3534	RHO3	✓		✓	1	I	1.15991	1.12373	0.359367	-0.15764	-0.384216	-0.546414	-0.498817	-0.531951	-0.523966	Putative Rho family GTPase; possible substrate of protein farnesyltransferase and geranylgeranyltransferase type I; greater transcription in hyphal form than yeast form; plasma membrane-localized
orf19.3541	ERF1				1	I	0.959808	0.914308	0.194923	-0.045814	0.144282	-0.0927551	-0.609871	-0.926358	-0.538522	Putative translation release factor 1, which interacts with stop codons and promotes release of nascent peptides from ribosomes
orf19.3546	orf19.3546				2	IV	-0.642029	-0.6762	-0.645505	0.197276	0.154537	0.482277	0.360846	0.320475	0.448324	S. cerevisiae ortholog PEX2 has ubiquitin-protein ligase activity, has role in protein import into peroxisome matrix and localizes to peroxisomal membrane
orf19.3552	orf19.3552				1	I	0.55344	0.716256	0.302761	0.249646	0.0280891	0.169902	-0.556354	-0.721512	-0.742229	S. cerevisiae ortholog NUP133 has role in mRNA export from nucleus, nuclear pore organization, chromosome localization and localizes to Nup107-160 complex
orf19.3554	AAT1				2	IV	-1.04648	-0.444136	-0.876755	-0.528608	0.0512636	0.142585	0.840987	0.98875	0.872388	Protein described as aspartate aminotransferase; soluble protein in hyphae; macrophage-induced protein; alkaline upregulated; amphotericin B repressed; gene used for strain identification by multilocus sequence typing, farnesol-induced
orf19.3558	orf19.3558				1	I	0.896779	1.22858	0.459603	-0.445913	-0.41726	-0.507471	-0.447889	-0.243314	-0.523112	Ortholog of S. cerevisiae ERP3
orf19.356	GTT13				2	IV	-1.98239	-2.56094	-1.72473	0.577334	1.1341	2.11309	1.05897	0.510635	0.873928	Predicted ORF in Assemblies 19, 20 and 21; opaque-specific transcription; transcription is repressed in response to alpha pheromone in SpiderM medium
orf19.3561	CDC7				1	I	0.98564	1.20702	0.423388	-0.108095	-0.438692	-0.583955	-0.502193	-0.493724	-0.489385	Predicted ORF in Assemblies 19, 20 and 21; cell-cycle regulated periodic mRNA expression; S. cerevisiae ortholog is not cell-cycle regulated; possibly an essential gene, disruptants not obtained by UAU1 method
orf19.3575	CDC19	✓		✓	1	I	0.336199	0.854801	0.506988	0.192995	0.04404	-0.363601	-0.221333	-0.73268	-0.617409	Putative pyruvate kinase; on yeast-form cell surface; soluble in hyphae; antigenic; Gcn4p, Hog1p regulated; induced on polystyrene adherence; downregulated upon phagocytosis, farnesol treatment; mutation affects filamentation
orf19.3591	APE3				2	IV	-0.904713	-1.11713	-0.23616	0.351699	0.392748	0.388304	0.282986	0.457767	0.384499	Predicted ORF in Assemblies 19, 20 and 21; regulated by Gcn2p and Gcn4p
orf19.3592	JEM1				1	I	1.86679	1.62577	0.283207	-0.29271	-0.30653	-0.222668	-0.784015	-0.965645	-1.2042	Functional homolog of S. cerevisiae Jem1p, which acts with Scj1p and Kar2p (BiP) in protein folding and ER-associated degradation of misfolded proteins, and also has a role in karyogamy; has J domain and 4 tetratricopeptide repeats
orf19.3593	RPT6				1	I	0.48373	0.295368	0.0343223	0.0519495	-0.107152	-0.175726	-0.21564	-0.222995	-0.143856	Predicted ORF in Assemblies 19, 20 and 21; transcription is regulated by Mig1p; regulated by Gcn2p and Gcn4p
orf19.360	FUR4				1	III	0.291931	-0.198729	2.15625	-0.016929	-0.641558	-0.375362	-0.176784	-0.597729	-0.441094	ORF, Uncharacterized
orf19.3603	orf19.3603				1	I	0.224135	0.427875	-0.0456861	0.248683	0.273202	0.325254	-0.146335	-0.657458	-0.64967	ORF, Uncharacterized
orf19.3606	orf19.3606				2	IV	-1.0142	-1.06311	-0.972206	-0.257476	0.0877296	0.191147	0.795269	1.1042	1.12864	Predicted ORF in Assemblies 19, 20 and 21; transcriptionally activated by Mnl1p under weak acid stress
orf19.3610	orf19.3610				2	IV	-0.952935	-0.812288	-0.651154	0.368615	0.430774	0.673324	0.267763	0.297786	0.378115	Predicted ORF in Assemblies 19, 20 and 21; upregulation correlates with clinical development of fluconazole resistance
orf19.3612	PST2	✓			2	IV	-1.17326	-1.66707	-1.06319	0.17963	0.573897	0.826673	0.779735	0.791261	0.752324	Putative NADH:quinone oxidoreductase; similar to 1,4-benzoquinone reductase; immunogenic in mice; benomyl treatment induces transcription; oxidative stress-induced via Cap1p; fungal-specific (no human/murine homolog), farnesol-downregulated
orf19.3615	orf19.3615				2	IV	-1.21622	-1.01363	-0.74101	-0.174333	0.190974	0.15831	0.634508	1.08121	1.08019	Predicted ORF in Assemblies 19, 20 and 21; induced in core caspofungin response; increased expression observed in an ssr1 homozygous null mutant; induced by nitric oxide in yhb1 mutant
orf19.3628	RSP5	✓			1	I	0.334323	0.382231	-0.156173	0.0437652	0.0324448	-0.029893	-0.0733057	-0.294595	-0.238797	Predicted ORF in Assemblies 19, 20 and 21; induced during infection of murine kidney, compared to growth in vitro; has murine homolog; possibly an essential gene, disruptants not obtained by UAU1 method
orf19.3635	orf19.3635				1	I	0.323604	0.766847	0.104803	0.341919	0.321991	-0.0432534	-0.353068	-0.862852	-0.599992	ORF, Uncharacterized
orf19.3639	orf19.3639				1	I	0.621001	0.517651	0.175786	-0.358767	-0.336462	-0.474349	-0.230097	0.0272313	0.0580065	S. cerevisiae ortholog MAG1 has alkylbase DNA N-glycosylase activity and has role in base-excision repair, AP site formation, DNA dealkylation involved in DNA repair
orf19.364	orf19.364				1	III	-0.131753	0.598828	0.115892	0.371822	0.239014	0.169499	-0.157278	-0.680312	-0.525711	Predicted ORF in Assemblies 19, 20 and 21; possibly an essential gene, disruptants not obtained by UAU1 method
orf19.3644	orf19.3644				1	I	1.41093	0.769438	0.176358	0.0206353	-0.0751519	-0.0224876	-0.558748	-0.845727	-0.875242	Predicted ORF in Assemblies 19, 20 and 21; greater mRNA abundance observed in a cyr1 homozygous null mutant than in wild type
orf19.3651	PGK1	✓			2	IV	-0.752207	-0.10575	0.0677671	-0.186424	-0.0776586	-0.145659	0.403074	0.366212	0.430645	Phosphoglycerate kinase; enzyme of glycolysis; localizes to cell wall and to cytoplasm; antigenic during murine or human systemic infection; biofilm, Hog1p, GCN-induced; downregulated upon phagocytosis; possible N-glycosylation at N349
orf19.3663	PHO91				1	I	0.502624	0.437535	0.326247	-0.227335	-0.186465	-0.351583	-0.160398	-0.180927	-0.159699	Putative low-affinity phosphate transporter; fungal-specific (no human or murine homolog)
orf19.3663.1	orf19.3663.1				2	IV	-0.808216	-1.22772	-0.134641	0.100337	0.210231	0.0449506	0.351303	0.802994	0.660762	Predicted ORF in Assembly 20 and 21; gene has intron
orf19.3664	HSP31				2	IV	-2.23289	-3.37332	-2.4162	-1.41151	-0.122123	-0.763227	2.59314	4.21482	3.51131	Protein repressed during the mating process
orf19.3668	HGT2	✓			2	IV	-2.05722	-2.38849	-1.84492	0.21826	0.892518	0.841798	1.40169	1.42486	1.51151	Putative glucose transporter of the major facilitator superfamily; the C. albicans glucose transporter family comprises 20 members; 12 probable membrane-spanning segments; expressed in rich medium with 2% glucose
orf19.3669	SHA3			✓	1	II	0.834056	0.460043	-0.173301	-1.18719	-0.736071	-1.43347	0.544477	0.697324	0.99413	Protein similar to S. cerevisiae Sha3p, a serine/threonine kinase involved in glucose transport; transposon mutation affects filamentous growth; fluconazole-induced; ketoconazole-repressed; induced in by alpha pheromone; possibly essential
orf19.367	CNH1	✓			1	I	0.49961	0.687412	0.0895722	0.31133	0.154998	0.250095	-0.31939	-0.976152	-0.697473	Na+/H+ antiporter; required for wild-type growth, cell morphology, and virulence in a mouse model of systemic infection; not transcriptionally regulated by NaCl; fungal-specific (no human or murine homolog)
orf19.3677	orf19.3677				2	IV	-1.06693	-0.816998	-0.595875	-0.335231	-0.308677	-0.494464	0.972009	1.46287	1.1833	S. cerevisiae ortholog ATG5 has Atg8 ligase activity and has role in mitochondrion degradation, piecemeal microautophagy of nucleus, CVT pathway, macroautophagy, C-terminal protein lipidation
orf19.3678	orf19.3678				2	IV	-1.21265	-1.17314	-0.78727	-0.208362	-0.0658153	-0.30133	0.760095	1.62921	1.35926	Protein not essential for viability
orf19.3679	orf19.3679				2	IV	-0.892007	-0.79408	0.178134	-0.084992	0.285038	-0.00771799	0.445858	0.4867	0.383067	Predicted ORF in Assemblies 19, 20 and 21; protein detected by mass spec in stationary phase cultures
orf19.3684	orf19.3684				2	IV	-1.64546	-2.9656	-1.74154	0.447981	0.854557	1.31611	1.30233	1.30016	1.13148	S. cerevisiae ortholog SPS19 has 2,4-dienoyl-CoA reductase (NADPH) activity, has role in fatty acid catabolic process, ascospore formation and localizes to peroxisomal matrix
orf19.3689	orf19.3689				2	IV	-0.737378	-0.647402	-0.688755	0.112125	0.340057	0.574707	0.328599	0.336785	0.381263	Predicted ORF in Assemblies 19, 20 and 21; decreased expression observed in an ssr1 homozygous null mutant
orf19.3706	orf19.3706				2	IV	-0.667495	-0.611498	-0.316479	-0.0893003	-0.0419526	0.189947	0.276246	0.658407	0.602124	ORF, Uncharacterized
orf19.3707	YHB1		✓		2	V	-0.234005	-0.125288	-1.09784	-1.34163	-0.694449	-0.787559	1.21529	1.69989	1.3656	Nitric oxide dioxygenase, acts in nitric oxide scavenging/detoxification; role in virulence in mouse; transcription activated by NO, macrophage interaction; hyphal downregulated; mRNA binds to She3p
orf19.371	orf19.371				2	IV	-0.529769	-0.346361	-0.359952	0.0765594	0.139843	0.391588	0.232759	0.258299	0.137034	ORF, Uncharacterized
orf19.3710	YHB5				1	I	1.90584	1.44612	0.73965	-0.760899	-0.39836	-0.791498	-0.800024	-0.496936	-0.843891	Protein related to flavohemoglobins; not required for wild-type nitric oxide resistance; has predicted globin, FAD-binding, and NAD(P)-binding domains but lacks some conserved residues of flavohemoglobins; mRNA detected; filament induced
orf19.3715	ASF1				1	I	0.192499	0.811447	0.69342	0.205748	-0.228566	-0.358064	-0.279299	-0.548864	-0.488321	Protein likely to be essential for growth, based on an insertional mutagenesis strategy; similar to S. cerevisiae Asf1p, which is a chromatin assembly complex component
orf19.3733	IDP2				2	IV	-1.59842	-1.40898	-0.915713	-0.0268504	0.283641	0.334164	0.976927	1.27142	1.08381	Putative isocitrate dehydrogenase; expression is regulated upon white-opaque switching; shows colony morphology-related gene regulation by Ssn6p; protein detected by mass spec in exponential and stationary phase cultures
orf19.3744	orf19.3744				1	I	0.899701	1.21384	0.284586	-0.148333	-0.127508	-0.406897	-0.512086	-0.641184	-0.562115	S. cerevisiae ortholog CEX1 has tRNA binding, has role in tRNA export from nucleus and localizes to cytoplasm, nuclear pore
orf19.3746	IFC1				2	VI	-2.23763	-0.703451	1.79479	-0.0492462	0.00455116	0.275955	-0.0134504	0.530014	0.398462	Oligopeptide transporter; transcriptionally induced upon phagocytosis by macrophage; macrophage/pseudohyphal-repressed after 16h; fluconazole-induced; virulence-group-correlated expression; fungal-specific (no human or murine homolog)
orf19.3759	orf19.3759				2	IV	-0.862675	-2.18774	-0.976215	-0.163379	0.213588	0.452625	0.837126	1.34179	1.34488	S. cerevisiae ortholog ELP4 has role in tRNA wobble uridine modification, regulation of transcription from RNA polymerase II promoter and localizes to Elongator holoenzyme complex, cytoplasm
orf19.376	orf19.376				2	IV	-1.61261	-1.87242	-1.30687	0.312235	0.79725	1.08227	0.874205	0.742161	0.983774	ORF, Uncharacterized
orf19.3769	orf19.3769				1	I	0.633978	0.91339	0.0944628	0.0110375	0.0560924	-0.0582182	-0.480337	-0.573076	-0.59733	S. cerevisiae ortholog ZRG17 has zinc ion transmembrane transporter activity, has role in zinc ion transport and localizes to endoplasmic reticulum
orf19.3775	SSK2				1	I	0.229109	0.50545	0.104695	0.060008	0.0114294	-0.17073	-0.240579	-0.285962	-0.213421	Protein described as similar to MAP kinase kinase kinases; transcription is downregulated in response to treatment with ciclopirox olamine
orf19.3782	orf19.3782				1	I	1.15324	1.18636	0.118306	-0.321842	-0.220385	-0.360414	-0.452113	-0.546863	-0.556284	Predicted membrane transporter, member of the peptide-acetyl-coA transporter (PAT) family, major facilitator superfamily (MFS); transcription is induced in response to alpha pheromone in Spider medium
orf19.3787	orf19.3787				1	I	0.538706	0.637112	0.23728	0.162602	0.00225678	0.0211227	-0.377548	-0.600383	-0.621148	S. cerevisiae ortholog KAE1 has chromatin DNA binding and has role in telomere maintenance, positive regulation of transcription from RNA polymerase II promoter
orf19.3793	orf19.3793				1	I	0.595221	1.71202	0.783034	-0.0770353	-0.451311	-0.606701	-0.789893	-0.675611	-0.489724	Putative protein of unknown function; mRNA binds to She3p; regulated by Nrg1p; greater mRNA abundance observed in a cyr1 or ras1 homozygous null mutant than in wild type
orf19.3794	CSR1		✓	✓	1	I	0.989283	2.32123	1.04196	-0.0150724	-0.262905	-0.347391	-0.885291	-1.43446	-1.40736	Putative zinc-finger transcription factor involved in zinc homeostasis; involved in negative regulation of biofilm matrix; similar to S. cerevisiae Zap1p; mutation affects filamentous growth; suppresses S. cerevisiae rok1 mutant inviability
orf19.3796	orf19.3796			✓	1	I	1.23626	0.997975	0.262221	-0.0427102	-0.312956	-0.115727	-0.50328	-0.679633	-0.842152	Putative Dicer RNAse involved in RNA interference, similar to S. cerevisiae Rnt1p but orthologous to S. castellii Dcr1p, which is not conserved in S. cerevisiae
orf19.3801	FAV1				2	IV	-3.80606	-3.12803	-0.3182	1.36547	1.2833	1.19579	1.4236	1.01822	0.965915	Protein with weak similarity to S. cerevisiae Fus2p; induced by alpha pheromone mating factor in MTLa/MTLa opaque cells
orf19.3803	MNN22				1	I	1.34296	1.36949	0.95378	-0.0953071	-0.443008	-0.652645	-0.6474	-1.05822	-0.769647	Protein described as similar to Golgi alpha-1,2-mannosyltransferase; regulated by Tsa1p, Tsa1Bp in minimal media at 37 deg; Hog1p-induced; induced by nitric oxide; downregulated in core stress response
orf19.3810	orf19.3810				2	IV	-0.703448	-1.33539	-0.585261	0.273727	0.61363	0.367387	0.453279	0.481625	0.434447	S. cerevisiae ortholog MTD1 has methylenetetrahydrofolate dehydrogenase (NAD+) activity and has role in one-carbon metabolic process, purine base biosynthetic process, folic acid and derivative biosynthetic process
orf19.3811	GYP1				1	I	0.912639	1.10151	0.277959	-0.155242	-0.40956	-0.41263	-0.41198	-0.422194	-0.480497	Transcription is regulated by Nrg1p, Mig1p, and Tup1p
orf19.382	TEF2				1	I	0.545126	0.45008	-0.0113402	-0.0924664	-0.21441	0.0208572	-0.142433	-0.316164	-0.23925	Translation elongation factor 1-alpha; genes encoding ribosomal subunits, translation factors, and tRNA synthetases are downregulated upon phagocytosis by murine macrophage
orf19.3820	orf19.3820				2	IV	-0.533683	-0.159986	-0.190564	-0.449331	-0.222603	-0.341135	0.483025	0.654299	0.759979	Predicted ORF in Assemblies 19, 20 and 21; clade-associated gene expression
orf19.3823	ZDS1				1	I	0.671916	1.42783	0.432614	0.134778	-0.0868367	-0.23242	-0.480696	-0.947737	-0.91945	Nonessential protein; similar to S. cerevisiae Zds1p
orf19.3825	RCE1				1	I	0.0883223	0.632829	0.291981	0.161274	-0.271971	-0.325649	-0.0370752	-0.257402	-0.282309	Protein induced during the mating process
orf19.3826	orf19.3826				1	I	0.646039	0.548323	0.340359	-0.333126	-0.193474	-0.195566	-0.303969	-0.26325	-0.245336	Predicted ORF in Assemblies 19, 20 and 21; Plc1p-regulated
orf19.3829	PHR1	✓		✓	1	I	0.277744	0.424194	0.465403	0.0981273	0.0151956	0.126449	-0.44612	-0.47533	-0.485663	Glycosidase of cell surface; may act on cell-wall beta-1,3-glucan prior to beta-1,6-glucan linkage; E169 and E270 at active site; role in systemic but not vaginal virulence (neutral, not low pH); high pH or filamentation induced
orf19.3836	orf19.3836				1	I	1.53726	0.881769	0.170295	-0.0368468	-0.0681237	0.0686283	-0.54217	-0.895052	-1.11576	S. cerevisiae ortholog YGR001C localizes to cytoplasm
orf19.3839	SAP10	✓	✓		1	I	0.980265	0.45333	0.212639	-0.386548	-0.328643	-0.189683	-0.305717	-0.240223	-0.19542	Secreted aspartyl proteinase; roles in adhesion, virulence (RHE model), cell surface integrity; distinct specificity from Sap9p; at cell membrane and wall; GPI-anchored; N-glycosylated; expression greater in low iron; Tbf1p-activated
orf19.3841	orf19.3841				2	IV	-1.59091	-1.9061	-1.2704	-0.700365	-0.273685	0.116637	1.36412	2.14831	2.1124	S. cerevisiae ortholog ATG1 has protein serine/threonine kinase activity and has role in mitochondrion degradation, autophagic vacuole assembly, piecemeal microautophagy of nucleus, CVT pathway, protein phosphorylation
orf19.3843	orf19.3843			✓	1	I	1.2107	1.26484	0.426375	-0.130763	-0.353322	-0.352367	-0.63451	-0.725833	-0.705114	S. cerevisiae ortholog SEC66 has role in filamentous growth, posttranslational protein targeting to membrane, translocation and localizes to Sec62/Sec63 complex
orf19.3846	LYS4				1	I	1.58577	0.844509	0.521364	-0.548767	-0.626303	-0.36316	-0.329176	-0.401731	-0.68251	Protein described as homoaconitase; regulated by Gcn4p, Gcn2p; induced in response to amino acid starvation (3-aminotriazole treatment); upregulated in the presence of human whole blood or polymorphonuclear (PMN) cells
orf19.3848	orf19.3848				2	IV	-1.05806	-1.14576	-0.28193	0.0237532	0.150414	0.639597	0.531177	0.392186	0.748618	ORF, Uncharacterized
orf19.385	GCV2				2	IV	-1.09897	-2.18257	-1.60977	-0.728064	0.571926	0.878159	0.926252	1.62327	1.61977	Putative protein of glycine catabolism; downregulated by Efg1p; Hog1p-induced; upregulated by Rim101p at acid pH; transcription is activated in the presence of elevated CO2; protein detected by mass spec in stationary phase cultures
orf19.3851	orf19.3851				1	I	0.947837	0.976184	0.202382	-0.184257	-0.453631	-0.624143	-0.647254	-0.218059	0.000939906	Predicted ORF in Assemblies 19, 20 and 21; transcription is induced in response to alpha pheromone in SpiderM medium
orf19.3856	CDC28				1	I	0.536041	0.814294	0.752571	-0.0112643	-0.24921	-0.422678	-0.374373	-0.429538	-0.615845	Cyclin-dependent protein kinase, interacts with regulatory subunit Cyb1p; involved in determination of cell morphology during the cell cycle; phosphorylated primarily by Swe1p and phosphorylation is regulated by Hsl1p; intron in 5''-UTR
orf19.3870	ADE13				2	IV	-1.21542	-2.33625	-1.26931	-0.00834171	0.609299	0.476324	1.06495	1.41941	1.25933	Enzyme of adenine biosynthesis; soluble protein in hyphae; not induced during GCN response, in contrast to the S. cerevisiae ortholog; repressed by nitric oxide
orf19.388	CAF16				2	V	-0.18671	0.0502955	-0.223236	-0.408567	-0.34921	-0.390413	0.469996	0.502282	0.535563	ABC family protein, predicted not to be a transporter; caspofungin repressed
orf19.3895	CHT2	✓	✓	✓	2	IV	-2.16563	-0.612264	-0.196871	-0.213059	0.166806	0.273868	0.776943	1.12003	0.850177	Chitinase, required for normal filamentous growth; mRNA binds She3p and is localized to buds of yeast-form cells and hyphal tips; downregulated in core caspofungin response; induced in yeast-form cells; Cyr1p-, Efg1p-, pH-regulated
orf19.390	CDC42	✓		✓	1	I	0.566791	0.595529	0.437358	-0.107742	-0.136374	-0.211586	-0.299848	-0.343144	-0.500983	Rho-type GTPase; required for budding and maintenance of hyphal growth; GGTase I geranylgeranylated; misexpression blocks hyphal growth, causes avirulence in mouse IV infection; shows actin-dependent localization to hyphal tip
orf19.3900	orf19.3900			✓	2	IV	-0.746158	-0.662655	-0.473598	-0.328211	-0.225494	-0.328324	0.630523	1.13961	0.994301	S. cerevisiae ortholog UGO1 has role in mitochondrial genome maintenance, filamentous growth, mitochondrial fusion and localizes to mitochondrial outer membrane
orf19.3901	orf19.3901				2	IV	-0.683054	-0.662808	-0.365489	0.0523588	-0.155762	0.184434	0.355628	0.641458	0.633236	Putative benzene desulfurase; induced by nitric oxide in yhb1 mutant
orf19.3902	orf19.3902				2	IV	-2.26615	-2.95324	-2.04578	-1.125	-0.133206	0.367583	2.08295	3.18566	2.88719	Predicted ORF in Assemblies 19, 20 and 21; decreased transcription is observed upon fluphenazine treatment or in an azole-resistant strain that overexpresses CDR1 and CDR2
orf19.3904	orf19.3904				2	IV	-1.76202	-2.11044	-2.77457	-0.818112	0.812019	1.48379	1.48464	2.01296	1.67173	ORF, Uncharacterized
orf19.3912	GLN3			✓	2	IV	-0.48073	-0.582137	-0.627725	-0.0308463	-0.000286634	0.013379	0.32084	0.659859	0.727646	GATA transcription factor involved in regulation of filamentous growth induced by nitrogen starvation; regulates transcription of Mep2p ammonium permease; regulated by Gcn2p and Gcn4p; mRNA binds to She3p
orf19.3915	orf19.3915				1	II	0.537524	0.257973	-0.0776319	-0.277935	-0.305858	-0.362535	-0.042608	0.149589	0.121484	Protein detected by mass spec in exponential and stationary phase cultures; Hog1p-induced
orf19.3924	orf19.3924				2	IV	-3.10789	-2.69414	-0.966708	1.3075	1.76547	1.84384	0.831004	0.50101	0.519923	ORF, Uncharacterized
orf19.3931	SFC1	✓			2	IV	-1.37871	-1.85559	-0.782512	-0.375636	0.235536	0.912974	0.961244	1.17297	1.10972	Putative succinate-fumarate transporter; gene is alkaline upregulated; transcription is upregulated in both intermediate and mature biofilms
orf19.3952	orf19.3952				1	I	0.746556	0.809135	0.117532	-0.0358765	-0.330026	-0.246669	-0.279044	-0.445536	-0.336072	S. cerevisiae ortholog SRP101 has signal recognition particle binding, GTP binding, has role in protein targeting to ER and localizes to endoplasmic reticulum membrane
orf19.3954	orf19.3954				2	IV	-1.00284	-0.509132	-0.0671292	0.317002	0.315197	0.227639	0.199002	0.278145	0.242113	S. cerevisiae ortholog PSD2 has role in phosphatidylcholine biosynthetic process and localizes to endosome
orf19.3954.1	orf19.3954.1				2	IV	-2.71228	-2.33683	-1.79037	-0.6573	0.193009	1.18862	1.67654	2.17687	2.26174	ORF, Uncharacterized
orf19.3955	MES1				1	I	0.533053	0.662547	0.365015	0.0977553	-0.166123	-0.0638159	-0.319953	-0.532011	-0.576468	Cytoplasmic methionyl-tRNA synthetase (MetRS); has zinc-binding motif; genes encoding ribosomal subunits, translation factors, and tRNA synthetases are downregulated upon phagocytosis by murine macrophage
orf19.3959	SSD1				1	I	0.654783	0.972718	0.061934	-0.0171192	-0.258105	-0.242076	-0.365106	-0.4365	-0.370529	Protein with role in resistance to host antimicrobial peptides; virulence role in murine infection; functional homolog of S. cerevisiae Ssd1p, which suppresses various mutant phenotypes; constitutively expressed and not cell-cycle regulated
orf19.3960	HYS2				1	I	0.494204	0.739449	0.897247	0.0328177	-0.207641	-0.486577	-0.336485	-0.555901	-0.577113	Predicted ORF in Assemblies 19, 20 and 21; cell-cycle regulated periodic mRNA expression
orf19.3969	SFL2			✓	1	I	1.40997	1.7962	0.764397	0.0331261	-0.1211	-0.495552	-0.783999	-1.37784	-1.2252	Probable transcription factor required for filamentous growth; required for virulence in an RHE model but not in mouse systemic infection; upregulated upon RHE infection but C. dubliniensis ortholog is not upregulated
orf19.3974	PUT2				2	IV	-3.03981	-1.6112	-1.63698	-0.166952	0.458235	0.43655	1.38986	2.05391	2.11639	Putative delta-1-pyrroline-5-carboxylate dehydrogenase; alkaline upregulated; protein detected by mass spec in exponential and stationary phase cultures
orf19.3980	orf19.3980				1	I	0.649182	0.633972	-0.00605167	0.0216489	-0.174853	-0.108652	-0.251026	-0.427281	-0.33694	S. cerevisiae ortholog SLH1 has role in regulation of translation and localizes to cytoplasm
orf19.3982	orf19.3982				2	IV	-1.76111	-1.75707	-1.02225	0.0180339	-0.730951	1.14683	0.918453	1.82987	1.35818	Maltase; induced during growth on sucrose; transcription is induced in response to alpha pheromone in SpiderM medium
orf19.3983	orf19.3983	✓			1	III	0.109481	0.233572	0.114393	0.345874	0.198199	0.0444458	-0.184055	-0.323756	-0.538153	S. cerevisiae ortholog YGR266W localizes to plasma membrane, mitochondrial outer membrane
orf19.3994	orf19.3994				1	I	0.950474	1.37901	0.680212	-0.165769	-0.275923	-0.471805	-0.636984	-0.666419	-0.792797	S. cerevisiae ortholog OST3 has dolichyl-diphosphooligosaccharide-protein glycotransferase activity and has role in protein N-linked glycosylation, protein complex assembly
orf19.4003	TIP20				1	I	0.668449	0.650254	-0.0900099	-0.22842	-0.191016	-0.286182	-0.209539	-0.15846	-0.155077	Protein interacting with Sec20p, possibly involved in retrograde transport between the Golgi and the endoplasmic reticulum; similar to S. cerevisiae Tip20p
orf19.4024	RIB5				2	IV	-0.748013	-0.744984	-0.403918	0.142945	0.19719	0.321492	0.395175	0.4691	0.371012	Putative riboflavin synthase; fungal-specific (no human or murine homolog); farnesol-downregulated; protein detected by mass spec in exponential and stationary phase cultures
orf19.4026	HIS1				1	I	1.08246	1.24209	0.36909	-0.0401394	-0.446659	-0.316605	-0.551056	-0.596705	-0.742478	ATP phosphoribosyl transferase; enzyme of histidine biosynthesis; fungal-specific (no human, murine homolog); upregulated in biofilm; acid upregulated/alkaline downregulated by Rim101p; regulated by Gcn2p, Gcn4p; strain CA9 is a his1 mutant
orf19.4028	orf19.4028				1	I	0.919863	0.652492	0.159315	-0.385084	-0.351798	-0.254291	-0.0998284	-0.396429	-0.244239	S. cerevisiae ortholog RER2 has dehydrodolichyl diphosphate synthase activity, has role in protein glycosylation, dolichol biosynthetic process, ER to Golgi vesicle-mediated transport and localizes to endoplasmic reticulum
orf19.4032	RPN5				1	I	0.532233	0.512023	0.190699	0.0837963	-0.0772527	-0.0555791	-0.325389	-0.384358	-0.476173	Predicted ORF in Assemblies 19, 20 and 21; macrophage/pseudohyphal-repressed
orf19.4035	PGA4	✓			2	IV	-1.17135	-0.600872	-0.0297018	-0.0125445	0.14366	-0.0908653	0.434082	0.627892	0.699704	GPI-anchored cell surface protein, putative beta-1,3-glucanosyltransferase with similarity to the A. fumigatus GEL family; fungal-specific (no human or murine homolog); transcription is upregulated in RHE model of oral candidiasis
orf19.4036	APM1			✓	1	I	1.1084	1.11968	0.485148	-0.150815	-0.225715	-0.37344	-0.60982	-0.689057	-0.664384	Phosphorylated protein similar to S. cerevisiae Apm1, which is involved in vesicle transport; transposon mutation affects filamentous growth
orf19.4041	PEX4				2	IV	-1.21339	-2.22241	-1.60327	-0.766002	-0.279889	0.190097	1.28021	2.47398	2.14067	Predicted ORF in Assemblies 19, 20 and 21; transcription is upregulated in both intermediate and mature biofilms
orf19.4044	MUM2				1	I	0.901944	1.47251	0.060133	-0.814112	-0.401789	-0.646576	-0.0320681	-0.363603	-0.176442	Protein similar to S. cerevisiae Mum2p; transcription is induced in response to alpha pheromone in SpiderM medium; transcription is regulated by Tup1p
orf19.405	VCX1				2	VI	-1.01108	-1.41796	-0.191624	0.859906	0.7448	0.944226	0.26838	-0.0631191	-0.133534	Putative H+/Ca2+ antiporter; fungal-specific (no human or murine homolog)
orf19.4068	orf19.4068				1	III	-0.488497	0.218567	0.631514	0.353563	0.173684	-0.0524905	-0.240323	-0.255734	-0.340284	ORF, Uncharacterized
orf19.4076	MET10				1	I	2.19855	0.929901	0.96145	-0.553457	-0.796037	-0.655582	-0.636271	-0.987936	-0.46062	Predicted enzyme of sulfur amino acid metabolism; biofilm-induced expression; upregulated in the presence of human whole blood or polymorphonuclear (PMN) cells; Hog1p-induced; possibly adherence-induced
orf19.4084	KIS1			✓	1	I	0.648118	0.584964	-0.010332	-0.304814	-0.32149	-0.239167	-0.252502	-0.0902484	-0.0145278	Scaffold protein of Snf1p complex; similar to S. cerevisiae Gal83p and Sip2p with regions of similarity to Sip1p (ASC and KIS domain); interacts with Snf4p; null mutants are hypersensitive to caspofungin and hydrogen peroxide medium
orf19.4090	orf19.4090				2	IV	-1.12508	-1.01062	-0.795201	0.28199	0.521411	0.776107	0.453036	0.319014	0.579336	Predicted membrane transporter, member of the fucose:proton symporter (FHS) family, major facilitator superfamily (MFS)
orf19.4091	orf19.4091				2	IV	-0.661195	-0.351024	0.17133	0.120327	0.146191	0.0741876	0.250382	0.211763	0.0380377	S. cerevisiae ortholog SRB5 has RNA polymerase II transcription mediator activity, has role in transcription from RNA polymerase II promoter and localizes to mediator complex
orf19.4099	ECM17				1	I	1.57533	0.479261	0.486809	-0.37539	-0.621144	-0.366443	-0.245575	-0.61497	-0.317881	Predicted enzyme of sulfur amino acid biosynthesis; putative role in regulation of cell wall biogenesis; upregulated in biofilm; possibly adherence-induced; regulated by Tsa1p, Tsa1Bp under H2O2 stress; Gcn4p-regulated; Tbf1p-activated
orf19.4102	RPN10				1	I	0.584647	0.514443	0.100452	0.138838	-0.077775	-0.0309392	-0.262615	-0.484851	-0.482199	Predicted ORF in Assemblies 19, 20 and 21; macrophage/pseudohyphal-repressed; regulated by Gcn2p and Gcn4p
orf19.4109	PMT4	✓		✓	1	I	1.60096	1.89977	0.614859	-0.256927	-0.479766	-0.683912	-0.794765	-0.959164	-0.941063	Protein mannosyltransferase (PMT) required for normal cell wall composition and full virulence in mouse systemic infection; has roles in hyphal growth and drug sensitivity; one of 5 PMT family members; Axl2p is a substrate
orf19.4118	CNT	✓			1	III	0.255571	-0.370174	-0.255993	0.367798	0.462989	0.653883	-0.256099	-0.424225	-0.433749	Cation-coupled nucleoside transporter (H(+)/nucleoside symporter); CNT family; transports adenosine, uridine, inosine, guanosine, tubercidin; variant alleles encode high- and low-affinity isoforms; S or G at residue 328 affects specificity
orf19.4121	orf19.4121				2	IV	-1.05792	-1.61162	-1.50754	0.533794	0.749716	1.12438	0.581122	0.571798	0.61627	ORF, Uncharacterized
orf19.413	orf19.413		✓		2	IV	-1.83493	-1.80249	-1.4541	-0.379916	0.163961	0.303511	1.33603	1.88418	1.78374	Transcription is positively regulated by Sfu1p
orf19.4134	orf19.4134	✓			2	IV	-0.585856	-0.395529	0.010586	-0.0578799	-0.00408214	0.0388775	0.236638	0.405694	0.351552	S. cerevisiae ortholog PFA5 has protein-cysteine S-palmitoleyltransferase activity and localizes to plasma membrane
orf19.4135	PRC2				2	IV	-0.763825	-1.1609	-0.287788	-0.0161932	0.173502	0.198452	0.475188	0.563807	0.817763	Protein described as a carboxypeptidase; upregulated in the presence of human neutrophils
orf19.4136	YBL053				1	I	0.84228	1.12027	0.746971	-0.0520195	-0.264107	-0.624835	-0.586312	-0.622639	-0.559607	S. cerevisiae ortholog TOF1 has role in mitotic sister chromatid cohesion, DNA replication checkpoint, maintenance of DNA repeat elements, replication fork protection, replication fork arrest, DNA repair
orf19.4142	orf19.4142				1	I	0.707427	0.765183	-0.184984	-0.320214	-0.264024	-0.189102	-0.119578	-0.192262	-0.202447	Predicted ORF in Assemblies 19, 20 and 21; decreased transcription is observed upon fluphenazine treatment
orf19.4144	orf19.4144				2	IV	-0.208337	-0.402117	-0.440234	-0.38111	-0.204961	-0.170018	0.40758	0.664263	0.734933	Predicted ORF in Assemblies 19, 20 and 21; clade-associated gene expression
orf19.4145	ZCF20				2	IV	-0.87461	-0.895556	-0.37888	-0.0839033	0.147289	0.639129	0.478573	0.442421	0.525539	Predicted zinc-finger protein of unknown function
orf19.4150	orf19.4150				1	I	0.868338	0.82705	0.192607	-0.11769	-0.266824	-0.118491	-0.395042	-0.50581	-0.484139	Predicted ORF in Assemblies 19, 20 and 21; induced by nitric oxide
orf19.4152	CEF3	✓			1	I	1.15357	1.02115	0.396377	0.0958037	-0.00850837	0.0444917	-0.624235	-1.11414	-0.964502	Translation elongation factor 3 (EF-3); antigenic in human; predicted C-term nucleotide-binding active site; protein localizes to surface of yeast, not hyphae; polystyrene adherence induced; fungal-specific; possibly essential (UAU1 method)
orf19.416	orf19.416				1	I	1.01425	0.563283	-0.0724992	-0.17517	-0.439316	-0.467638	-0.292085	-0.236911	0.106084	ORF, Uncharacterized
orf19.4166	ZCF21				1	I	0.779438	0.669282	-0.268768	0.0521903	0.150312	0.110538	-0.108813	-0.835738	-0.548441	Predicted zinc-finger protein of unknown function; possibly an essential gene, disruptants not obtained by UAU1 method
orf19.4170	orf19.4170				2	IV	-2.24086	-2.28702	-2.57028	-0.950673	-0.00406443	0.1577	2.13214	2.98031	2.78274	ORF, Uncharacterized
orf19.4174	orf19.4174				2	IV	-0.75265	-0.641356	-0.632844	-0.523922	-0.148978	-0.00910115	0.53769	1.11436	1.0568	S. cerevisiae ortholog FUN26 has nucleoside transmembrane transporter activity, has role in transmembrane transport, nucleoside transport and localizes to intracellular, membrane
orf19.4175	TOK1	✓			2	IV	-0.301686	-0.287979	-0.46607	0.0934238	0.126658	0.224989	0.364902	0.0371495	0.208613	Outwardly rectifying, noisily gated potassium channel; modulates sensitivity to human salivary histatin (Hst5); very similar to S. cerevisiae Tok1p
orf19.4180	orf19.4180				1	I	1.66877	1.30509	0.523509	-0.377159	-0.409998	-0.524486	-0.672754	-0.639608	-0.873363	Protein described as component of ER protein-translocation complex; regulated by Gcn4p; repressed in response to amino acid starvation (3-aminotriazole treatment)
orf19.4181	SPC2	✓			1	I	1.72439	1.73667	0.468809	-0.242092	-0.519381	-0.615727	-0.797498	-0.694889	-1.06028	Component of the signal peptidase complex with role in ER protein translocation; transcription is induced upon filamentous growth
orf19.4187	orf19.4187				2	IV	-0.726393	-0.467312	-0.562984	0.215366	0.132776	0.12702	0.30859	0.496801	0.476137	S. cerevisiae ortholog MMM1 has role in phospholipid transport, mitochondrial genome maintenance, protein import into mitochondrial outer membrane and localizes to integral to endoplasmic reticulum membrane, ERMES complex
orf19.419	orf19.419				2	IV	-1.39302	-2.05192	-1.04222	-0.746153	0.137988	0.108538	1.29682	1.88711	1.80285	ORF, Uncharacterized
orf19.4191.1	orf19.4191.1				1	I	0.426428	0.653961	0.0897924	-0.103985	-0.216315	-0.338226	-0.191616	-0.124999	-0.19504	S. cerevisiae ortholog HUL5 has ubiquitin-ubiquitin ligase activity, has role in ER-associated protein catabolic process, protein polyubiquitination and localizes to cytoplasm, nucleus, proteasome complex
orf19.4192	CDC14			✓	1	III	-0.840016	0.0669334	0.917218	0.659678	0.273201	0.0677313	-0.21318	-0.42541	-0.506156	Protein involved in exit from mitosis and morphogenesis; ortholog of S. cerevisiae Cdc14p, which is a dual-specificity phosphatase and cell-cycle regulator; suppresses S. cerevisiae cdc15-lyt1, dbf2-2, and (partially) tem1 mutant phenotypes
orf19.4208	RAD52				1	I	0.789221	0.82494	0.500334	-0.172342	-0.256434	-0.43177	-0.335623	-0.398613	-0.519714	Required for homologous DNA recombination, repair of UV- or MMS-damaged DNA, telomere length, UV-induced LOH; constitutive expression, MMS-induced; weakly complements S. cerevisiae rad52 mutant; slow growth, increased white-to-opaque switch
orf19.4225.1	orf19.4225.1				2	IV	-0.591833	-0.969078	-0.487915	-0.483351	-0.0935276	-0.0716794	0.637995	1.1539	0.905492	ORF, Uncharacterized
orf19.4229	orf19.4229				2	IV	-0.848287	-1.29513	-1.05215	0.262668	0.367253	0.644545	0.606273	0.692087	0.622736	S. cerevisiae ortholog DDP1 has role in inositol phosphate dephosphorylation, diadenosine polyphosphate catabolic process
orf19.4233	THR4				1	I	1.19492	0.879575	0.245072	-0.22634	-0.409934	-0.238877	-0.493808	-0.528377	-0.422232	Protein detected by mass spec in exponential and stationary phase cultures; Gcn4p-regulated
orf19.4236	RET2				1	I	1.30796	1.51178	0.441968	-0.00478019	-0.260322	-0.382209	-0.782485	-0.92625	-0.905659	Protein that interacts with Crk1p in the two-hybrid system; potential ortholog of S. cerevisiae Ret2p
orf19.4241	orf19.4241				2	VI	-0.279133	-0.218944	0.249558	0.122991	0.0312974	0.0363391	0.173252	-0.0746719	-0.0406887	Predicted ORF in Assemblies 19, 20 and 21; transcription detected in high-resolution tiling array experiments
orf19.4242	CST20			✓	1	I	0.326213	0.760198	-0.105804	0.302208	0.370296	0.167317	-0.1945	-0.896598	-0.72933	Protein kinase of Ste20p/p65PAK family, required for wild-type mating efficiency and virulence in a mouse model; Cst20p-Hst7p-Cek1p-Cph1p MAPK pathway regulates some hyphal growth; involved in Cdc42p growth regulation
orf19.4245	orf19.4245				2	IV	-1.09701	-0.499135	-0.379312	0.190782	0.193691	0.0516357	0.453154	0.661554	0.424643	ORF, Uncharacterized
orf19.4246	orf19.4246			✓	1	I	0.892117	0.259406	0.209282	-0.154597	-0.108163	-0.259922	-0.3205	-0.210919	-0.306703	Protein with similarity to S. cerevisiae Ykr070wp; transposon mutation affects filamentous growth; Hog1p-downregulated; shows colony morphology-related gene regulation by Ssn6p; induced during cell wall regeneration; possibly essential gene
orf19.4248	orf19.4248				2	IV	-0.550041	-0.302338	-0.167102	0.313848	0.0603337	0.0886352	0.172918	0.262636	0.121109	Predicted ORF in Assemblies 19, 20 and 21; regulated by Gcn4p; repressed in response to amino acid starvation (3-aminotriazole treatment)
orf19.4257	INT1	✓	✓		2	VI	-1.21704	-0.173	0.295861	0.623198	0.474693	-0.0663131	0.0146273	0.131287	-0.0833096	Integrin-like protein; role in morphogenesis, adhesion, and mouse cecal colonization and systemic virulence; similar to S. cerevisiae Bud4p (has role in bud site selection); structurally similar to alpha-subunit of human leukocyte integrins
orf19.426	orf19.426				1	I	0.277485	0.422806	0.460209	0.0788937	-0.0964401	-0.129428	-0.285204	-0.333968	-0.394354	ORF, Uncharacterized
orf19.4262	orf19.4262				1	I	0.585192	0.93288	-0.14906	-0.1382	0.0650644	-0.157624	-0.115816	-0.527413	-0.495023	ORF, Uncharacterized
orf19.4264	orf19.4264				1	I	1.17904	1.40908	0.310555	-0.0528853	-0.289006	-0.96343	-0.653126	-0.444492	-0.495736	ORF, Uncharacterized
orf19.4265	UAP1				1	I	1.09253	1.09294	0.463798	-0.127584	-0.186285	-0.24154	-0.74359	-0.605936	-0.744331	UDP-N-acetylglucosamine pyrophosphorylase, catalyzes biosynthesis of UDP-N-acetylglucosamine from UTP and N-acetylglucosamine 1-phosphate; functional homolog of S. cerevisiae Qri1p; alkaline upregulated
orf19.4269	orf19.4269				2	IV	-0.630148	-0.675845	-0.698022	-0.267806	-0.051611	0.20475	0.443249	0.832832	0.8426	ORF, Uncharacterized
orf19.4270	orf19.4270				2	IV	-1.40209	-1.34157	-1.27446	-0.205107	-0.0357855	0.68165	1.01645	1.19883	1.36208	ORF, Uncharacterized
orf19.4274	PUT1				2	IV	-3.17861	-1.19649	-1.71643	-0.239308	0.596728	0.614987	1.14917	2.01607	1.95389	Alkaline upregulated by Rim101p
orf19.4286	orf19.4286				2	IV	-0.684287	-0.733384	-1.1008	-0.272299	-0.211882	-0.000941988	0.607651	1.20329	1.19266	ORF, Uncharacterized
orf19.4287	orf19.4287				2	IV	-1.83383	-1.93421	-1.38794	0.538529	0.768551	1.03753	0.918657	0.903048	0.989669	Predicted ORF in Assemblies 19, 20 and 21; clade-associated gene expression
orf19.4288	CTA7				1	I	0.861844	0.915942	-0.0653322	0.151972	0.12371	0.0508113	-0.420844	-0.815421	-0.802682	Predicted zinc-finger protein of unknown function; activates transcription in 1-hybrid assay in S. cerevisiae; has similarity to S. cerevisiae Stb4p
orf19.430	orf19.430				1	II	1.10449	0.635456	0.257258	-0.743833	-0.781816	-0.80168	-0.242193	0.156937	0.415381	ORF, Uncharacterized
orf19.4304	GAP1	✓		✓	1	I	1.19829	0.628623	-0.0548852	-0.0126934	-0.00695067	-0.0956987	-0.530428	-0.497539	-0.628722	General amino acid permease; antigenic in human, mouse; 10-12 transmembrane regions; regulated by nitrogen source; alkaline, GlcNAc, phagocytosis upregulated; not required for virulence in mouse systemic infection; fungal-specific
orf19.4306	orf19.4306				2	IV	-0.360173	-0.726217	-0.136146	0.273138	0.350036	0.413223	0.315062	-0.0752435	-0.0536791	S. cerevisiae ortholog MDE1 has role in L-methionine salvage from methylthioadenosine and localizes to cytoplasm
orf19.4309	GRP2				2	IV	-0.400198	-1.04344	-0.377054	0.108063	0.152607	0.123844	0.519897	0.501531	0.414753	Similar to S. cerevisiae Gre2p (methylglyoxal reductase); antigenic in human; regulation associated with azole resistance; induced in core stress response or by oxidative stress (via Cap1p), fluphenazine, benomyl, or fluconazole (long term)
orf19.4316	orf19.4316				2	IV	-0.810287	-1.00961	-0.0224052	0.038435	0.013477	0.0849854	0.48376	0.671064	0.55058	Trimethyllysine dioxygenase, the first enzyme in the carnitine biosynthesis pathway; hyphal-induced expression, regulated by Cyr1p, Ras1p, Efg1p
orf19.4317	GRE3				2	IV	-0.953855	-1.05758	-0.144722	0.00347421	0.208613	0.166846	0.461401	0.673853	0.641966	Similar to D-xylose reductases; antigenic in murine systemic infection; soluble protein in hyphae; transcriptionally induced by macrophage interaction and by Mnl1p under weak acid stress; farnesol-induced
orf19.4318	MIG1		✓		1	I	1.15372	1.19682	0.338121	0.10671	0.0364461	-0.204587	-0.80845	-1.02257	-0.796211	Transcriptional repressor; regulates genes for utilization of carbon sources; Tup1p-dependent and -independent functions; upregulated in biofilm; hyphal downregulated; caspofungin repressed; functional homolog of S. cerevisiae Mig1p
orf19.4322	DAP2				1	I	0.580373	0.459208	0.246554	0.178988	0.0572194	-0.14879	-0.367232	-0.382052	-0.624268	Protein described as dipeptidyl aminopeptidase; transcriptionally regulated during macrophage response
orf19.433	orf19.433				1	I	1.1	1.09314	0.313147	-0.276439	-0.230128	-0.426612	-0.370264	-0.526812	-0.676028	ORF, Uncharacterized
orf19.4337	orf19.4337				2	IV	-0.990407	-1.10216	-0.767596	-0.209617	0.199295	0.917092	0.518821	0.604676	0.829895	Predicted membrane transporter, member of the monocarboxylate porter (MCP) family, major facilitator superfamily (MFS)
orf19.4346	orf19.4346				1	I	0.788225	1.46475	0.0294229	-0.123987	0.057294	-0.150331	-0.358864	-0.957468	-0.749038	S. cerevisiae ortholog SEC16 has protein anchor, has role in COPII vesicle coating and localizes to ER to Golgi transport vesicle membrane
orf19.4347	orf19.4347				2	IV	-1.40818	-1.38974	-1.0473	-0.745236	-0.134284	-0.280466	1.16135	1.98669	1.85717	Predicted ORF in Assemblies 19, 20 and 21; Hog1p-induced
orf19.4353	ULP2				2	IV	-0.822808	-0.909143	-0.602333	-0.0141778	0.275898	0.403339	0.467383	0.549384	0.652457	Putative SUMO deconjugation enzyme that removes the small ubiquitin-like modifier (SUMO) from proteins
orf19.4367	SMC1				1	I	0.508624	0.927342	0.852367	0.204109	-0.147539	-0.440567	-0.675031	-0.705795	-0.52351	Protein described as similar to chromosomal ATPases; RNA abundance regulated by tyrosol and cell density; cell-cycle regulated periodic mRNA expression
orf19.4372	orf19.4372				2	IV	-1.40215	-1.58352	-1.15561	-0.834676	-0.214066	-0.346329	1.31737	2.19488	2.0241	ORF, Uncharacterized
orf19.4377	KRE1	✓			1	I	1.1885	0.748474	0.728953	-0.475428	-0.460594	-0.548756	-0.625266	-0.372604	-0.18328	Predicted GPI-anchor, role in 1,6-beta-D-glucan biosynthesis; production in S. cerevisiae increases glucan content and complements killer toxin sensitivity of kre1 mutant; possible N-linked glycosylation at Asn109; caspofungin induced
orf19.4381	VTC3				2	IV	-0.336692	-0.540025	-0.0961799	0.147374	0.265436	0.0933911	0.21844	0.173382	0.0748745	Putative polyphosphate synthetase; downregulated in core caspofungin response; Hog1p-induced; transcription is opaque-specific; fungal-specific (no human or murine homolog)
orf19.4382	orf19.4382				1	I	1.17563	1.02618	0.501416	-0.419735	-0.291714	-0.512942	-0.574369	-0.442556	-0.461918	S. cerevisiae ortholog RET3 has role in retrograde vesicle-mediated transport, Golgi to ER and localizes to COPI vesicle coat
orf19.4404	PGA49	✓			2	IV	-1.07709	-0.350262	-1.06288	-0.760303	0.263342	0.471244	0.603508	0.934351	0.978099	Putative GPI-anchored protein of unknown function
orf19.4409	orf19.4409				1	I	0.563874	0.344601	0.341433	0.034092	-0.0665695	0.0346848	-0.482626	-0.368348	-0.401141	ORF, Uncharacterized
orf19.4413	CMD1			✓	1	I	0.352992	0.776226	0.320603	-0.251187	-0.31227	-0.502247	-0.230154	-0.00216156	-0.151801	Calmodulin; calmodulin inhibitors cause a defect in hyphal growth; not transcriptionally regulated by yeast-hyphal transition; mutation confers hypersensitivity to cytochalasin D and high concentrations of tunicamycin; gene has intron
orf19.4415	orf19.4415				2	IV	-0.425203	-0.472817	-0.299949	-0.133059	-0.0790966	0.0103589	0.450846	0.410005	0.538915	ORF, Uncharacterized
orf19.4428	orf19.4428				1	I	0.672661	0.703072	0.238781	-0.228518	-0.454985	-0.350476	-0.352072	-0.143516	-0.0849469	Protein not essential for viability
orf19.4430	orf19.4430				1	I	0.649044	0.470979	-0.0377157	-0.00691761	-0.116576	-0.104448	-0.252369	-0.325857	-0.27614	S. cerevisiae ortholog UBX5 localizes to cytoplasm, nucleus
orf19.4437	orf19.4437				1	I	0.701315	1.04636	0.496724	0.236651	-0.0165253	-0.129492	-0.571549	-0.900604	-0.862883	S. cerevisiae ortholog ISW1 has nucleosome binding, DNA binding, ATPase activity and has role in positive regulation of transcription from RNA polymerase II promoter, chromatin remodeling, RNA elongation, nucleosome positioning
orf19.4440	SEC34				1	I	0.953844	1.09089	0.299239	-0.148049	-0.277932	-0.540917	-0.411337	-0.449203	-0.516537	S. cerevisiae ortholog COG3 has role in retrograde transport, vesicle recycling within Golgi, ER to Golgi vesicle-mediated transport
orf19.4441	orf19.4441				1	I	0.650461	0.898597	0.0190853	-0.0765338	-0.3163	-0.338938	-0.289287	-0.336679	-0.210406	Ortholog of S. cerevisiae MCM10
orf19.4443	YPD1				1	I	1.08753	0.50631	0.409947	0.058674	-0.169149	-0.164079	-0.484096	-0.61352	-0.631613	Phosphohistidine intermediate protein in a phosphorelay signal transduction pathway; residue His69 is the phosphoacceptor histidine; predicted to be soluble and cytosolic; functional homolog of S. cerevisiae Ypd1p
orf19.4445	orf19.4445			✓	2	IV	-0.627465	-1.2152	-2.7046	-1.00481	0.0994358	0.623096	1.26259	1.8192	1.74775	Putative protein of unknown function; Plc1p-regulated; expression is upregulated early upon infection of reconstituted human epithelium (RHE), while expression of the C. dubliniensis ortholog is not upregulated; not required for viability
orf19.4449	orf19.4449				2	V	-0.190164	0.113771	-0.3423	-0.248835	-0.235966	-0.442632	0.409919	0.502509	0.433698	S. cerevisiae ortholog CCS1 has superoxide dismutase copper chaperone activity, has role in intracellular copper ion transport and localizes to mitochondrial inner membrane, nucleus, cytosol
orf19.4450.1	orf19.4450.1				2	IV	-1.46417	-1.01175	-0.489261	-0.384456	0.152077	-0.393034	1.08028	1.42588	1.08444	Protein conserved among the fungal CTG-clade; highly up-regulated in cecum-grown cells in a Cph2p-dependent manner; gene contains two adjacent upstream SRE-1 elements
orf19.4477	CSH1	✓			2	IV	-0.954612	-1.42286	-0.533827	-0.0525185	0.387523	0.798189	0.933148	0.287009	0.557948	Aldo-keto reductase family member, similar to aryl alcohol dehydrogenases; role in adhesion to fibronectin, cell surface hydrophobicity; regulated by temperature, growth phase, benomyl, macrophage interaction; azole resistance associated
orf19.448	orf19.448				2	IV	-0.710462	-0.425869	-0.314023	-0.00438919	-0.0765239	-0.00450657	0.334946	0.590888	0.60994	S. cerevisiae ortholog CUE5 has ubiquitin binding and localizes to cytoplasm
orf19.449	orf19.449				2	IV	-1.74407	-2.57079	-1.39707	-1.10959	-0.0148345	-0.0663837	1.7109	2.67801	2.51383	Predicted ORF in Assemblies 19, 20 and 21; possible phosphatidyl synthase; transcription reduced upon yeast-hyphal switch; protein detected by mass spec in stationary phase cultures
orf19.4491	ERG20				2	IV	-1.20249	-1.04877	-0.382951	-0.232118	0.148044	0.287394	0.832403	0.852812	0.745674	Putative farnesyl pyrophosphate synthetase involved in isoprenoid and sterol biosynthesis, based on similarity to S. cerevisiae Erg20p; likely to be essential for growth, based on an insertional mutagenesis strategy
orf19.4504	orf19.4504				2	IV	-1.82367	-1.96926	-1.44465	0.318666	0.681892	1.23481	0.924089	0.984007	1.09413	ORF, Uncharacterized
orf19.4505	ADH3				2	IV	-2.16891	-2.29342	-2.49364	1.47698	1.17267	2.43627	0.434533	0.684188	0.751324	Expression is regulated upon white-opaque switching; induced by nitric oxide in yhb1 mutant
orf19.4507	orf19.4507				1	II	0.352356	0.603157	-0.19485	-0.171061	-0.245565	-0.43885	-0.0503757	0.0916892	0.0534996	ORF, Uncharacterized
orf19.451	SOK1				1	I	1.19315	0.670443	0.180705	-0.35828	-0.116927	-0.253916	-0.404249	-0.47414	-0.436786	Putative protein kinase: mutants are sensitive to growth on hydrogen peroxide medium; transcription is induced in response to alpha pheromone in SpiderM medium
orf19.4526	HSP30	✓			2	V	-0.725039	-1.17686	-0.854766	-1.76406	-1.3131	-1.86797	0.916261	3.42546	3.36007	Putative heat shock protein; fluconazole-downregulated; amphotericin B induced
orf19.4537	orf19.4537				1	I	0.315321	0.247227	0.477614	0.145575	0.032616	0.0145835	-0.296964	-0.412023	-0.52395	S. cerevisiae ortholog DST1 has positive transcription elongation factor activity, has role in transcription initiation from RNA polymerase II promoter, RNA elongation from RNA polymerase II promoter and localizes to nucleoplasm
orf19.4549	FGR38			✓	1	I	0.264525	0.832029	0.257887	-0.125459	-0.32777	-0.3009	-0.293401	-0.165271	-0.14164	Protein lacking an ortholog in S. cerevisiae; member of a family of related proteins; transposon mutation affects filamentous growth; macrophage-induced gene
orf19.4550	orf19.4550				2	V	0.395745	-0.128027	-0.604058	-0.597916	-0.395482	0.141138	0.406982	0.123856	0.657763	Predicted membrane transporter, member of the drug:proton antiporter (12 spanner) (DHA1) family, major facilitator superfamily (MFS)
orf19.4560	BFR1				1	I	1.01372	1.43768	0.460975	-0.234799	-0.510598	-0.460188	-0.488064	-0.469202	-0.749524	Predicted ORF in Assemblies 19, 20 and 21; protein detected by mass spec in stationary phase cultures
orf19.4565	BGL2	✓	✓		1	I	0.18356	0.662235	0.38834	-0.0504508	-0.137226	-0.315888	-0.0964415	-0.305135	-0.328992	1,3-beta-Glucosyltransferase, cell wall enzyme; one of multiple 1,3-beta-glucosyltransferases; mutant has cell-wall and growth defects, but wild-type 1,3- or 1,6-beta-glucan content; antigenic; virulence role in mouse systemic infection
orf19.4567	orf19.4567				2	IV	-1.87154	-2.61007	-2.03617	-0.841875	-0.226171	2.67586	1.81747	1.13363	1.95887	Catechol 1,2-dioxygenase (1,2-CTD), involved in degradation of aromatic compounds
orf19.4568	ZCF25				2	IV	-0.461601	-1.44216	-0.972278	-0.437279	-0.0403098	0.831225	0.921265	0.642778	0.958359	Putative transcription factor with zinc cluster DNA-binding motif
orf19.4579	orf19.4579	✓			1	I	1.52407	1.56083	0.546508	-0.40397	-0.292329	-0.546619	-0.738575	-0.771109	-0.878814	Putative SURF4 family member; plasma membrane-localized
orf19.4583	orf19.4583				1	I	2.17405	1.05292	0.222343	-0.719664	-0.283294	-0.547427	-0.73227	-0.586264	-0.580399	Predicted ORF in Assemblies 19, 20 and 21; possibly an essential gene, disruptants not obtained by UAU1 method
orf19.4590	RFX2				2	VI	-2.10405	-0.165525	0.476591	0.367324	0.632492	-0.0896075	0.31072	0.29313	0.278925	Transcriptional repressor; regulator of filamentation, response to DNA damage, adhesion, virulence in murine mucosal, systemic infections; RFX domain; regulated by Nrg1p, UV-induced; partially complements S. cerevisiae rfx1 mutant defects
orf19.4594	orf19.4594				1	I	0.769202	0.965261	0.303857	-0.153237	-0.242037	-0.284597	-0.413667	-0.447649	-0.497133	S. cerevisiae ortholog CLC1 has role in endocytosis
orf19.4595	orf19.4595				2	IV	-0.540672	-0.83897	-0.621616	-0.895962	-0.458831	-0.734878	0.863265	1.70046	1.5272	ORF, Uncharacterized
orf19.4597	orf19.4597			✓	1	I	0.148771	0.563486	0.209908	0.0401892	-0.29772	-0.25081	-0.178297	-0.0556141	-0.179913	Predicted ORF in Assemblies 19, 20 and 21; possibly an essential gene, disruptants not obtained by UAU1 method
orf19.4600.1	orf19.4600.1				1	I	1.20368	1.5159	0.626221	-0.462839	-0.478694	-0.56812	-0.581831	-0.516725	-0.737597	ORF, Uncharacterized
orf19.4603	ARL1				1	I	0.839683	0.889183	0.428722	-0.152769	-0.213475	-0.284417	-0.506988	-0.478582	-0.521358	Predicted ORF in Assemblies 19, 20 and 21; mutation confers dose-dependent sensitivity to Brefeldin A
orf19.4607	orf19.4607				2	IV	-1.03918	-0.39395	-0.56427	-0.194375	-0.0947717	-0.482588	0.639344	1.16885	0.960938	Predicted ORF in Assemblies 19, 20 and 21; hyphal induced
orf19.4608	PDC12				2	IV	-0.876089	0.0752729	-0.238114	0.244417	-0.0659585	-0.204446	0.140561	0.488923	0.435433	Putative pyruvate decarboxylase; fungal-specific (no human or murine homolog)
orf19.4609	orf19.4609				2	IV	-0.684906	-0.918683	-0.00551067	0.258363	0.400615	0.525882	0.128537	0.229185	0.0665165	Protein abundance is affected by URA3 expression in the CAI-4 strain background; protein detected by mass spec in exponential and stationary phase cultures
orf19.4610	orf19.4610				2	IV	-0.824503	-1.52456	-0.483733	0.387766	0.458605	0.669429	0.477249	0.313124	0.526621	ORF, Uncharacterized
orf19.4612	orf19.4612				2	IV	-1.33586	-0.946967	-0.725248	-0.435758	-0.0833975	-0.332719	1.24812	1.36022	1.25161	ORF, Uncharacterized
orf19.4624	HRT2				1	I	0.30371	1.01284	0.682395	0.0842701	-0.0176651	-0.328662	-0.328534	-0.6572	-0.751155	Protein described as having a role in Ty3 transposition; decreased expression in hyphae compared to yeast-form cells; protein detected by mass spec in stationary phase cultures
orf19.4635	NIP1				1	I	0.469513	0.486834	0.49185	0.369962	0.0514265	-0.0284878	-0.560927	-0.708994	-0.571176	Putative translation initiation factor; mutation confers hypersensitivity to roridin A and verrucarin A; genes encoding ribosomal subunits, translation factors, and tRNA synthetases are downregulated upon phagocytosis by murine macrophage
orf19.4643	orf19.4643				1	I	0.0346702	0.708668	0.484534	0.281425	0.0339661	-0.243252	-0.379679	-0.493417	-0.426914	ORF, Uncharacterized
orf19.4679	AGP2	✓			1	I	2.22439	1.33743	1.10493	-0.0564112	-0.327587	-0.489007	-0.782886	-1.57428	-1.43657	Protein described as an amino acid permease; hyphal downregulated; regulated upon white-opaque switching; induced in core caspofungin response, during cell wall regeneration, or by flucytosine; fungal-specific (no human or murine homolog)
orf19.4686	orf19.4686				1	I	0.541207	0.629375	-0.00975032	-0.130806	0.0315275	-0.0346545	-0.210816	-0.426296	-0.389787	S. cerevisiae ortholog YKR096W localizes to ribosome, cytoplasm, nucleus
orf19.4688	DAG7				1	I	2.63364	1.51216	0.551592	-0.812003	-0.730623	-0.750588	-0.460947	-1.38376	-0.559475	Predicted ORF in Assemblies 19, 20 and 21; mutation confers hypersensitivity to toxic ergosterol analog; a-specific transcription; alpha-factor induced
orf19.4704	ARO1				1	I	0.353424	0.607669	0.46759	0.122349	-0.231982	-0.14253	-0.430101	-0.421033	-0.325385	Putative pentafunctional arom enzyme; fungal-specific (no human or murine homolog); Gcn2p-, Gcn4p-regulated
orf19.4713	orf19.4713				1	I	0.3357	0.843564	0.2741	-0.000806246	-0.168189	-0.285535	-0.27795	-0.334418	-0.386466	ORF, Uncharacterized
orf19.4719	CWH41				1	I	0.922746	1.27337	0.441487	0.170631	-0.144881	-0.191064	-0.585682	-0.865859	-1.02074	Processing alpha glucosidase I, involved in N-linked protein glycosylation and assembly of cell wall beta 1,6 glucan
orf19.4722	orf19.4722				2	IV	-0.717237	-0.68612	-0.344684	-0.279943	-0.127354	-0.349192	0.525418	0.986229	0.992883	ORF, Uncharacterized
orf19.4723	orf19.4723				1	I	1.08911	1.11109	-0.226279	-0.123614	-0.295449	-0.0453531	-0.500924	-0.454982	-0.553603	S. cerevisiae ortholog FAD1 has FMN adenylyltransferase activity, has role in FAD biosynthetic process and localizes to cytoplasm
orf19.4725	SWI6				1	I	0.676578	0.844796	0.628883	0.0156187	-0.0690036	-0.173619	-0.517896	-0.694966	-0.710391	Predicted ORF in Assemblies 19, 20 and 21; periodic mRNA expression, peak at cell-cycle G1/S phase; possibly an essential gene, disruptants not obtained by UAU1 method
orf19.4726	orf19.4726				1	I	0.149328	0.67	0.33298	0.0918825	-0.26163	-0.269272	-0.232864	-0.22803	-0.252395	S. cerevisiae ortholog FRQ1 has enzyme activator activity, has role in regulation of signal transduction and localizes to Golgi membrane
orf19.4732	SEC24				1	I	0.887671	1.48478	0.454798	-0.125014	-0.330707	-0.641862	-0.634878	-0.543654	-0.551137	Possible role in ER to Golgi transport; induced upon yeast-hyphal switch
orf19.4735	orf19.4735				2	IV	-2.13845	-1.2796	-1.48138	-0.525167	-0.0514742	-0.103972	1.28234	2.1991	2.09861	Ortholog of S. cerevisiae YGL159W
orf19.4747	HEM14		✓		1	II	0.648707	0.87983	0.476499	-0.557071	-0.588225	-0.879542	-0.0611101	0.165706	-0.0847932	Putative protoporphyrinogen oxidase involved in heme biosynthesis; predicted Kex2p substrate; transcription is regulated by iron; mRNA levels are decreased in a yfh1 null mutant
orf19.4749	orf19.4749				2	IV	-1.60061	-0.923367	0.43586	0.728739	0.407816	0.241617	0.230795	0.322655	0.156495	Predicted ORF in Assemblies 19, 20 and 21; hyphal-induced expression, regulated by Cyr1p, Ras1p, Efg1p
orf19.4755	KEX2			✓	1	I	1.44598	1.64451	0.637918	0.0325078	-0.324617	-0.274923	-0.92324	-1.08569	-1.15245	Subtilisin-like protease (proprotein convertase), processes aspartyl proteinase Sap2p; required for hyphal growth and wild-type virulence in mouse systemic infection; functional homolog of S. cerevisiae Kex2p, which processes alpha-factor
orf19.4777	DAK2				2	IV	-0.487359	-0.606322	-0.345969	-0.254769	-0.269337	-0.288173	0.788446	0.575803	0.887679	Protein described as similar to dihydroxyacetone kinase; transcription is decreased upon yeast-hyphal switch; fluconazole-induced; caspofungin repressed; protein detected by mass spec in stationary phase cultures
orf19.4783	orf19.4783				2	IV	-0.36805	-0.024697	-0.526561	-0.195806	-0.322561	-0.325682	0.25396	0.662354	0.847043	ORF, Uncharacterized
orf19.4784	CRP1	✓			2	IV	-1.52602	-1.39093	-0.738805	-0.206454	-0.457202	-0.203023	1.10265	1.79611	1.62367	Copper transporter of the plasma membrane; P1-type ATPase (CPx type); mediates Cu resistance; similar to proteins of Menkes and Wilson disease; copper-induced; Tbf1p-activated; suppresses Cu sensitivity of S. cerevisiae cup1 null mutant
orf19.4796	orf19.4796				1	I	0.711506	0.771565	0.200415	-0.162675	0.021222	-0.206496	-0.397228	-0.52036	-0.417948	Predicted ORF in Assemblies 19, 20 and 21; protein detected by mass spec in stationary phase cultures
orf19.4802	FTH1		✓		2	IV	-1.53427	-1.54932	-1.38466	-0.0956835	0.1501	0.861628	0.891906	1.13038	1.52991	Protein not essential for viability; similar to S. cerevisiae Fth1p (putative high affinity iron transporter for intravacuolar stores of iron); repressed by Sfu1p, amphotericin B, caspofungin; induced by alkaline pH, ciclopirox olamine
orf19.4805	orf19.4805				1	I	1.1357	1.20195	0.908249	0.14996	-0.089177	-0.254475	-0.870805	-1.06658	-1.11482	Predicted ORF in Assemblies 19, 20 and 21; fungal-specific (no human or murine homolog); transcription is induced in response to alpha pheromone in SpiderM medium
orf19.4807	orf19.4807				2	IV	-1.13885	-1.10981	-1.16185	-0.0925555	0.122107	0.438953	0.852904	1.33839	0.750711	S. cerevisiae ortholog PPA2 has inorganic diphosphatase activity, has role in aerobic respiration and localizes to mitochondrion
orf19.4816	orf19.4816				2	IV	-0.586853	-0.896235	-0.309686	-0.00767806	0.0318171	0.140386	0.488102	0.528096	0.61205	Predicted ORF in Assemblies 19, 20 and 21; induced by nitric oxide
orf19.4829	DOA1				1	I	1.44437	1.50149	0.349104	-0.00340986	-0.409634	-0.456307	-0.7743	-0.841075	-0.810239	Protein with WD-repeats and a mellitin-like sequence, similar to S. cerevisiae Doa1p, which is involved in ubiquitin-mediated protein degradation
orf19.4830	orf19.4830				1	I	0.986006	0.924261	0.673878	-0.313928	-0.408066	-0.736281	-0.43913	-0.264247	-0.422494	ORF, Uncharacterized
orf19.4831	MTS1	✓			1	I	1.15989	1.27073	0.662117	-0.257164	-0.195531	-0.150428	-0.649569	-0.825688	-1.01436	Sphingolipid C9-methyltransferase, catalyzes methylation of the 9th carbon in the long chain base component of glucosylceramides; glucosylceramide biosynthesis is important for virulence
orf19.4837	orf19.4837				2	VI	-0.930341	0.0531992	0.741847	0.586363	0.24338	0.196033	0.0512129	-0.369437	-0.572258	ORF, Uncharacterized
orf19.4843	orf19.4843				2	IV	-1.00828	-1.21865	-1.24166	-0.681951	-0.23796	0.114407	0.970367	1.61524	1.68849	S. cerevisiae ortholog FRE8 has oxidoreductase activity, oxidizing metal ions and has role in cellular metal ion homeostasis
orf19.4850	orf19.4850				2	IV	-0.607806	-0.64543	-0.479517	-0.490559	-0.329535	-0.439085	0.609066	1.29368	1.08919	S. cerevisiae ortholog YPL260W localizes to cytoplasm, nucleus
orf19.4864	orf19.4864				2	IV	-1.06348	-0.692306	-0.674341	0.0742525	0.296459	0.636494	0.520711	0.453947	0.448262	S. cerevisiae ortholog YJU3 has serine hydrolase activity, acylglycerol lipase activity, has role in triglyceride metabolic process and localizes to mitochondrial outer membrane, lipid particle, plasma membrane enriched fraction
orf19.4865	orf19.4865				1	I	0.734986	0.716102	0.375225	-0.212426	-0.143237	-0.29123	-0.325375	-0.33437	-0.519676	S. cerevisiae ortholog SAC1 has role in phosphoinositide dephosphorylation
orf19.488	MEX67				1	I	0.186301	0.220516	0.219024	0.383555	0.105347	0.148373	-0.408806	-0.510902	-0.343408	Nuclear export protein; has NTF2-like domain; interacts with Mtr2p via the NTF2-like domain
orf19.4880	orf19.4880				1	I	0.978211	1.15318	0.689204	-0.133258	-0.799974	-1.33968	-1.09755	0.265676	0.284187	ORF, Uncharacterized
orf19.489	DAP1				1	I	0.259177	0.802649	0.448799	-0.190993	-0.578741	-0.527089	0.043974	-0.0576292	-0.200148	Protein similar to S. cerevisiae Dap1p, which is a protein related to mammalian membrane-associated progesterone receptors involved in response to DNA damage; induced in core stress response; Hog1p regulated; clade-associated expression
orf19.4890	CLA4	✓		✓	1	I	0.380243	0.949842	0.432953	0.255647	0.0390674	-0.0357295	-0.536133	-0.740554	-0.745337	Ste20p family Ser/Thr kinase required for wild-type filamentous growth, organ colonization and virulence in mouse systemic infection; role in chlamydospore formation; functional homolog of S. cerevisiae Cla4p; mutant caspofungin sensitive
orf19.4894	orf19.4894				2	IV	-1.62912	-1.65401	-1.00853	0.600829	0.673735	1.00165	0.507619	0.743768	0.764064	Protein of unknown function, has similarity to S. cerevisiae Yer010cp, which is a protein of unknown function belonging to the prokaryotic RraA family; decreased transcription is observed upon benomyl treatment
orf19.4897	orf19.4897				2	IV	-1.6258	-1.17509	0.0396061	0.140369	0.129128	0.078275	0.495967	1.07372	0.84382	S. cerevisiae ortholog SFH5 has phosphatidylinositol transporter activity, has role in phospholipid transport and localizes to microsome, cortical endoplasmic reticulum, cytosol
orf19.4909	CBK1			✓	1	I	0.544423	0.652549	0.438185	-0.0906465	-0.071638	-0.0321361	-0.395521	-0.418583	-0.626633	Ser/Thr kinase of cell wall integrity pathway; mutant cells show abnormal morphology and aggregation; Mob2p associated; required for wild-type hyphal growth and transcriptional regulation of several cell-wall-associated genes
orf19.491	orf19.491	✓			1	I	1.47681	1.77532	0.585289	-0.136163	-0.383831	-0.563792	-0.868151	-0.886018	-0.999462	Endoplasmic reticulum (ER) protein-translocation complex subunit
orf19.4911	orf19.4911				2	IV	-0.853544	-0.899262	-0.435462	0.117629	0.0949493	0.34643	0.622262	0.507369	0.499629	ORF, Uncharacterized
orf19.4914.1	orf19.4914.1				2	IV	-1.86459	-1.17267	-0.734893	0.037855	0.561622	0.518892	0.869819	0.966428	0.817536	ORF, Uncharacterized
orf19.4918	orf19.4918				2	IV	-2.05878	-1.22803	-0.48304	-0.0942004	0.173962	-0.25097	0.88616	1.60337	1.45153	ORF, Uncharacterized
orf19.4919	orf19.4919				2	IV	-0.613769	-0.776805	-0.559603	-0.117749	-0.0933008	-0.166972	0.49892	0.852471	0.976808	ORF, Uncharacterized
orf19.4929	orf19.4929				1	I	0.694632	0.977294	0.137282	-0.151869	-0.289942	-0.341102	-0.397912	-0.395475	-0.232907	ORF, Uncharacterized
orf19.4930	SPC3				1	I	0.718526	1.16417	0.252176	-0.109524	-0.404283	-0.441929	-0.461367	-0.300845	-0.41692	Essential protein; similar to S. cerevisiae Spc3p, a component of the signal peptidase complex required for signal peptidase activity; predicted integral ER membrane protein; complements spc3 and suppresses sec61 S. cerevisiae mutants
orf19.4931	orf19.4931				1	I	1.07754	0.741804	0.23537	-0.192037	-0.189241	-0.0455882	-0.460586	-0.541208	-0.62605	Putative tRNA-Cys synthetase; genes encoding ribosomal subunits, translation factors, and tRNA synthetases are downregulated upon phagocytosis by murine macrophage; transcription is induced in response to alpha pheromone in SpiderM medium
orf19.4933	FAD3				1	I	1.23889	0.625195	1.12003	0.0121806	-0.259445	-0.367603	-0.494962	-0.65176	-1.22253	Omega-3 fatty acid desaturase, involved in production of alpha-linolenic acid, which is a major component of membranes; caspofungin induced; Plc1p-regulated; shows colony morphology-related gene regulation by Ssn6p
orf19.4937	CHS3	✓		✓	1	I	0.721896	1.03914	0.711514	0.198693	-0.284106	-0.134128	-0.604529	-0.936222	-0.712255	Major chitin synthase of yeast-form and hyphal cells; synthesizes short-chitin fibrils; Chs4p-activated; transcription induced at yeast-hyphal transition; Chs1p and Chs2p, but not Chs3p, are inhibited by the protoberberine HWY-289
orf19.4939	orf19.4939				1	I	0.537875	0.938502	0.0680322	-0.160892	-0.295017	-0.565742	-0.124979	-0.181457	-0.216322	S. cerevisiae ortholog MON2 has guanyl-nucleotide exchange factor activity, has role in Golgi to endosome transport, protein targeting to vacuole, endocytosis and localizes to extrinsic to membrane, endosome, trans-Golgi network
orf19.4943	PSA2				2	IV	-1.15842	-1.37867	-0.691093	-0.139894	0.218917	0.0727356	0.899185	1.17307	1.00417	Predicted ORF in Assemblies 19, 20 and 21; macrophage-downregulated gene; protein detected by mass spec in stationary phase cultures
orf19.4945	MSH6				1	I	0.100424	0.764372	0.828411	0.230724	-0.100642	-0.525324	-0.309753	-0.53868	-0.449532	Protein similar to S. cerevisiae Msh6p, which is involved in mismatch repair; repressed under Cdc5p depletion
orf19.4947	orf19.4947	✓			2	V	-0.578628	-0.5697	-0.287675	-0.83913	-0.450401	-0.885536	0.933398	1.47371	1.20396	Mitochondrial membrane protein of unknown function
orf19.4956	RPN1				1	I	0.438131	0.599764	0.0217751	0.194211	-0.0771137	0.000522181	-0.321354	-0.410815	-0.445121	Predicted ORF in Assemblies 19, 20 and 21; regulated by Gcn2p and Gcn4p
orf19.4959	orf19.4959				2	IV	-1.00591	-0.280138	0.338105	0.222698	0.283182	-0.0596783	0.175168	0.15499	0.171586	ORF, Uncharacterized
orf19.4967	COX19				2	IV	0.0124601	-0.463766	-0.546162	-0.293225	-0.316791	-0.387586	0.39158	0.86769	0.735801	Predicted ORF in Assemblies 19, 20 and 21; Plc1p-regulated
orf19.4984	orf19.4984				2	IV	-0.527943	-0.354711	-0.180918	-0.433119	-0.196402	-0.503951	0.68187	0.802376	0.712796	ORF, Uncharacterized
orf19.4985	GUP1	✓		✓	2	IV	-0.867663	-0.430601	-0.179234	0.304983	0.412616	0.426929	0.135377	0.0796138	0.11798	Putative O-acyltransferase with a role in glycerol uptake; functionally complements growth of S. cerevisiae gup1 mutant under salt stress; required for normal ergosterol distribution, hyphal growth, biofilm formation
orf19.499	orf19.499				2	IV	-0.807418	-1.25832	-0.876818	0.429767	0.626504	1.16014	0.342605	0.244465	0.139074	S. cerevisiae ortholog MTQ1 has S-adenosylmethionine-dependent methyltransferase activity, has role in translational readthrough and localizes to mitochondrion
orf19.4993	SEC18				1	I	1.42819	1.44032	0.352221	-0.144942	-0.412465	-0.349389	-0.677846	-0.839958	-0.796128	Functional homolog of S. cerevisiae Sec18p, which acts in protein transport; conserved ATP binding site; not glycosylated
orf19.4998	ROB1			✓	1	I	1.70005	1.6965	0.467701	0.13472	-0.142162	-0.307843	-0.902595	-1.38036	-1.266	Putative protein of unknown function; null mutant displays abnormal colony morphology and invasive growth; caspofungin repressed
orf19.5006	GCV3				2	IV	-0.768044	-1.40789	-0.662594	-0.351105	0.261316	0.442311	0.731065	0.951125	0.803815	Predicted ORF in Assemblies 19, 20 and 21; protein level decreased in stationary phase cultures
orf19.5007	ACT1	✓		✓	1	I	-0.0245631	0.679614	0.508538	-0.0245903	-0.14379	-0.138438	-0.319305	-0.216637	-0.320827	Actin; gene has intron; transcriptionally regulated by growth phase and by starvation; localizes to polarized growth site in budding and hyphal cells; required for wild-type Cdc42p localization; unprocessed N terminus
orf19.5015	MYO2			✓	1	I	1.45144	1.62342	0.624343	-0.226514	-0.325997	-0.653725	-0.756711	-0.871136	-0.865117	Class V myosin; nonessential; required for wild-type actin cytoskeletal polarity, nuclear organization and migration, and hyphal growth; sole class V myosin in C. albicans; conserved myosin ATPase and tail domains
orf19.5019	orf19.5019				2	IV	-2.04278	-1.74688	-1.1388	-0.0618401	-0.0049529	0.0275441	1.04086	2.1526	1.77426	ORF, Uncharacterized
orf19.5021	PDX1			✓	1	I	0.542031	0.794201	0.453529	0.158177	0.101231	-0.310824	-0.434584	-0.643321	-0.660439	Pyruvate dehydrogenase complex protein X, an essential component of the mitochondrial pyruvate dehydrogenase complex which is involved in the respiratory pathway; protein detected by mass spec in exponential and stationary phase cultures
orf19.5025	MET3		✓		1	I	3.60506	1.97265	0.991532	-1.15268	-1.09061	-1.6609	-1.34593	-0.706265	-0.612856	Putative ATP sulfurlyase of sulfate assimilation; repressed by Met or Cys, Sfu1p, or in fluconazole-resistant isolate; strongly induced on biofilm formation, even in presence of Met and Cys; Hog1p-, caspofungin-, possibly adherence-induced
orf19.5029	MODF				2	IV	-1.06296	-0.89313	-0.905231	-0.168335	-0.00941968	0.0378236	0.792541	1.06845	1.14026	S. cerevisiae ortholog YDR061W localizes to mitochondrion
orf19.5030	orf19.5030				2	IV	-0.877807	-0.464552	-0.49222	-0.211894	-0.0824328	-0.228398	0.529251	1.00416	0.823889	Predicted ORF in Assemblies 19, 20 and 21; induced during planktonic growth
orf19.5031	SSK1			✓	2	IV	-1.25727	-0.808781	-0.726924	-0.0849419	0.303476	0.152761	0.882553	0.77311	0.766016	Response regulator of two-component system; role in oxidative stress response, cell wall biosynthesis, virulence, hyphal growth on solid media; expressed in hyphae and yeast-form cells; putative peroxisomal targeting sequence (PTS1)
orf19.5032	SIM1	✓			1	I	2.34928	1.2654	0.211504	-0.414765	-0.448358	-0.356008	-0.613631	-1.10262	-0.8908	Protein involved in cell wall maintenance, redundant with Sun41p; described as a DNA replication regulator; produced under vaginal conditions; macrophage-downregulated gene; transcription is negatively regulated by Rim101p, Cyr1p, Ras1p
orf19.5037	orf19.5037				2	IV	-1.47317	-1.92782	-1.59831	-0.307448	1.02173	1.93795	0.851767	0.490315	1.00499	Protein not essential for viability
orf19.505	SRV2			✓	1	I	0.197684	0.690446	0.0831832	0.054057	-0.0888853	-0.193383	-0.232078	-0.246083	-0.264942	Adenylate cyclase-associated protein that regulates adenylate cyclase activity; required for wild-type germ tube formation and for virulence in mouse systemic infection; mutant defects in filamentous growth are rescued by cAMP or dbcAMP
orf19.5058	SMI1				2	IV	-1.16914	-1.0771	-0.713459	0.0129536	0.021777	0.0343337	0.635416	1.17288	1.08234	Decreased mRNA abundance observed in cyr1 homozygous null mutant hyphal cells; caspofungin repressed; possibly an essential gene, disruptants not obtained by UAU1 method
orf19.5059	GCS1		✓		1	I	1.11296	0.149927	0.357522	0.018141	-0.105627	0.0795788	-0.510732	-0.63599	-0.465777	Gamma-glutamylcysteine synthetase; enzyme of glutathione synthesis, required for virulence; induced on early/intermediate biofilm formation, in low iron, H2O2, Cd, or presence of human neutrophils; possibly adherence-induced
orf19.5071	NRP1				1	I	0.687617	0.587635	-0.0877104	-0.190211	0.0502177	-0.23098	-0.250406	-0.405767	-0.160395	S. cerevisiae ortholog NRP1 localizes to stress granule
orf19.5073	DPM1	✓			1	I	1.45566	1.74168	0.496175	-0.345669	-0.520538	-0.62478	-0.787549	-0.631902	-0.783081	Protein with similarity to S. cerevisiae Dpm1p, which is dolichol phosphate mannose synthase; filament induced; Tup1p-regulated
orf19.5074	orf19.5074				1	I	0.756214	0.721275	0.161285	-0.0190634	-0.213621	-0.0543175	-0.261976	-0.559763	-0.530033	S. cerevisiae ortholog UBA2 has SUMO activating enzyme activity, has role in protein sumoylation and localizes to SUMO activating enzyme complex
orf19.5078	orf19.5078				2	IV	-0.821899	-1.05642	-0.589016	-0.113411	0.166746	0.339928	0.75281	0.640349	0.68091	ORF, Uncharacterized
orf19.508	QDR1	✓			1	I	3.47157	3.33118	2.51036	-0.859354	-1.31387	-2.64323	-1.60696	-1.54806	-1.34163	Putative transporter of antibiotic resistance; transcription is regulated by Nrg1p and Tup1p; caspofungin repressed; expression is regulated upon white-opaque switching
orf19.5081	FUN12				1	I	0.852855	0.533897	0.433693	0.356742	0.031727	0.0964111	-0.536757	-1.00111	-0.767455	Functional homolog of S. cerevisiae Fun12p translation initiation factor eIF5B; genes encoding ribosomal subunits, translation factors, and tRNA synthetases are downregulated upon phagocytosis by murine macrophage
orf19.5085	orf19.5085				1	I	0.961862	0.943503	0.364655	0.133312	-0.040961	-0.0441339	-0.591078	-0.871719	-0.855439	S. cerevisiae ortholog PSE1 has protein transporter activity, has role in mRNA export from nucleus, protein import into nucleus and localizes to cytoplasm, nucleus
orf19.5094	BUL1				2	IV	-1.94249	-2.07814	-0.563258	0.282779	0.449904	0.869867	0.863305	1.05366	1.06437	Protein not essential for viability; macrophage/pseudohyphal-induced; similar to S. cerevisiae Bul1p, which may be involved in selection of substrates for ubiquitination
orf19.5101	CCR4			✓	1	I	0.68915	0.567316	-0.0376658	0.104506	-0.0351174	-0.0377622	-0.232431	-0.531171	-0.486824	Protein similar to S. cerevisiae Ccr4p of the CCR4-NOT transcription regulatory complex; transposon mutation affects filamentous growth
orf19.5102	PLB5	✓			2	VI	-0.831204	0.163471	0.63721	0.433202	0.070188	-0.0576223	-0.282224	-0.00506915	-0.127952	Putative phospholipase B, fungal-specific (no human or murine homolog); null mutation eliminates cell-associated phospholipase A2 activity and attenuates virulence; putative GPI anchor
orf19.5103	orf19.5103				1	I	0.873985	0.580062	0.169324	-0.35608	-0.489396	-0.559926	-0.0953353	-0.213774	0.0911412	Predicted ORF in Assemblies 19, 20 and 21; clade-associated gene expression; gene induced by hypoxia
orf19.511	orf19.511				1	I	0.220821	0.505216	0.284693	0.310322	0.18797	0.298673	-0.274538	-0.783071	-0.750086	S. cerevisiae ortholog NRK1 has ribosylnicotinamide kinase activity, has role in nicotinamide riboside metabolic process, NAD biosynthesis via nicotinamide riboside salvage pathway and localizes to cytoplasm
orf19.5110	OPY2	✓			1	I	0.565278	0.68543	0.317805	0.340588	0.00609266	-0.0189602	-0.519107	-0.834522	-0.542604	S. cerevisiae ortholog OPY2 has role in cell cycle arrest in response to pheromone, osmosensory signaling pathway and localizes to integral to membrane, plasma membrane, fungal-type vacuole
orf19.5118	SDS24				2	IV	-0.985738	-1.40138	-1.15965	-0.794245	-0.365165	-0.389061	1.10161	2.08216	1.91148	Protein described as similar to S. cerevisiae Ybr214wp; transcription regulated by Mig1p and Tup1p; fluconazole-induced
orf19.5125	orf19.5125				2	IV	-1.24694	-2.04868	-1.70264	-0.135759	0.367964	0.727907	0.885055	1.60493	1.54817	Predicted ORF in Assemblies 19, 20 and 21; expression regulated during planktonic growth; transcript induced by ketoconazole
orf19.5130	PDI1	✓			1	I	1.36589	1.89647	0.554062	-0.363909	-0.489158	-0.62392	-0.832446	-0.736682	-0.770304	Protein described as protein disulfide-isomerase; antigenic in human; soluble protein in hyphae; transcription is induced upon filamentous growth
orf19.5131	orf19.5131				2	IV	-1.16319	-1.08347	-0.834857	-0.360906	-0.18053	-0.32176	0.89457	1.63189	1.41825	ORF, Uncharacterized
orf19.5133	ZCF29				2	IV	-0.72642	-0.705333	-0.660548	-0.366088	-0.240486	-0.609017	0.762381	1.31787	1.22764	Predicted zinc-finger protein of unknown function; null mutant displays sensitivity to caffeine and menadione, and resistance to fenpropimorph
orf19.5140	orf19.5140				2	IV	-2.22468	-2.02011	-0.217188	0.349719	0.465737	0.274588	1.09155	1.15755	1.12283	ORF, Uncharacterized
orf19.5147	LMO1			✓	1	I	1.24893	1.22975	0.534748	-0.0430429	-0.277412	-0.509831	-0.580456	-0.790424	-0.812259	Protein involved together with Dck1p and Rac1p in invasive filamentous growth and cell wall integrity; acts upstream of MAP kinase Cek1p; has similarity to human ELMO1
orf19.5158	orf19.5158				2	IV	-0.73225	-1.22763	-0.349227	-0.161298	0.166698	0.173213	0.670827	0.734708	0.724957	Protein with similarity to a human gene associated with colon cancer and to orf19.5158; regulated by Gcn4p, Cyr1p; induced in response to amino acid starvation; macrophage-induced protein, macrophage-downregulated gene
orf19.5159	orf19.5159				2	IV	-0.955189	-1.52293	-1.04126	-0.77479	-0.152015	-0.382857	1.22749	1.93827	1.66328	S. cerevisiae ortholog DUG3 has omega peptidase activity, has role in glutathione catabolic process and localizes to cytoplasm
orf19.516	orf19.516				2	IV	-1.54654	-0.741388	0.116765	0.208362	0.236937	-0.0885973	0.613645	0.708165	0.492648	S. cerevisiae ortholog RFT1 has role in protein N-linked glycosylation, glycolipid translocation and localizes to endoplasmic reticulum membrane
orf19.5160	orf19.5160				1	I	0.606835	0.69059	0.315	0.162004	-0.0430578	0.0454697	-0.452767	-0.618554	-0.705521	S. cerevisiae ortholog SAP185 has protein serine/threonine phosphatase activity, has role in G1/S transition of mitotic cell cycle, tRNA wobble uridine modification and localizes to mitochondrion
orf19.5170	ENA21				1	I	1.18587	1.06966	0.430484	0.268222	0.150357	0.104646	-0.918533	-1.19486	-1.09584	Predicted ORF similar to S. cerevisiae sodium transporters Ena1p and Ena5p; Gcn4p-regulated; flucytosine, amphotericin B, or ketoconazole-induced; osmotic stress-induced; overlaps orf19.5170.1, which is annotated as a blocked reading frame
orf19.5171	PMT1	✓		✓	1	I	1.581	1.89355	0.673858	-0.121794	-0.299793	-0.572035	-0.869634	-1.12138	-1.16377	Protein mannosyltransferase (PMT), required for virulence in mouse systemic infection and for adhesion to epithelial cells; role in hyphal growth and drug sensitivity; Als1p, Sec20p, Kre9p, Pir1p are substrates; one of 5 PMT family members
orf19.5175	orf19.5175				1	I	0.898798	0.989492	0.233605	-0.00322953	-0.155377	-0.214854	-0.429294	-0.67854	-0.640601	S. cerevisiae ortholog SSM4 has ubiquitin-protein ligase activity and has role in ER-associated protein catabolic process
orf19.5182	POL3				1	I	0.325298	0.508211	0.528131	0.133411	-0.116444	-0.185873	-0.276854	-0.529996	-0.385883	Large subunit of DNA polymerase III; partially complements defects of an S. cerevisiae cdc2 mutant; differing reports about periodic (G1/S) or non-periodic mRNA expression through cell cycle
orf19.5184	orf19.5184				1	I	0.103499	0.597917	0.353851	0.160475	0.00126	-0.0278026	-0.287679	-0.465576	-0.435944	S. cerevisiae ortholog SRM1 has signal transducer activity, has role in rRNA export from nucleus, ribosomal subunit export from nucleus and localizes to nuclear chromatin
orf19.5188	CHS1	✓			2	IV	-2.30679	-1.31192	0.314842	0.673423	0.522318	0.304536	0.343177	0.760372	0.70004	Chitin synthase; essential; required for primary septum synthesis in yeast-form cells and hyphae; one of multiple chitin synthases; enzymatically activated by proteolytic processing; complements defects of S. cerevisiae chs1 or chs2 mutant
orf19.520	orf19.520				1	I	0.205507	0.296609	0.104784	0.171976	0.0507237	0.161772	-0.23808	-0.39756	-0.355731	ORF, Uncharacterized
orf19.5200	SIT4			✓	1	I	0.452626	0.279473	-0.0298913	-0.0652707	0.00798798	-0.173301	-0.0850272	-0.152107	-0.234489	Serine/threonine protein phosphatase catalytic subunit; has a role in cell wall maintenance, hyphal growth, and virulence in a mouse systemic infection model
orf19.5204	orf19.5204				1	I	0.826763	0.726259	0.00216922	-0.152614	-0.184332	-0.353712	-0.0414488	-0.535376	-0.287708	ORF, Uncharacterized
orf19.5205	orf19.5205				2	IV	-1.55121	-1.78843	-0.956613	-0.939396	-0.155185	-0.572608	1.72828	2.27377	1.9614	ORF, Uncharacterized
orf19.5209	orf19.5209				1	I	0.554453	0.639077	0.196429	0.0311589	-0.116958	-0.113212	-0.24653	-0.409022	-0.535395	S. cerevisiae ortholog COG6 has role in intra-Golgi vesicle-mediated transport and localizes to Golgi transport complex
orf19.5215	TES15				2	IV	-1.4129	-1.83997	-1.25298	0.522443	0.862196	1.34005	0.650553	0.678607	0.452002	ORF, Uncharacterized
orf19.5217	TES1				2	IV	-0.483973	-0.498676	-0.195837	-0.266887	-0.153876	-0.0252425	0.630391	0.560875	0.433225	ORF, Uncharacterized
orf19.5219	IRA2				1	I	0.743776	0.811305	0.531597	0.105994	-0.10124	-0.16233	-0.437046	-0.728286	-0.76377	S. cerevisiae ortholog IRA2 has role in negative regulation of Ras protein signal transduction, positive regulation of Ras GTPase activity, response to stress, negative regulation of cAMP biosynthetic process
orf19.522	orf19.522				1	I	0.901972	0.98	0.0421252	-0.0598146	-0.341287	-0.139566	-0.428985	-0.485321	-0.469124	ORF, Uncharacterized
orf19.5238	orf19.5238				2	IV	-1.4125	-0.946529	-0.177452	-0.152571	0.00216728	-0.414784	0.791997	1.25879	1.05088	ORF, Uncharacterized
orf19.5244	MCD4	✓			1	I	1.28217	1.39706	0.525157	-0.22187	-0.37803	-0.556445	-0.669122	-0.553503	-0.825412	Protein of major facilitator superfamily; has phosphodiesterase/nucleotide pyrophosphatase domain; similar to S. cerevisiae Mcd4p, which acts in GPI anchor biosynthesis; possibly an essential gene, disruptants not obtained by UAU1 method
orf19.5248	MSO1				2	IV	-1.25802	-0.635046	-0.457554	-0.227355	0.241718	0.0432753	0.599731	0.920341	0.772911	Predicted ORF in Assemblies 19, 20 and 21; expression is down-regulated during pseudohyphal growth in the presence of lysed macrophages
orf19.5259	orf19.5259				1	I	0.845884	1.09597	0.158713	-0.208997	-0.360989	-0.521231	-0.472501	-0.277143	-0.259701	ORF, Uncharacterized
orf19.5260	RPN2				1	I	0.816222	0.780348	0.158716	0.131649	-0.0950483	-0.0986414	-0.519843	-0.603864	-0.569539	Transcription is regulated by Mig1p; caspofungin repressed; regulated by Gcn2p and Gcn4p; gene used for strain identification by multilocus sequence typing
orf19.5265	KIP4			✓	2	IV	-2.45817	-1.48965	0.0591537	0.727945	0.560119	0.175298	0.746751	0.871868	0.80669	Transposon mutation affects filamentous growth; filament induced; shows Mob2p-dependent hyphal regulation; regulated by Nrg1p, Tup1p
orf19.527	orf19.527				1	I	0.473179	0.234548	0.0275484	0.161927	-0.0203651	0.00667159	-0.236211	-0.345239	-0.302059	ORF, Uncharacterized
orf19.5274	orf19.5274				1	III	-0.141196	-0.0721131	-0.0679384	0.375357	0.386465	0.296489	-0.196632	-0.34225	-0.238182	ORF, Uncharacterized
orf19.5275	orf19.5275				2	IV	-1.2511	-0.409447	-0.275015	0.306479	0.29541	0.233	0.401547	0.374091	0.325033	S. cerevisiae ortholog VTA1 has ATPase activator activity and has role in positive regulation of protein oligomerization, late endosome to vacuole transport via multivesicular body sorting pathway
orf19.5278	orf19.5278				2	IV	-0.623471	-0.777556	-0.749286	0.0146189	0.318416	0.515101	0.325885	0.480684	0.495608	S. cerevisiae ortholog YJR111C localizes to mitochondrion
orf19.528	SEC26	✓			1	I	1.13336	1.37684	0.481485	-0.043861	-0.349933	-0.500435	-0.704467	-0.697928	-0.695069	Secretory vesicles coatomer complex protein
orf19.5280	MUP1				1	I	1.95587	0.807497	0.947148	-0.134757	-0.366236	-0.219117	-0.965841	-0.909782	-1.11478	Alkaline upregulated by Rim101p
orf19.5281	orf19.5281				1	I	1.18021	1.71017	0.464469	-0.160639	-0.433048	-0.419616	-0.677111	-0.812875	-0.851567	Ortholog of S. cerevisiae SCP160
orf19.5287	orf19.5287				1	I	0.474725	0.920129	0.409189	0.0259719	-0.127451	-0.336558	-0.238681	-0.484951	-0.642373	ORF, Uncharacterized
orf19.5288	IFE2				2	IV	-2.13011	-2.99712	-1.71837	-1.02487	0.0863709	-0.0171082	1.98275	3.04362	2.77483	Protein described as an alcohol dehydrogenase; decreased expression in hyphae compared to yeast-form cells; Efg1p-regulated; fluconazole-induced; Hog1p-induced; increased expression in response to prostaglandins
orf19.5291	orf19.5291				1	I	1.10489	1.36382	0.409839	0.209064	-0.21049	-0.311278	-0.733215	-0.881693	-0.950928	S. cerevisiae ortholog SCS3 has role in phospholipid metabolic process and localizes to endoplasmic reticulum
orf19.5292	AXL2				1	I	0.495462	1.01629	0.731714	-0.0255741	-0.0514928	-0.668364	-0.435947	-0.484677	-0.577416	Protein not essential for viability; similar to S. cerevisiae Axl2p, which is a plasma membrane protein involved in determination of budding pattern; O-glycosylated by Pmt4p
orf19.53	orf19.53				2	IV	-1.27064	-0.810854	-0.601544	-0.29236	0.159784	0.0148253	0.376239	1.12654	1.29802	ORF, Uncharacterized
orf19.5308	orf19.5308				2	IV	-2.41191	-1.74354	-0.559857	-0.376636	-0.100286	-0.160474	1.47363	2.18474	1.69433	Predicted ORF in Assemblies 19, 20 and 21; induced by Rgt1p
orf19.5311	orf19.5311				2	IV	-1.12057	-0.233073	-0.688398	0.255942	0.515289	0.320756	0.723409	0.0540702	0.172573	ORF, Uncharacterized
orf19.5316	FGR29			✓	2	IV	-2.07047	-1.15064	-0.142333	0.582987	0.56891	0.263601	0.543583	0.792549	0.611819	Protein lacking an ortholog in S. cerevisiae; transposon mutation affects filamentous growth
orf19.5321	orf19.5321				1	I	0.59529	0.69394	0.287225	-0.0460227	-0.105693	-0.0390442	-0.2709	-0.641886	-0.472908	S. cerevisiae ortholog MET12 has methylenetetrahydrofolate reductase (NADPH) activity
orf19.5326	orf19.5326				2	IV	-0.622398	-0.620427	-0.996418	0.183101	0.386851	0.571156	0.365531	0.178668	0.553937	Putative transcription factor with zinc finger DNA-binding motif; possible ortholog of S. cerevisiae Mig2p
orf19.5335	SGS1				1	I	0.319023	1.11445	0.367813	0.179541	-0.038523	-0.26522	-0.317616	-0.806948	-0.55252	Protein described as a DNA helicase; haploinsufficient for wild-type lifespan; upregulated upon treatment of biofilm with farnesol
orf19.5343	ASH1			✓	2	IV	-1.44638	-1.2717	-0.787664	0.245298	0.577101	0.181171	0.74297	0.851708	0.907488	GATA-like transcription factor; localizes to nuclei of daughter cells and hyphal tip cells; mRNA localization is mediated by binding to She3p; required for wild-type virulence and filamentous growth
orf19.5345	orf19.5345				1	I	0.516447	0.772843	0.048537	0.305525	0.126851	-0.0476349	-0.344541	-0.779578	-0.598449	Predicted ORF in Assemblies 19, 20 and 21; induced by nitric oxide in yhb1 mutant
orf19.5351	TIF11				1	I	1.08595	0.747805	0.421911	0.215276	-0.0557331	0.162038	-0.547578	-0.976694	-1.05297	Translation initiation factor eIF1a; possibly transcriptionally regulated upon hyphal formation; genes encoding ribosomal subunits, translation factors, and tRNA synthetases are downregulated upon phagocytosis by murine macrophage
orf19.5357	AKL1				1	I	0.589809	1.00832	-0.029066	0.21701	-0.0622025	-0.176125	-0.321865	-0.700297	-0.525583	Protein induced during the mating process
orf19.536	orf19.536				1	I	0.194947	0.492408	0.24118	0.0822795	-0.0344544	-0.100602	-0.328586	-0.34579	-0.201382	S. cerevisiae ortholog TAF5 has general RNA polymerase II transcription factor activity, chromatin binding and has role in general transcription from RNA polymerase II promoter, histone acetylation
orf19.5369	orf19.5369		✓		1	I	0.4302	0.836844	0.39119	0.301709	-0.0570977	-0.0460682	-0.406997	-0.731568	-0.718212	S. cerevisiae ortholog HEM12 has uroporphyrinogen decarboxylase activity, has role in heme biosynthetic process and localizes to cytoplasm, nucleus
orf19.5378	SCL1				1	I	0.46562	0.539575	0.108427	0.0741353	-0.150193	-0.152509	-0.198564	-0.289836	-0.396656	Predicted ORF in Assemblies 19, 20 and 21; protein detected by mass spec in exponential and stationary phase cultures
orf19.5392	NGT1	✓			2	VI	-2.698	-0.954253	-0.204866	1.18545	1.18819	1.53983	0.220247	-0.281118	0.0045225	N-acetylglucosamine (GlcNAc)-specific transporter; role in GlcNAc (but not serum) induced hyphal growth; localizes to plasma membrane; induced by GlcNAc, macrophage engulfment; 12 transmembrane, major facilitator superfamily
orf19.540	orf19.540				1	I	0.25063	0.56079	0.291964	-0.00357754	0.0132024	-0.0136914	-0.213565	-0.341919	-0.543834	ORF, Uncharacterized
orf19.5411	orf19.5411				1	II	0.365366	0.727209	-0.0847606	-0.212596	-0.296168	-0.455949	-0.149078	0.0262523	0.0797239	S. cerevisiae ortholog UBC12 has NEDD8 ligase activity and has role in protein neddylation
orf19.5418	orf19.5418				1	I	0.688618	0.992214	0.195747	-0.277214	-0.292849	-0.273345	-0.29283	-0.325198	-0.415144	S. cerevisiae ortholog TED1 has role in ER to Golgi vesicle-mediated transport and localizes to endoplasmic reticulum
orf19.542	HXK2				1	I	0.799319	1.53093	0.961439	-0.112958	-0.347019	-0.929906	-0.360818	-0.811955	-0.729035	Protein described as hexokinase II; antigenic in human; downregulated in the presence of human neutrophils; regulated by Efg1p; fluconazole-induced; shows colony morphology-related gene regulation by Ssn6p
orf19.543	FUM11		✓		2	IV	-1.34368	-1.7217	-0.801514	-0.181429	0.195456	0.495741	0.993268	1.18297	1.18089	Protein described as fumarate hydratase; transcriptionally regulated by iron; expression greater in high iron; protein detected by mass spec in exponential and stationary phase cultures
orf19.5437	RHR2				1	I	3.59854	2.13957	1.10063	-0.76371	-0.868393	-1.35421	-0.894106	-1.55918	-1.39914	Putative glycerol 3-phosphatase; roles in osmotic tolerance, glycerol accumulation in response to salt; regulated by macrophage, stress response, yeast-hyphal switch, pheromone, GCN4, HOG1, NRG1, TUP1; antigenic in murine systemic infection
orf19.5438	orf19.5438				1	I	2.23235	1.95734	0.452032	-0.360707	-0.612057	-0.64278	-0.967014	-1.27219	-0.786978	ORF, Uncharacterized
orf19.5441	ULP3				1	I	0.807583	0.818142	0.177148	0.246044	0.0805418	0.328469	-0.562759	-0.97697	-0.918199	Putative SUMO deconjugation enzyme that removes the small ubiquitin-like modifier (SUMO) from proteins
orf19.5442	orf19.5442				1	I	0.683872	0.768553	0.277335	-0.352929	-0.322915	-0.525346	-0.303637	-0.135859	-0.0890736	ORF, Uncharacterized
orf19.5443	orf19.5443	✓		✓	2	IV	-0.927279	-0.252133	0.038456	-0.168344	-0.144231	-0.540915	0.592145	0.733979	0.668321	Putative kynurenine 3-monooxygenase, involved in NAD biosynthesis; transposon mutation affects filamentous growth
orf19.5445	GLO3				1	I	1.03017	1.29033	0.47685	-0.0727318	-0.251195	-0.383282	-0.599377	-0.761305	-0.729457	S. cerevisiae ortholog GLO3 has ARF GTPase activator activity and has role in retrograde vesicle-mediated transport, Golgi to ER, COPI coating of Golgi vesicle, ER to Golgi vesicle-mediated transport
orf19.5454	DAL1				2	IV	-4.02148	-3.62366	-0.0789014	0.357416	1.36837	2.32599	1.52131	0.668757	1.48219	Predicted ORF in Assemblies 19, 20 and 21; transcription is regulated by Nrg1p and Mig1p; macrophage/pseudohyphal-repressed
orf19.5455	orf19.5455				2	IV	-0.6173	-0.789929	-0.268777	-0.22778	0.151801	0.0521834	0.568274	0.637865	0.493663	S. cerevisiae ortholog VTC1 has role in vacuole fusion, non-autophagic, vacuolar transport, polyphosphate metabolic process, microautophagy
orf19.5487	CDC46				1	I	0.782974	0.87109	0.496033	-0.0367566	0.00216008	-0.225189	-0.455567	-0.828984	-0.605761	Protein described as having role in control of cell division; periodic mRNA expression, peak at cell-cycle M/G1 phase; regulated by tyrosol and cell density; Plc1p-regulated; repressed in response to alpha pheromone in SpiderM medium
orf19.5495	orf19.5495				1	I	1.45366	1.47669	0.444911	0.0379157	-0.25266	-0.333997	-0.846805	-0.993225	-0.98649	Protein not essential for viability; transcription is induced in response to alpha pheromone in SpiderM medium
orf19.5502	orf19.5502				2	IV	-1.25973	-1.32226	-0.808454	-0.0551703	0.152492	0.585488	0.67158	0.813983	1.22207	ORF, Uncharacterized
orf19.5510	orf19.5510				1	I	1.06454	0.598693	0.068306	0.178253	0.0110449	0.255418	-0.634671	-0.804827	-0.736753	S. cerevisiae ortholog ITC1 has role in negative regulation of transcription from RNA polymerase II promoter by pheromones, chromatin silencing at telomere and localizes to chromatin accessibility complex
orf19.5519	GCV1		✓		2	IV	-1.12695	-2.47616	-1.4787	-0.435534	0.725372	0.941583	1.12639	1.3973	1.3267	Protein described as T subunit of glycine decarboxylase; transcription is negatively regulated by Sfu1p
orf19.5525	orf19.5525				2	IV	-0.637786	-0.570314	-0.15872	0.323177	0.396408	0.432059	0.146458	-0.00872158	0.0774385	Protein abundance is affected by URA3 expression in the CAI-4 strain background; regulated by Efg1p and Efh1p; repressed by Rgt1p; protein detected by mass spec in exponential and stationary phase cultures
orf19.5526	SEC20				1	I	0.98494	1.06256	0.171121	-0.0560252	-0.396323	-0.376191	-0.397949	-0.561404	-0.430732	Essential protein; similar to S. cerevisiae Sec20p; depletion causes membrane accumulation and drug sensitivity; expression regulated by growth phase; O-mannosylation regulates proteolysis; does not complement S. cerevisiae sec20-1 mutant
orf19.5527	orf19.5527				1	I	0.972324	1.17839	0.163842	-0.173875	-0.376365	-0.394365	-0.309706	-0.579293	-0.480951	S. cerevisiae ortholog NGL2 has endoribonuclease activity, has role in rRNA processing and localizes to intracellular
orf19.5536	orf19.5536				2	IV	-1.75134	-2.30225	-0.802239	0.0016158	0.26062	1.19248	0.952574	1.15686	1.29168	ORF, Uncharacterized
orf19.5542	SAP6				2	VI	-4.6983	-3.20656	0.902365	2.14936	2.01523	2.03981	0.92826	-0.130489	0.000332242	Secreted aspartyl proteinase; expressed during hyphal growth, oral carriage, infection; sap4 sap5 sap6 triple mutant is defective in protein utilization as N source; assessment of virulence role complicated by URA3 effects
orf19.5544	SAC6				2	IV	-0.956898	-1.29175	-0.562374	0.450496	0.54317	0.53673	0.466797	0.341357	0.472476	Transcription is regulated by Nrg1p and Mig1p; protein level decreased in stationary phase cultures
orf19.5552	orf19.5552				2	IV	-1.61529	-1.76795	-1.05808	-0.605884	-0.0104925	0.0748162	1.28893	1.8937	1.80025	S. cerevisiae ortholog CRT10 has role in regulation of transcription from RNA polymerase II promoter, global
orf19.5553	orf19.5553				2	IV	-0.88121	-1.36564	-0.71224	-0.104037	0.236467	0.287011	0.784228	0.886292	0.869126	S. cerevisiae ortholog YKL069W has methionine-R-sulfoxide reductase activity, has role in cellular response to oxidative stress and localizes to cytoplasm, nucleus
orf19.5565	orf19.5565				2	IV	-1.45734	-1.77693	-1.48547	0.423532	1.01326	1.45884	0.76231	0.465532	0.596276	Putative 3-hydroxyisobutyrate dehydrogenase
orf19.5572	orf19.5572				1	I	1.23022	0.746449	0.691298	-0.398427	-0.541836	-0.696491	-0.321836	-0.562777	-0.146596	ORF, Uncharacterized
orf19.5585	SAP5				2	VI	-4.72341	-2.67483	1.03935	1.92067	1.85856	1.72772	0.915463	-0.09281	0.0292873	Secreted aspartyl proteinase; sap4 sap5 sap6 triple mutant is defective in utilization of protein as N source; assessment of virulence role complicated by URA3 effects; expressed during infection; mRNA is localized to hyphal tip via She3p
orf19.5595	SHE3		✓	✓	1	I	0.36678	0.67019	0.629317	0.416893	0.086745	-0.0806617	-0.592565	-0.647458	-0.849241	mRNA-binding protein that localizes specific mRNAs to daughter yeast-form cells and to hyphal tips; required for normal filamentous growth and host epithelial cell damage; ortholog of S. cerevisiae She3p but set of target mRNAs differs
orf19.5597	POL5				1	I	0.777996	0.676068	0.118404	0.207051	-0.0689165	0.0736577	-0.533435	-0.574787	-0.676039	Predicted ORF in Assemblies 19, 20 and 21; induced upon biofilm formation
orf19.5610	ARG3				2	IV	-1.67501	-1.73059	0.569568	-0.204886	-0.280985	0.819249	0.810269	0.775435	0.916947	Alkaline downregulated; Gcn4p-regulated
orf19.5611	orf19.5611			✓	2	IV	-1.89452	-2.16821	-1.74775	0.197229	1.2944	2.09041	0.766447	0.581624	0.880362	S. cerevisiae ortholog GRE2 has methylglyoxal reductase (NADPH-dependent) activity, 3-methylbutanal reductase activity, has role in filamentous growth, ergosterol metabolic process and localizes to cytoplasm, nucleus
orf19.5614	orf19.5614				2	IV	-2.55729	-1.61623	-0.536374	0.0925248	0.562989	0.364106	1.21242	1.21776	1.26009	Predicted ORF in Assemblies 19, 20 and 21; possibly an essential gene, disruptants not obtained by UAU1 method
orf19.5618	orf19.5618				2	IV	-0.512857	-0.385017	-0.587546	-0.257728	-0.109523	-0.345612	0.571897	0.844776	0.78161	ORF, Uncharacterized
orf19.5619	orf19.5619				2	IV	-1.45935	-1.00633	-0.600006	-0.0776805	0.159625	-0.179244	0.993495	1.06422	1.10528	Predicted ORF in Assemblies 19, 20 and 21; transcription is induced in response to alpha pheromone in SpiderM medium
orf19.5620	orf19.5620				2	IV	-1.89823	-1.46305	0.259166	0.348975	0.512345	0.227014	0.644165	0.739571	0.630041	Protein of unknown function; regulated by Gcn4p; induced under amino acid starvation (3-AT treatment); increased transcription is observed upon benomyl treatment or in an azole-resistant strain that overexpresses MDR1; overlaps orf19.5621
orf19.5633	orf19.5633				2	IV	-1.37421	-0.836696	-0.833513	0.0728019	0.437992	0.323635	0.751646	0.59415	0.864199	ORF, Uncharacterized
orf19.5634	FRP1		✓		2	IV	-2.12839	-2.10311	-1.30252	-0.677239	-0.146898	0.723392	1.30547	2.04929	2.28001	Predicted ferric reductase; gene alkaline-induced directly by Rim101p; iron-chelation-induced by CCAAT-binding factor; fluconazole-downregulated; ciclopirox olamine and hypoxia induced; colony morphology-related gene regulation by Ssn6p
orf19.5635	PGA7	✓			2	IV	-3.01027	-2.5956	-1.52109	-0.154287	0.50863	1.51388	1.52525	1.73333	2.00016	Protein described as a putative precursor of a hyphal surface antigen; putative GPI-anchor; induced by ciclopirox olamine, ketoconazole, or by Rim101p at pH 8; regulated during planktonic growth; induced during cell wall regeneration
orf19.5636	RBT5	✓	✓		2	IV	-3.07676	-3.00398	-1.51224	0.175962	0.850658	1.74201	1.56682	1.51279	1.74473	GPI-anchored cell wall protein involved in hemoglobin utilization; expression is regulated by Rfg1p, Rim101p, Tbf1p, iron; repressed by Sfu1p, Hog1p, Tup1p; induced by serum, alkaline pH, ketoconazole, ciclopirox olamine
orf19.5641	CAR2				2	IV	-0.592414	-0.684877	-2.03557	0.083199	0.849453	1.04	0.223905	0.509909	0.606391	Alkaline upregulated; mutation confers hypersensitivity to toxic ergosterol analog, and to amphotericin B
orf19.5642	orf19.5642				1	I	0.136557	0.413385	0.421253	0.079583	0.0669083	-0.239737	-0.0644178	-0.377298	-0.436234	Predicted ORF in Assemblies 19, 20 and 21; shows colony morphology-related gene regulation by Ssn6p; greater mRNA abundance observed in a cyr1 homozygous null mutant than in wild type
orf19.5645	MET15	✓			1	I	1.78703	0.580469	0.451647	-0.598209	-0.641509	-0.496758	-0.511046	-0.215661	-0.355961	O-acetylhomoserine O-acetylserine sulfhydrylase; involved in sulfur amino acid biosynthesis; immunogenic; Hog1p, biofilm, possibly adherence-induced; brown colony color of homozygous mutant in Pb(2+) medium is visual selection marker
orf19.5646	orf19.5646				1	I	0.471559	0.286907	0.767279	0.368813	0.122377	0.0992688	-0.41824	-0.759033	-0.938932	Ortholog of S. cerevisiae YPL034W
orf19.5647	SUB2				1	I	0.567376	0.77128	0.205194	0.241165	-0.0288177	-0.0683369	-0.348593	-0.741998	-0.597268	Transcription is regulated by Mig1p
orf19.5650	PRO3				2	IV	-0.547118	-0.340081	-0.777773	-0.0614724	0.188142	0.414384	0.080415	0.435674	0.607831	Protein induced during the mating process; alkaline upregulated
orf19.5654	STE24	✓			1	I	1.03098	1.21476	0.408386	-0.174947	-0.175584	-0.341039	-0.537835	-0.639144	-0.785575	Prenyl-dependent protease
orf19.5660	orf19.5660				2	IV	-0.429869	-0.435856	-0.445086	0.147717	0.0587245	0.185553	0.153313	0.350569	0.414934	S. cerevisiae ortholog PEX10 has ubiquitin-protein ligase activity, has role in protein import into peroxisome matrix, protein ubiquitination and localizes to peroxisomal membrane
orf19.5661	PTC7				1	I	0.337896	0.445277	0.146567	0.0151742	-0.110924	-0.0470578	-0.199471	-0.224642	-0.362821	Protein phosphatase, type 2C; has S/T phosphatase activity, Mn2+/Mg2+ dependent; predicted membrane-spanning segment and mitochondrion-targeting signal
orf19.5663	RCH1				2	IV	-0.897537	-0.898373	-0.0691274	0.447711	0.332128	0.556238	0.453442	0.0700137	0.00550534	Protein of unknown function; null mutation confers resistance to azoles and terbinafine
orf19.5664	HOF1				2	IV	-1.9789	-1.19109	0.0558674	0.674149	0.446121	0.256504	0.38146	0.791336	0.564556	Protein not essential for viability; similar to S. cerevisiae Hof1p, which is a protein localized to the bud neck and required for cytokinesis; periodic mRNA expression, peak at cell-cycle G2/M phase
orf19.5666	orf19.5666				1	I	0.00657704	0.612499	0.551144	0.316232	-0.0387909	-0.0380917	-0.253418	-0.530469	-0.625684	ORF, Uncharacterized
orf19.5667	MNR2				2	IV	-0.259144	-0.378152	-0.312913	-0.260857	-0.143103	-0.180823	0.469482	0.461198	0.604312	Putative ion transporter; fungal-specific (no human or murine homolog)
orf19.5672	MEP2	✓		✓	1	I	0.768315	1.14713	5.91997	-0.329536	-1.93254	-2.15149	-2.18177	-0.780411	-0.459663	Ammonium permease and regulator of nitrogen starvation-induced filamentation; 11 predicted transmembrane regions; in low nitrogen cytoplasmic C-terminus activates Ras/cAMP and MAPK signal transduction pathways to induce filamentation
orf19.5674	PGA10	✓	✓		2	IV	-2.98855	-2.8146	-1.5245	0.0937687	0.808177	1.66489	1.53612	1.53168	1.693	Plasma membrane protein involved in heme-iron utilization; allows utilization of hemin and hemoglobin as iron sources in host tissues; predicted GPI anchor; hypoxia, ketoconazole, ciclopirox, or hyphal-induced; upregulated by Rim101p at pH8
orf19.5675	orf19.5675				1	I	0.416684	0.414995	0.268807	0.102051	0.0625548	0.102086	-0.233821	-0.61361	-0.519746	ORF, Uncharacterized
orf19.5676	orf19.5676				1	I	0.551177	0.670053	0.241862	0.191234	-0.127379	0.0893964	-0.421988	-0.630861	-0.563495	S. cerevisiae ortholog MAG2 localizes to cytoplasm
orf19.568	SPE2				2	IV	-0.522344	-0.996559	-0.163587	-0.203791	0.298663	0.531275	0.419661	0.307005	0.329678	Predicted ORF in Assemblies 19, 20 and 21; possibly adherence-induced
orf19.5683	orf19.5683				1	I	0.883544	1.11702	0.55394	-0.0887294	-0.163592	-0.314572	-0.244781	-0.942223	-0.800611	Predicted ORF in Assemblies 19, 20 and 21; clade-associated gene expression
orf19.5685	THS1				1	I	1.09416	1.61567	0.537793	-0.039678	-0.2933	-0.29989	-0.718006	-0.96485	-0.931901	Putative threonyl-tRNA synthetase; transcription regulated by Mig1p and Tup1p; downregulated upon phagocytosis by murine macrophages; protein detected by mass spec in stationary phase cultures
orf19.5689	orf19.5689				1	I	0.653105	1.10301	0.428128	0.0587937	-0.185828	-0.281267	-0.452979	-0.61947	-0.70349	S. cerevisiae ortholog SEC28 has role in vesicle coating, ER to Golgi vesicle-mediated transport, late endosome to vacuole transport via multivesicular body sorting pathway and localizes to COPI vesicle coat, endosome
orf19.5691	CDC11			✓	1	I	0.73504	1.02412	0.453056	-0.0208424	-0.268688	-0.431153	-0.536423	-0.434277	-0.520831	Septin; required for wild-type cell and hyphal morphology, agar-invasive growth, full virulence and kidney tissue invasion in mouse, but not for kidney colonization, immunogenicity; phosphorylation is hyphal- and cell-cycle-regulated
orf19.5692	orf19.5692				1	I	0.627038	1.01881	0.311042	0.0519256	-0.311935	-0.362943	-0.451362	-0.489613	-0.392963	ORF, Uncharacterized
orf19.5693	orf19.5693				1	I	0.715663	1.23961	0.429509	0.150229	-0.125488	-0.173619	-0.519177	-0.878564	-0.83816	S. cerevisiae ortholog GAA1 has GPI-anchor transamidase activity, has role in attachment of GPI anchor to protein and localizes to GPI-anchor transamidase complex
orf19.57	PSF2				1	I	1.71981	1.82913	0.708161	-0.121646	-0.495803	-0.717226	-0.818059	-1.14605	-0.958314	S. cerevisiae ortholog PSF2 has role in DNA-dependent DNA replication, double-strand break repair via break-induced replication
orf19.5716	SAP4				2	VI	-4.49873	-3.12147	0.833301	2.13507	1.97943	1.96123	0.889843	-0.144255	-0.0344223	Secreted aspartyl proteinase; sap4 sap5 sap6 triple mutant is defective in protein utilization for nitrogen; assessment of virulence role complicated by URA3 effects; expressed during mucosal and systemic infections
orf19.5720	orf19.5720				2	IV	-0.519036	-0.859509	-0.453733	-0.16376	0.023341	0.425532	0.474668	0.497456	0.575041	Predicted membrane transporter, member of the monocarboxylate porter (MCP) family, major facilitator superfamily (MFS); ketoconazole or caspofungin repressed
orf19.5725	orf19.5725				1	I	0.58125	1.0249	0.339723	0.127916	-0.103083	-0.0214664	-0.439812	-0.690914	-0.818519	ORF, Uncharacterized
orf19.5735.3	orf19.5735.3				2	IV	-1.2213	-1.23528	-1.51214	-1.61711	-0.938054	-0.897752	1.59647	3.11574	2.70942	ORF, Uncharacterized
orf19.5741	ALS1	✓		✓	1	I	1.89821	1.23782	0.466452	0.00282776	-0.110591	-0.106847	-1.11963	-1.09705	-1.17119	Adhesin; ALS family of cell-surface glycoproteins; adhesion, virulence roles; immunoprotective; in band at hyphal base; amyloid domain; biofilm-induced; Rfg1p, Ssk1p, growth-regulated; strain background affects expression
orf19.5749	SBA1		✓		2	IV	-0.57614	-0.554157	-0.468077	0.283242	0.0450274	0.246942	0.307268	0.302669	0.413225	Similar to co-chaperones; transcriptionally regulated by iron; expression greater in high iron; farnesol-, heavy metal (cadmium) stress-induced; protein level decreased in stationary phase cultures
orf19.5750	SHM2				2	IV	-0.107067	-1.12075	-0.568171	0.138033	0.347593	0.398898	0.278211	0.301016	0.332239	Cytoplasmic serine hydroxymethyltransferase; complements the glycine auxotrophy of an S. cerevisiae shm1 null shm2 null gly1-1 triple mutant; antigenic in human; soluble protein in hyphae; farnesol-upregulated in biofilm
orf19.5752	orf19.5752				2	IV	-0.128314	-0.202202	-0.421578	-0.121198	-0.153773	-0.1856	0.210152	0.532756	0.469756	S. cerevisiae ortholog SAF1 has ubiquitin-protein ligase activity, has role in SCF-dependent proteasomal ubiquitin-dependent protein catabolic process and localizes to SCF ubiquitin ligase complex
orf19.5753	HGT10	✓			1	I	2.97772	1.98382	0.730738	0.547846	-0.644337	-0.913594	-1.79645	-1.64259	-1.24315	Glycerol permease involved in glycerol uptake; member of the major facilitator superfamily; induced by osmotic stress, at low glucose in rich media, during cell wall regeneration; 12 membrane spans
orf19.5758	SAL6				1	I	0.657684	0.287695	0.112569	-0.0252209	0.0958356	-0.0800579	-0.403506	-0.383897	-0.261101	Putative protein phosphatase of the Type 1 family (serine/threonine-specific), similar to S. cerevisiae Ppq1p; mutant shows virulence defect
orf19.5763	orf19.5763				2	IV	-0.743653	-0.664485	-0.611462	-0.032485	0.0991498	0.0681716	0.329079	0.750469	0.805215	ORF, Uncharacterized
orf19.5793	PR26				1	I	0.614599	0.647126	0.165898	0.139123	-0.0738126	-0.133104	-0.394525	-0.50551	-0.459795	Protein with similarity to proteasomal 26S regulatory subunit of S. cerevisiae, H. sapiens, Methanobacterium thermoautotrophicum (Archaebacterium)
orf19.5809	orf19.5809				1	I	1.33787	0.681415	-0.187875	-0.404919	-0.427264	-0.170861	-0.333764	-0.26008	-0.234518	Putative arylformamidase, enzyme of the NAD biosynthesis pathway; Gcn4p-regulated
orf19.5811	MET1				1	I	1.36232	0.495777	0.28198	-0.366121	-0.625981	-0.340145	-0.349323	-0.559381	0.100875	Putative uroporphyrin-3 C-methyltransferase; enzyme of methionine biosynthesis; upregulated in the presence of human whole blood or polymorphonuclear (PMN) cells; Hog1p-induced; fungal-specific (no human or murine homolog)
orf19.5817	orf19.5817				1	I	0.642524	0.801159	0.31938	-0.289085	-0.277368	-0.254643	-0.304658	-0.163508	-0.473801	S. cerevisiae ortholog BET3 has Rab guanyl-nucleotide exchange factor activity, has role in ER to Golgi vesicle-mediated transport and localizes to cis-Golgi network membrane, TRAPP complex
orf19.5823	SGT2				1	I	0.689751	1.04552	0.0978286	-0.110129	-0.333322	-0.133005	-0.36464	-0.427329	-0.464677	Protein abundance is affected by URA3 expression in the CAI-4 strain background; transcription is regulated by Mig1p
orf19.5825	orf19.5825				1	I	0.568375	0.538242	0.377127	-0.149744	-0.126893	-0.182103	-0.295896	-0.382871	-0.346237	Predicted ORF in Assemblies 19, 20 and 21; possibly an essential gene, disruptants not obtained by UAU1 method
orf19.5827	BUB2			✓	2	VI	-1.02672	-0.455526	0.399142	0.477247	0.42585	0.0546383	0.269865	0.062253	-0.20675	S. cerevisiae ortholog BUB2 has role in mitotic cell cycle spindle orientation checkpoint and localizes to spindle pole body
orf19.5830	orf19.5830				1	I	1.4282	1.46139	0.304709	-0.128764	-0.304551	-0.16301	-0.730897	-0.908882	-0.958201	Protein similar to S. cerevisiae Hsp70p; predicted Kex2p substrate; possibly an essential gene, disruptants not obtained by UAU1 method
orf19.5842	orf19.5842				1	I	1.10533	0.521622	0.0928719	-0.42993	-0.595416	-0.282429	-0.372942	-0.324349	0.285247	ORF, Uncharacterized
orf19.5843	orf19.5843				2	IV	-1.33091	-1.41681	-0.425903	-0.811403	-0.22474	-0.664036	1.11738	1.90341	1.85301	Predicted ORF in Assemblies 19, 20 and 21; Plc1p-regulated; greater mRNA abundance observed in a cyr1 homozygous null mutant than in wild type
orf19.5848	orf19.5848				2	IV	-1.49705	-1.52048	-1.06174	-0.499518	-0.0327245	0.125761	1.15148	1.75036	1.58391	ORF, Uncharacterized
orf19.5851	STE13			✓	1	I	0.780971	1.30818	0.443078	-0.0442735	-0.362458	-0.391194	-0.562708	-0.509341	-0.662259	Protein similar to S. cerevisiae Ste13p, which is a pheromone-processing dipeptidyl aminopeptidase; possible Kex2p substrate; transposon mutation affects filamentous growth; induced by low nitrogen, germ tube formation
orf19.586	ERV46				1	I	1.15798	1.35457	0.51438	-0.141188	-0.140668	-0.360671	-0.667391	-0.761821	-0.955191	Transcription is induced upon filamentous growth
orf19.5862	orf19.5862				2	IV	-0.831907	-0.746942	-0.927856	-0.349466	0.0783944	0.730067	0.727033	0.504948	0.815729	Protein described as related to arginases; downregulated upon adherence to polystyrene; regulated by Gcn2p and Gcn4p
orf19.5863	orf19.5863				1	I	1.66319	0.958015	0.830724	-0.674658	0.0898528	-0.751557	-0.624726	-0.548527	-0.942315	ORF, Uncharacterized
orf19.587	orf19.587				1	I	0.975718	0.935923	0.192975	0.0239137	-0.0978538	-0.198931	-0.436248	-0.691502	-0.703995	S. cerevisiae ortholog TEX1 localizes to transcription export complex
orf19.5873	POL1				1	I	1.08154	1.3531	0.895206	-0.0251441	-0.26148	-0.639597	-0.618403	-0.920215	-0.865006	Protein described as DNA directed DNA polymerase alpha; RNA abundance regulated by cell cycle, tyrosol and cell density
orf19.5892	orf19.5892				1	I	-0.00187291	0.612447	0.475046	0.127063	0.0803804	-0.447094	-0.188273	-0.319139	-0.338558	Ortholog of S. cerevisiae HUL4
orf19.5901	PKC1				1	I	0.038445	0.395381	0.219701	0.0658707	-0.0866073	-0.0863896	-0.133134	-0.221635	-0.191632	Protein kinase C; functional homolog of S. cerevisiae Pkc1p; mutant has abnormal yeast-form cell morphology and increased cell lysis; activated by phosphatidylserine; target of antifungal, cercosporamide; R400P mutant is activated
orf19.5906	ADE2				2	IV	-0.300522	-1.19366	-0.398468	0.223628	0.34631	0.436022	0.159867	0.363106	0.363718	Phosphoribosylaminoimadazole carboxylase; enzyme of adenine biosynthesis; required for wild-type growth and virulence in immunosuppressed mouse systemic infection; not induced during GCN response, in contrast to S. cerevisiae ortholog
orf19.5917.3	orf19.5917.3				1	I	0.645824	0.426704	-0.00312549	0.0563573	0.163012	0.0416636	-0.227573	-0.581212	-0.52165	S. cerevisiae ortholog YRA1 has RNA binding, has role in mRNA export from nucleus, transcription-coupled nucleotide-excision repair and localizes to transcription export complex
orf19.592	orf19.592				2	IV	-0.316318	-0.281014	-0.422418	-0.428358	-0.281746	-0.311009	0.424266	0.737204	0.879393	Ortholog of S. cerevisiae YNL092W
orf19.593	FGR32			✓	1	I	0.376739	0.638945	0.192297	-0.196982	-0.303469	-0.308671	-0.176299	-0.155832	-0.0667279	Protein described as similar to S. cerevisiae Swa2p; induced upon adherence to polystyrene; transposon mutation affects filamentous growth
orf19.5934	orf19.5934				1	I	0.415754	0.773799	0.473207	-0.0806267	-0.173227	-0.590364	-0.260607	-0.290236	-0.267699	S. cerevisiae ortholog TOP3 has DNA topoisomerase type I activity and has role in regulation of DNA recombination, mitotic sister chromatid cohesion, reciprocal meiotic recombination, telomere maintenance via telomerase
orf19.5938	SEN1				1	I	0.336232	0.743817	0.356625	0.221281	0.0553343	-0.0462781	-0.451299	-0.693617	-0.522096	Predicted ORF in Assemblies 19, 20 and 21; decreased expression in response to prostaglandins
orf19.5947	SEC7				1	I	0.995649	1.00913	0.164167	0.0308401	-0.244393	-0.136987	-0.587843	-0.642181	-0.588381	Predicted ORF in Assemblies 19, 20 and 21; mutation confers hypersensitivity to Brefeldin A; caspofungin repressed
orf19.5949	FAS2				1	I	1.22068	1.58965	0.24328	0.284251	-0.114742	-0.453747	-0.886996	-1.07795	-0.804434	Alpha subunit of fatty-acid synthase; required for virulence in mouse systemic infection and rat oropharyngeal infection models; regulated by Efg1p; fluconazole-induced; amphotericin B repressed
orf19.5961	orf19.5961				2	IV	-1.14923	-1.98821	-1.18924	-0.758382	-0.124073	-0.148565	1.36925	2.07758	1.91088	S. cerevisiae ortholog NAS6 has role in proteolysis, proteasome regulatory particle assembly and localizes to proteasome regulatory particle, nucleus, cytosol
orf19.5964	ARF2				1	I	0.744065	0.924367	0.540719	-0.153779	-0.209377	-0.171551	-0.545831	-0.506154	-0.622459	Predicted ORF in Assemblies 19, 20 and 21; mutation confers hypersensitivity to Brefeldin A
orf19.5965	orf19.5965				1	I	1.05751	1.05603	0.251965	-0.0266391	-0.244175	-0.386259	-0.550146	-0.614138	-0.544155	S. cerevisiae ortholog UFD2 has ubiquitin-ubiquitin ligase activity, has role in ubiquitin-dependent protein catabolic process, response to stress, protein ubiquitination and localizes to cytoplasm, nucleus
orf19.5968	RDI1			✓	1	I	0.53313	0.811154	0.200868	-0.142873	-0.223421	-0.318933	-0.416751	-0.107203	-0.33597	Protein similar to S. cerevisiae Rdi1p, an inhibitor of Rho-GDP dissociation; transposon mutation affects filamentous growth; farnesol-, filament-induced; regulated by Nrg1p, Tup1p
orf19.5978	orf19.5978				1	I	1.15898	1.8326	1.24499	-0.797632	-0.501717	-0.533518	-1.11742	-0.392906	-0.893371	ORF, Uncharacterized
orf19.5986	THI4				2	IV	-5.28266	-5.51833	-5.25793	-3.9009	-0.162364	3.75833	5.22389	5.57717	5.56278	Protein repressed during the mating process; fungal-specific (no human or murine homolog); protein detected by mass spec in stationary phase cultures
orf19.5989	orf19.5989				1	I	0.372485	0.51034	0.277591	0.247693	-0.0497479	-0.158579	-0.484686	-0.421066	-0.294029	ORF, Uncharacterized
orf19.5994	RHB1			✓	1	I	1.08358	0.922843	0.546732	0.0734162	0.0711902	-0.129831	-0.442788	-1.16832	-0.956824	Putative small G protein from the Ras superfamily involved in cell wall integrity and control of filamentous growth under nitrogen starvation
orf19.6008	orf19.6008				2	IV	-1.80874	-1.4497	-0.269889	0.859834	0.696545	0.773285	0.308903	0.471589	0.418177	Predicted ORF in Assemblies 19, 20 and 21; transcription is repressed in response to alpha pheromone in SpiderM medium
orf19.6010	CDC5			✓	2	IV	-1.75978	-0.919362	0.222503	0.581844	0.401942	0.146364	0.299005	0.636803	0.39068	Polo-like kinase; member of conserved Mcm1p regulon; depletion causes defects in spindle elongation and Cdc35p-dependent filamentation; virulence-group-correlated expression; likely an essential gene; disruptants not obtained by UAU1 method
orf19.6011	SIN3			✓	1	I	0.207219	0.492348	0.122188	0.208395	0.284335	0.128886	-0.246153	-0.686459	-0.51076	Protein similar to S. cerevisiae Sin3p (transcriptional corepressor involved in histone deacetylase recruitment); has paired amphipathic helix PAH1 domain; interacts with ScOpi1p, not CaOpi1p; transposon mutation affects filamentous growth
orf19.6012	orf19.6012				1	I	0.682636	0.885836	0.311495	0.0406251	-0.212273	-0.264813	-0.475617	-0.497319	-0.47057	S. cerevisiae ortholog YOR296W localizes to cytoplasm
orf19.6021	IHD2		✓		2	IV	-0.983622	-1.01337	0.16007	0.115796	0.0769855	0.0647779	0.398336	0.646249	0.534781	Transcriptionally regulated by iron and by yeast-hyphal switching; expression greater in low iron
orf19.6033	CMP1			✓	1	I	0.57438	0.666513	-0.0370752	-0.0545807	-0.0620567	-0.21123	-0.22466	-0.307503	-0.343787	Catalytic subunit of calcineurin (Ca[2+]-calmodulin-regulated S/T protein phosphatase); required for wild-type virulence, resistance to high pH, Na(+), Li(+), Mn(2+), and fluconazole tolerance; micafungin is fungicidal to null mutant
orf19.6034	TUB2				2	IV	-1.17298	-0.458852	0.497282	0.047404	0.197719	-0.111321	0.195779	0.491246	0.313728	Beta-tubulin; functional homolog of ScTub2p; hyphal-induced; fluconazole-induced; gene has two introns; overproduction causes inviability in S. cerevisiae; slow growth, increased white-to opaque switching in ectopic expression strains
orf19.6037	ASM3				2	IV	-1.97623	-0.945665	-0.0294872	0.118236	0.813617	0.445252	0.776597	0.461518	0.336165	Putative secreted acid sphingomyelin phosphodiesterase; induced upon biofilm formation; possible Kex2p substrate; increased transcription is observed in an azole-resistant strain that overexpresses MDR1
orf19.6038	UGA32				2	IV	-1.08388	-0.582773	-0.380759	0.292834	0.379816	0.522311	0.23738	0.282281	0.332795	Predicted zinc-finger protein of unknown function; has similarity to S. cerevisiae Uga3p, which is a transcription factor involved in the regulation of gamma-aminobutyrate metabolism genes
orf19.6043	orf19.6043				1	I	0.489264	1.06229	-0.0333081	-0.0641561	-0.20746	-0.283766	-0.266387	-0.481268	-0.215211	ORF, Uncharacterized
orf19.6045	orf19.6045			✓	2	IV	-0.492422	-0.0562578	-0.0630357	-0.0324109	0.027257	0.0110738	0.202111	0.19213	0.211554	Putative phosphatidylserine decarboxylase involved in phosphatidylethanolamine biosynthesis
orf19.6048	orf19.6048				2	IV	-0.429333	-0.433465	-0.203921	-0.0413231	0.0851532	0.139345	0.30082	0.38737	0.195354	ORF, Uncharacterized
orf19.6053	CIS2				1	I	1.21198	1.20646	0.0390453	-0.0788096	-0.103511	0.0351087	-0.702379	-0.908656	-0.699232	Putative role in regulation of biogenesis of the cell wall; upregulated in biofilm; Gcn4p-regulated
orf19.6054	orf19.6054				1	I	0.802544	0.773426	-0.117505	0.249432	0.104642	0.253809	-0.539997	-0.734322	-0.792029	Predicted ORF in Assemblies 19, 20 and 21; decreased transcription is observed in an azole-resistant strain that overexpresses MDR1
orf19.6060	GCN20				1	I	0.412761	0.55431	0.26077	0.0396763	-0.112539	-0.223944	-0.339328	-0.409056	-0.182651	YEF3-subfamily ABC family protein, predicted not to be a transporter
orf19.6063	UBP6				1	I	0.709947	0.4367	0.00570879	0.0468355	-0.183894	-0.200011	-0.280715	-0.270213	-0.264359	Predicted ORF in Assemblies 19, 20 and 21; oxidative stress-induced via Cap1p
orf19.6066	orf19.6066				2	IV	-0.868148	-1.14407	-0.179171	0.482173	0.491842	0.784069	0.111325	0.0564255	0.265556	S. cerevisiae ortholog HFD1 localizes to endosome, lipid particle, integral to mitochondrial outer membrane
orf19.6073	HMX1	✓	✓		2	IV	-0.996369	-1.94983	-1.65617	-1.61861	-0.515446	-0.0974465	1.75764	2.67085	2.40539	Heme oxygenase; acts in utilization of hemin iron; gene transcriptionally activated by heat, low iron, or hemin; negatively regulated by Efg1p; expression greater in low iron; upregulated by Rim101p at pH 8
orf19.6080	orf19.6080				1	I	0.418176	0.840351	0.418977	0.128092	-0.01041	-0.0397292	-0.291422	-0.667763	-0.796273	ORF, Uncharacterized
orf19.6084	orf19.6084				2	IV	-1.91317	-2.48332	-1.641	-0.686593	0.0820871	0.0372584	1.49866	2.80707	2.29901	ORF, Uncharacterized
orf19.6086	LEU4				1	I	3.96711	2.33741	0.804923	-0.98726	-1.37265	-1.57223	-1.10898	-1.13711	-0.931201	Putative 2-isopropylmalalate synthase; regulated by Nrg1p, Mig1p, Tup1p, Gcn4p; upregulated in the presence of human whole blood or polymorphonuclear (PMN) cells; macrophage/pseudohyphal-repressed after 16h; fungal-specific
orf19.6099	CCT8			✓	1	I	0.422936	0.826236	0.217379	0.265831	-0.0302397	0.0270098	-0.388169	-0.759309	-0.581675	Essential protein similar to chaperonin complex subunit 8; involved in hyphal morphogenesis, particularly starvation-induced; production in S. cerevisiae inhibits Ras2p-mediated pathways (including pseudohyphal); CCT1 and TRP1 genes overlap
orf19.6114	orf19.6114				1	I	0.748104	1.08222	0.108157	-0.216562	-0.403174	-0.270834	-0.478354	-0.369003	-0.200552	Predicted ORF in Assemblies 19, 20 and 21; transcription detected in high-resolution tiling array experiments
orf19.6117	orf19.6117				2	IV	-0.931483	-1.54373	-0.73258	-1.09852	-0.197402	-0.432857	1.10466	2.00713	1.82479	Predicted ORF in Assemblies 19, 20 and 21; ketoconazole and hypoxia induced
orf19.6119	orf19.6119				2	IV	-2.25539	-1.17138	0.34516	0.754784	0.525001	0.310676	0.408459	0.595659	0.487027	ORF, Uncharacterized
orf19.6124	ACE2			✓	2	IV	-2.19797	-1.43502	-0.256753	0.580582	0.728172	0.323507	0.727493	0.850158	0.679832	Putative transcription factor involved in regulation of morphogenesis; required for wild-type cell separation, adherence, biofilm formation, and virulence in mouse; mutant is hyperfilamentous; similar to S. cerevisiae Ace2p and Swi5p
orf19.6134	orf19.6134				1	I	0.506664	0.602314	0.256939	-0.267271	-0.252996	-0.504962	-0.326909	-0.0389456	0.0251669	ORF, Uncharacterized
orf19.6139	FRE7		✓		1	I	1.62505	1.55777	1.10226	0.241137	0.253111	0.163938	-1.13475	-1.7282	-2.08031	Protein similar to ferric reductase Fre10p; transcription is downregulated in response to treatment with ciclopirox olamine or 17-beta-estradiol; transcriptionally induced by alkaline conditions or interaction with macrophage
orf19.6148	orf19.6148				2	IV	-2.60093	-2.16361	0.281558	0.272051	0.237464	0.221099	0.897382	1.51671	1.33828	ORF, Uncharacterized
orf19.6163	CSE4				2	IV	-1.83418	-1.0395	-0.0334253	0.422372	0.315699	-0.019481	0.502822	0.962859	0.722834	Centromere-associated protein; essential; 4 Cse4p-containing nucleosomes, each containing 2 Cse4p molecules, bind to each centromere; similar to CENP-A (centromeric histone H3 variant) proteins; Cse4p and Mif2p colocalize at centromeres
orf19.6167	AYR1				2	IV	-1.01151	-0.398449	-0.267568	0.486388	0.2784	0.205685	0.272631	0.241993	0.19243	Protein described as putative oxidoreductase; transcriptionally induced by interaction with macrophage
orf19.6170	orf19.6170				1	I	0.813089	1.19526	0.401846	-0.181216	-0.286824	-0.682057	-0.419438	-0.399553	-0.441106	S. cerevisiae ortholog BIK1 has microtubule binding and has role in mitotic spindle elongation, karyogamy involved in conjugation with cellular fusion, nuclear migration involved in conjugation with cellular fusion
orf19.6176	SEC61	✓			1	I	1.39358	1.88072	0.460329	-0.15371	-0.219981	-0.587109	-0.844858	-1.00319	-0.925791	ER protein-translocation complex subunit; essential; similar to S. cerevisiae Sec61p; 10 transmembrane regions predicted; chimeric mutant partially functionally complements S. cerevisiae sec61 defects
orf19.6177	orf19.6177				1	I	1.40434	1.49878	0.252485	-0.196908	-0.462899	-0.374423	-0.532756	-0.754146	-0.834475	ORF, Uncharacterized
orf19.6178	FBP1				2	IV	-1.55687	-1.76208	-1.84468	-0.276779	0.146667	0.825864	1.33352	1.50615	1.6282	Fructose-1,6-bisphosphatase, key gluconeogenesis enzyme; involved in carbohydrate metabolism; regulated by Efg1p, Ssn6p; upregulated upon phagocytosis, effecting switch from glycolysis to gluconeogenesis in macrophage; overlaps orf19.6179
orf19.6190	SRB1	✓			1	I	0.67731	1.49796	0.716686	-0.0587876	-0.234502	-0.410938	-0.593273	-0.775067	-0.819383	Essential GDP-mannose pyrophosphorylase; synthesizes GDP-mannose for protein glycosylation; functional homolog of S. cerevisiae Psa1p; at surface of yeast-form, not hyphal, cells; alkaline upregulated; induced on adherence to polystyrene
orf19.6196	orf19.6196				2	IV	-0.21981	-0.580155	-0.519591	-0.55382	-0.175101	-0.123414	0.496342	0.788528	0.88702	ORF, Uncharacterized
orf19.6200	orf19.6200				2	IV	-3.55887	-2.1236	0.897458	1.23039	1.1288	0.256531	0.872194	0.796839	0.500267	ORF, Uncharacterized
orf19.6217	PGA63				1	I	1.24342	1.66559	0.167602	-0.0253963	-0.132065	-0.399826	-0.702975	-1.05079	-0.765562	S. cerevisiae ortholog SEC31 has structural molecule activity, has role in COPII-coated vesicle budding and localizes to COPII vesicle coat, mating projection tip
orf19.6219	orf19.6219				1	I	1.09956	0.935869	0.292125	-0.305252	-0.414969	-0.440492	-0.391801	-0.322639	-0.452402	ORF, Uncharacterized
orf19.6220.3	MMD1				2	IV	-0.850668	-0.629419	-0.121965	0.0619259	0.110259	0.244586	0.353984	0.465088	0.366209	ORF Predicted by Annotation Working Group; macrophage-downregulated protein abundance
orf19.6230	orf19.6230				1	I	0.974295	0.53434	0.255268	0.0230691	-0.067601	0.241469	-0.500922	-0.701197	-0.758721	Ortholog of S. cerevisiae RAI1
orf19.6235	orf19.6235				2	IV	-0.55677	-0.73298	-0.6568	-0.166769	0.294905	0.542754	0.547468	0.318803	0.409388	ORF, Uncharacterized
orf19.6237	RAC1	✓		✓	1	I	0.836135	0.892558	0.571768	-0.139273	-0.0914034	-0.398196	-0.4405	-0.553259	-0.67783	G-protein of RAC subfamily; required for embedded filamentous growth, not for serum-induced hyphal growth; dynamic localization at plasma membrane and nucleus; similar to, but not interchangeable with, Cdc42p; lacks S. cerevisiae homolog
orf19.6244	orf19.6244				1	I	0.915905	0.852537	0.0880878	-0.0248737	-0.178415	-0.0927637	-0.415985	-0.568443	-0.57605	ORF, Uncharacterized
orf19.6247	orf19.6247				1	I	0.724016	1.11632	0.903292	0.0245858	-0.216352	-0.475556	-0.502848	-0.813602	-0.759858	S. cerevisiae ortholog CTF4 has chromatin binding and has role in DNA-dependent DNA replication, mitotic sister chromatid cohesion, replicative cell aging, double-strand break repair via break-induced replication
orf19.6252	orf19.6252				1	I	0.282888	0.285431	0.269837	0.177849	0.036742	0.0794218	-0.335969	-0.522784	-0.273417	S. cerevisiae ortholog SPN1 has RNA polymerase II transcription elongation factor activity, has role in RNA elongation from RNA polymerase II promoter and localizes to transcription elongation factor complex
orf19.6260	orf19.6260				1	I	0.710749	0.650211	0.276628	0.29884	0.0704222	0.196316	-0.582748	-0.856817	-0.763602	S. cerevisiae ortholog UBP12 localizes to cytoplasm, nucleus
orf19.6263	orf19.6263				2	IV	-0.580567	-1.16809	-0.590592	-0.234914	0.17434	0.41348	0.698072	0.509217	0.779055	Predicted membrane transporter, member of the monocarboxylate porter (MCP) family, major facilitator superfamily (MFS)
orf19.6264.3	orf19.6264.3				1	I	1.58358	1.42361	0.664639	-0.192576	-0.488318	-0.583379	-0.959041	-0.746583	-0.701928	S. cerevisiae ortholog YIP3 has role in ER to Golgi vesicle-mediated transport and localizes to ER to Golgi transport vesicle, endoplasmic reticulum, Golgi apparatus
orf19.6267	orf19.6267				2	IV	-0.758321	-1.28963	-1.26506	-0.702418	-0.118442	0.32673	1.09682	1.1307	1.57961	Protein not essential for viability
orf19.6287	AAT21				2	IV	-0.786526	-0.992103	-0.920236	-0.287184	0.172046	0.346203	0.750708	0.939793	0.777298	Protein detected by mass spec in exponential and stationary phase cultures; Gcn4p-regulated
orf19.6293	EMP24	✓			1	I	0.989356	1.23891	0.648759	-0.278098	-0.224516	-0.563443	-0.583332	-0.587418	-0.640214	COPII-coated vesicle component
orf19.6305	orf19.6305				2	VI	-1.23685	-0.824036	0.00835042	0.340677	0.631757	0.835696	0.216246	0.0386807	-0.010521	Hydroxytrimethyllysine aldolase, the second enzyme in the carnitine biosynthesis pathway
orf19.6306	orf19.6306				2	IV	-2.24108	-1.4844	-0.67415	0.365044	0.730666	1.28189	0.679283	0.51987	0.822876	Trimethylaminobutyraldehyde dehydrogenase, the third enzyme of the carnitine biosynthesis pathway
orf19.6311	orf19.6311				2	IV	-0.193883	-0.994925	-0.532421	-1.33433	-0.435065	-0.435275	0.797948	1.60401	1.52394	ORF, Uncharacterized
orf19.6318	orf19.6318				1	I	0.364995	1.11111	0.451583	-0.209908	-0.441638	-0.778047	-0.360757	-0.0312409	-0.106101	S. cerevisiae ortholog YJR085C localizes to mitochondrion
orf19.6322	ARD				2	IV	-1.25787	-1.50718	-1.1165	-0.149569	0.318043	0.594747	0.849549	1.10474	1.16404	D-arabitol dehydrogenase, NAD-dependent (ArDH); enzyme of D-arabitol and D-arabinose catabolism; D-arabitol is a marker for active infection in humans; has conserved YXXXK motif of short-chain alcohol-polyol-sugar dehydrogenases
orf19.6327	HET1				1	I	0.992934	1.83657	0.701327	0.0224277	-0.309093	-0.500855	-0.896698	-0.896433	-0.950177	Putative sphingolipid transfer protein involved in localization of glucosylceramide, which is important for virulence
orf19.6329	orf19.6329				2	VI	-0.936825	-0.304263	-0.21604	0.672899	0.563438	0.679623	-0.063031	-0.24862	-0.147182	Predicted ORF in Assemblies 19, 20 and 21; opaque-specific transcription; fluconazole-downregulated; greater mRNA abundance in a cyr1 homozygous null mutant than in wild type
orf19.633	orf19.633				2	IV	-1.2781	-2.27038	-2.28026	-0.535919	-0.27428	0.106483	1.54345	2.64202	2.34699	Protein described as a putative methyltransferase; decreased expression in hyphae compared to yeast-form cells; expression regulated during planktonic growth
orf19.6348	orf19.6348				1	I	0.279383	0.784126	-0.0337721	0.10661	0.139887	0.023031	-0.205243	-0.540152	-0.55387	Protein not essential for viability
orf19.6350	orf19.6350				2	V	-0.209185	0.340656	-0.863837	-1.2864	-0.696871	-1.12711	-0.221553	1.9694	2.0949	ORF, Uncharacterized
orf19.640	orf19.640				1	I	1.08499	0.82057	0.0976109	-0.502128	-0.337841	-0.356035	-0.351909	-0.278171	-0.177088	ORF, Uncharacterized
orf19.6402	CYS3				1	I	1.94568	0.311699	0.814176	-0.593419	-0.548848	-0.400992	-0.618223	-0.365509	-0.544561	Predicted enzyme of sulfur amino acid biosynthesis; upregulated in biofilm; alkaline upregulated; amphotericin B induced; possibly adherence-induced; induced by heavy metal (cadmium) stress, oxidative stress (via Cap1p); Hog1p regulated
orf19.6403	orf19.6403				1	I	1.53727	1.34055	0.42765	-0.161493	-0.334955	-0.40282	-0.625309	-0.829616	-0.951278	S. cerevisiae ortholog SIL1 has adenyl-nucleotide exchange factor activity, has role in SRP-dependent cotranslational protein targeting to membrane, translocation and localizes to endoplasmic reticulum
orf19.641	orf19.641				1	I	1.47687	1.31523	0.522462	-0.329596	-0.411461	-0.322116	-0.689717	-0.763278	-0.7984	S. cerevisiae ortholog ERJ5 has role in protein folding and localizes to endoplasmic reticulum
orf19.6413	orf19.6413				1	I	0.927918	0.989376	0.30757	0.310132	0.045592	0.0661617	-0.553589	-1.081	-1.01216	ORF, Uncharacterized
orf19.6414	orf19.6414				2	IV	-1.50456	-1.39925	-0.733848	0.526231	0.547348	0.252631	0.687295	0.841649	0.782514	ORF, Uncharacterized
orf19.6414.3	TPM2			✓	1	I	0.13009	0.836408	0.503569	-0.138719	-0.267586	-0.226298	-0.360486	-0.176666	-0.300313	Protein described as tropomyosin isoform 2; regulated by Gcn4p; repressed in response to amino acid starvation (3-aminotriazole treatment); macrophage-induced protein; protein level decreased in stationary phase cultures
orf19.6416	orf19.6416				2	IV	-0.416302	-0.486668	-0.338343	-0.114764	0.0996336	0.178462	0.251681	0.426397	0.399904	ORF, Uncharacterized
orf19.6435	orf19.6435	✓			1	III	-0.192869	0.273545	0.30513	0.440523	0.256945	0.20886	-0.209014	-0.483909	-0.599209	Mitochondrial membrane protein of unknown function
orf19.6443	orf19.6443				2	IV	-1.48548	-1.3895	-1.19534	0.66965	1.00979	1.16901	0.659671	0.279407	0.282782	ORF, Uncharacterized
orf19.6445	ECI1			✓	2	IV	-1.18743	-1.70731	-0.840366	0.460319	0.888232	1.26659	0.625131	0.126588	0.368244	Protein similar to S. cerevisiae Eci1p, which is involved in fatty acid oxidation; transposon mutation affects filamentous growth; expression is regulated upon white-opaque switching
orf19.6476	orf19.6476				1	I	1.14991	1.05406	0.455261	-0.0589863	-0.100503	-0.22998	-0.663182	-0.785535	-0.82105	Predicted ORF in Assemblies 19, 20 and 21; filament induced
orf19.6478	YCF1				2	IV	-0.453473	-0.852297	-0.293298	0.108053	0.0570521	0.159213	0.329444	0.448059	0.497247	Putative glutathione S-conjugate transporter; MRP/CFTR-subfamily, ABC transporter family; human neutrophil-induced; oxidative stress-induced via Cap1p; possible association with multidrug resistance; possibly an essential gene (UAU1 method)
orf19.6479	SEC1	✓			1	I	0.319412	0.611997	0.235249	0.158002	-0.167607	-0.130227	-0.296765	-0.358819	-0.371242	S. cerevisiae ortholog SEC1 has SNARE binding, has role in vesicle docking involved in exocytosis, vesicle fusion and localizes to plasma membrane, cellular bud neck, cellular bud tip
orf19.6484	orf19.6484				1	I	2.66054	1.07321	0.562864	-0.622602	-0.710879	-1.27492	-0.94752	-0.470864	-0.26983	ORF, Uncharacterized
orf19.6486	LDG3				1	I	2.11265	0.978002	0.0815838	-0.698199	-0.608875	-1.13421	-1.06124	0.0956323	0.234661	Predicted ORF in Assemblies 19, 20 and 21; induced upon biofilm formation
orf19.6508	orf19.6508				2	IV	-0.511609	-0.653355	-0.99938	-0.0725299	0.0506435	0.404948	0.515576	0.596125	0.669582	S. cerevisiae ortholog LST7 has protein transporter activity, has role in Golgi to plasma membrane transport, intracellular protein transport and localizes to vesicle coat
orf19.652	orf19.652				1	I	0.64014	0.917299	0.321319	-0.158442	-0.183541	-0.271427	-0.345144	-0.428486	-0.491718	S. cerevisiae ortholog YEN1 has crossover junction endodeoxyribonuclease activity, has role in DNA repair and localizes to cytoplasm, nucleus
orf19.6527	orf19.6527				1	I	1.04916	0.992363	0.267577	-0.200095	-0.423427	-0.488754	-0.38325	-0.456884	-0.356692	Predicted ORF in Assemblies 19, 20 and 21; shows colony morphology-related gene regulation by Ssn6p; transcriptionally activated by Mnl1p under weak acid stress; possibly an essential gene, disruptants not obtained by UAU1 method
orf19.6530	orf19.6530		✓		2	IV	-0.900441	-0.766284	-0.556217	0.0865041	0.140035	0.528881	0.0748998	0.571705	0.820918	Similar to bacterial DnaJ; transcriptionally regulated by iron; expression greater in low iron
orf19.6536	IQG1				2	IV	-2.38937	-1.37531	0.0657242	0.708381	0.628848	0.363266	0.581393	0.817721	0.599346	Component of actomyosin ring at bud neck; cell-cycle regulated serine phosphorylation at CDK sites regulates association with formins Bni1p and Bnr1p, Iqg1p degradation, and ring disassembly; mutation causes severe cytokinetic defects
orf19.6548	ISU1		✓		2	IV	-0.285081	-1.09297	-0.441395	-0.0609081	0.0705588	0.591986	0.165868	0.415662	0.636283	Protein with similarity to NifU; possible role in iron-sulfur cluster biogenesis; transcriptionally regulated by iron; expression greater in low iron; transcription is upregulated in both intermediate and mature biofilms
orf19.6552	orf19.6552				2	IV	-0.48858	-0.400435	-0.159061	-0.346486	-0.170814	-0.278507	0.447171	0.752398	0.644314	S. cerevisiae ortholog ERV2 has thiol oxidase activity, has role in protein thiol-disulfide exchange and localizes to microsome
orf19.6556	orf19.6556				1	I	0.343466	0.68518	-0.0666111	-0.537066	0.0897029	-0.110141	-0.184482	-0.139879	-0.0801696	ORF, Uncharacterized
orf19.656	DPP1				1	I	1.63377	1.42795	0.288328	-0.691882	-0.699147	-0.985731	-0.576478	-0.226736	-0.170074	Putative diacylglycerol pyrophosphate phosphatase of diacylglycerol production for phospholipid biosynthesis; downregulation correlates with clinical development of fluconazole resistance
orf19.6561	LAT1				1	I	0.483971	1.19787	0.289444	0.455284	0.341701	-0.0547049	-0.390875	-1.27894	-1.04375	Protein described as dihydrolipoamide acetyltransferase component (E2) of pyruvate dehydrogenase complex
orf19.6568	SMC6				1	I	0.546385	0.707005	0.544557	-0.0244667	-0.288288	-0.354807	-0.497634	-0.429261	-0.20349	Predicted ORF in Assemblies 19, 20 and 21; cell-cycle regulated periodic mRNA expression; S. cerevisiae ortholog is not cell-cycle regulated
orf19.6570	NUP				1	III	-0.408761	-0.716685	2.01906	0.568276	0.162704	0.111922	-0.374158	-0.799816	-0.562541	Nucleoside permease; adenosine and guanosine are substrates, whereas cytidine, adenine, guanine, uridine, uracil are not; similar to a nucleoside permease of S. pombe; possibly processed by Kex2p
orf19.6573	BEM2	✓			1	I	0.846672	1.25124	0.414557	0.0637935	-0.0885573	-0.173468	-0.624679	-0.848527	-0.841037	Putative Rho1p GTPase activating protein (GAP); serum-induced transcription
orf19.6577	FLU1	✓			2	IV	-0.933303	-1.25349	0.0839405	0.435886	0.236201	0.517395	0.372298	0.310112	0.230964	Multidrug efflux pump of the plasma membrane; MDR family member of the MFS (major facilitator superfamily) of transporters; preferred substrate may be mycophenolic acid; fungal-specific (no human or murine homolog)
orf19.6591	orf19.6591				2	IV	-0.964539	-0.734946	-0.621984	-0.0193518	0.35079	0.473769	0.447368	0.523948	0.544946	S. cerevisiae ortholog PCD1 has pyrophosphatase activity and localizes to peroxisome
orf19.6605	orf19.6605				2	IV	-1.69446	-0.88153	-0.662214	0.0940867	0.137359	0.0942691	0.678015	1.24282	0.991657	S. cerevisiae ortholog YOR292C localizes to fungal-type vacuole
orf19.6606	orf19.6606				2	IV	-1.58466	-0.338961	-0.361501	0.294514	0.00395655	-0.0153479	0.705084	0.653476	0.643439	ORF, Uncharacterized
orf19.6621	MHP1			✓	2	IV	-1.11727	-0.997361	-1.28873	-0.657764	0.0114206	-0.276995	1.11112	1.6944	1.52118	Protein similar to S. cerevisiae Mhp1p, which is involved in microtubule stabilization; transposon mutation affects filamentous growth; possibly transcriptionally regulated upon hyphal formation; possibly an essential gene (by UAU1 method)
orf19.6630	orf19.6630				1	I	1.69568	1.63914	0.71581	-0.472487	-0.624622	-0.872548	-0.839618	-0.540651	-0.70071	S. cerevisiae ortholog YLR104W has role in ER-associated protein catabolic process
orf19.6635	orf19.6635				2	IV	-0.597545	-0.60838	-0.510511	-0.295212	-0.11965	0.0334962	0.535898	0.742715	0.819188	ORF, Uncharacterized
orf19.6637	orf19.6637				2	IV	-0.864027	-1.11514	-0.619059	0.00501459	0.315395	0.33983	0.656901	0.570388	0.710702	Predicted ORF in Assemblies 19, 20 and 21; induced by hypoxia
orf19.6638	PTC4				2	IV	-0.435473	-0.382872	-0.257361	-0.281097	-0.0741248	-0.129454	0.42109	0.592066	0.547227	Type PP2C serine/threonine phosphatase; localized to mitochondria; mutation causes sensitivity to sodium, potassium and azole drugs; decreased expression in hyphae compared to yeast-form cells
orf19.6640	TPS1			✓	2	IV	-0.922355	-1.08311	-0.678247	-0.528584	0.0877561	-0.0771285	0.969288	1.17811	1.05427	Trehalose-6-phosphate synthase; role in hyphal growth and virulence in mouse systemic infection; upregulated in presence of human neutrophils; macrophage/pseudohyphal-repressed after 16h; detected by mass spec in stationary phase cultures
orf19.6642	orf19.6642				1	I	0.370203	0.476632	0.256907	-0.0993962	-0.0907154	-0.184151	-0.15266	-0.198186	-0.378632	S. cerevisiae ortholog YIF1 has role in ER to Golgi vesicle-mediated transport and localizes to endoplasmic reticulum membrane, integral to Golgi membrane, ER to Golgi transport vesicle
orf19.6645	HMO1				2	IV	-1.45106	-0.39112	-0.045744	-0.0127238	0.135435	-0.335979	0.644922	0.766918	0.689356	Transcription factor that binds upstream of genes involved in hexose and ergosterol metabolism and in the cell cycle; activates pseudohyphal growth when expressed in S. cerevisiae; expression repressed in hyphae relative to yeast-form cells
orf19.6656	DUR3				2	IV	-2.33723	-2.24242	-1.1224	0.0606747	0.417158	0.897234	1.30116	1.49349	1.53234	Putative urea transporter; transcription is upregulated in clinical isolates from HIV+ patients with oral candidiasis; alkaline downregulated; amphotericin B induced; shows colony morphology-related gene regulation by Ssn6p
orf19.6658	orf19.6658				1	I	1.20555	0.978272	0.289809	0.0105428	-0.237338	-0.595245	-0.64119	-0.521662	-0.488743	Predicted ORF from Assembly 19; removed from Assembly 20; subsequently reinstated in Assembly 21 based on comparative genome analysis; protein detected by mass spec in stationary phase cultures
orf19.6668	orf19.6668				1	I	1.01812	1.04045	0.269403	-0.147937	-0.353773	-0.255072	-0.480274	-0.624002	-0.466917	S. cerevisiae ortholog CUE1 has ubiquitin binding and has role in ER-associated protein catabolic process, establishment of protein localization
orf19.6670	CAC2				1	I	0.931659	0.963312	0.366678	-0.253858	-0.433375	-0.612006	-0.469198	-0.300625	-0.192587	Predicted ORF in Assemblies 19, 20 and 21; macrophage-induced gene
orf19.6671	LAP4				2	IV	-0.434553	-0.498959	-0.590411	0.0551761	0.0177737	0.140362	0.361464	0.43378	0.515366	Protein similar to aminopeptidase I; mutation confers hypersensitivity to amphotericin B; transcriptionally regulated during macrophage response
orf19.6672	MDJ1				2	IV	-0.264109	-0.48412	-0.164536	-0.116081	-0.190588	0.0816433	0.31213	0.347473	0.478186	S. cerevisiae ortholog MDJ1 has role in mitochondrial genome maintenance, misfolded or incompletely synthesized protein catabolic process, ''de novo'' protein folding, protein refolding, response to heat
orf19.6674	BTS1				1	I	0.595259	0.467136	0.0392566	-0.322087	-0.313575	-0.267136	-0.338658	0.0724875	0.0673149	Decreased transcription is observed upon benomyl treatment
orf19.6679	orf19.6679				2	IV	-2.35185	-2.58144	-1.73332	-0.491842	1.15814	2.13194	1.60154	0.944536	1.3223	ORF, Uncharacterized
orf19.6690	orf19.6690				2	IV	-0.572838	-0.0979719	-0.106283	-0.351972	-0.424721	-0.672179	0.503291	0.904451	0.818223	ORF, Uncharacterized
orf19.6691	orf19.6691				2	VI	-0.425328	-1.16519	0.0430848	0.489089	0.608211	0.7979	-0.00135976	-0.0858238	-0.260588	S. cerevisiae ortholog YHR032W has role in S-adenosylmethionine biosynthetic process
orf19.6692	MNN7				1	I	0.559958	0.524941	0.537085	0.064965	0.105522	0.0529146	-0.40578	-0.638084	-0.801521	Protein described as mannosyltransferase; identified in detergent-resistant membrane fraction (possible lipid raft component); predicted N-terminal acetylation and transmembrane helix
orf19.670	SMT3				1	I	0.290428	0.680805	0.380744	-0.267949	-0.416096	-0.526945	0.00856199	0.0129871	-0.162537	SUMO, small ubiquitin-like protein; Smt3p-conjugated proteins localize to septation site and mother side of bud neck; C. albicans septins appear not to be Smt3p-modified, in contrast to S. cerevisiae septins; similar to S. cerevisiae Smt3p
orf19.670.2	orf19.670.2				2	IV	-0.467744	-1.56838	-0.808841	-1.58777	-0.565757	-0.779152	1.43292	2.29938	2.04535	ORF Predicted by Annotation Working Group; hypoxia downregulated, ketoconazole induced
orf19.6705	orf19.6705			✓	1	I	0.662126	1.05372	0.396538	0.0529263	0.0793169	-0.247693	-0.575254	-0.706708	-0.714975	Putative guanyl nucleotide exchange factor with Sec7 domain, required for normal filamentous growth; transcriptionally regulated upon yeast-hyphal switch; filament induced; regulated by Nrg1p, Tup1p, Mob2p; mRNA binds to She3p
orf19.6706	GYP7				2	IV	-0.624884	-1.42278	-0.845171	-0.57948	-0.239055	0.0155924	0.782533	1.45843	1.45481	Predicted ORF in Assemblies 19, 20 and 21; similar to S. cerevisiae Gyp7p (GTPase-activating protein for Ypt1p); caspofungin-induced
orf19.6707	orf19.6707				2	VI	-1.21242	-0.415724	0.653299	0.266207	0.109089	0.113233	0.113254	0.32185	0.0512069	Predicted ORF in Assemblies 19, 20 and 21; transcription is repressed in response to alpha pheromone in SpiderM medium
orf19.6709	orf19.6709				2	IV	-0.992062	-0.976776	-0.811223	0.16053	0.305322	0.659464	0.530716	0.437098	0.68693	ORF, Uncharacterized
orf19.671	PSP1				2	IV	-0.665412	-0.781172	-0.960516	-0.450913	-0.140388	-0.288973	0.671169	1.34709	1.26911	Protein repressed during the mating process
orf19.6713	orf19.6713				1	I	0.0434564	0.916956	0.477326	0.220023	0.266934	-0.00310799	-0.402151	-0.811792	-0.707645	ORF, Uncharacterized
orf19.6726	orf19.6726				1	I	1.27614	1.37841	0.112447	-0.283938	-0.353089	-0.186848	-0.499081	-0.790014	-0.654029	S. cerevisiae ortholog SPT2 has role in chromatin organization, RNA elongation from RNA polymerase II promoter, negative regulation of transcription from RNA polymerase II promoter, global, RNA polyadenylation
orf19.6729	TIP120				1	I	0.292089	0.678344	0.181615	0.0776103	-0.129404	-0.157324	-0.302439	-0.323668	-0.316823	Protein similar to human and rat TBP-binding transcription regulatory protein; not essential for viability
orf19.6731.1	orf19.6731.1				2	IV	-0.837818	-1.87256	-0.834218	0.574158	0.718984	1.00663	0.472109	0.43019	0.342531	ORF, Uncharacterized
orf19.6732	orf19.6732				2	IV	-1.10232	-1.60634	-0.936154	0.0324835	0.283439	0.521219	0.810056	1.09547	0.902141	Ortholog of S. cerevisiae YCR015C
orf19.6738	VAN1	✓			1	I	0.704044	0.711989	0.444949	-0.0257203	-0.0968161	-0.131425	-0.559284	-0.476586	-0.57115	Member of Mnn9p family of mannosyltransferases; similar to S. cerevisiae Van1p; fungal-specific (no human or murine homolog)
orf19.6739	orf19.6739				2	IV	-0.451113	-0.0242542	-0.203365	-0.128833	-0.14549	-0.225293	0.429325	0.36192	0.387103	S. cerevisiae ortholog PGM3 has phosphoglucomutase activity and localizes to cytoplasm, nucleus
orf19.6741	orf19.6741				2	IV	-2.52983	-2.22324	-0.274923	0.99161	0.807431	0.602225	0.690705	0.956675	0.979347	Predicted ORF in Assemblies 19, 20 and 21; regulated by Nrg1p, Tup1p
orf19.6753	orf19.6753				1	I	0.780724	0.72888	0.214388	-0.0386471	-0.285194	-0.394177	-0.305645	-0.32951	-0.370819	Predicted ORF in Assemblies 19, 20 and 21; possibly an essential gene, disruptants not obtained by UAU1 method
orf19.6754	orf19.6754				1	I	0.68961	0.753307	0.85527	0.0245466	-0.458178	-0.176814	-0.432008	-0.706114	-0.54962	ORF, Uncharacterized
orf19.6757	GCY1				2	IV	-0.313219	-0.975914	-0.19904	0.423086	0.347808	0.383291	0.342969	0.0519054	-0.0608858	Predicted ORF in Assemblies 19, 20 and 21; mutation confers hypersensitivity to toxic ergosterol analog; farnesol-downregulated; protein detected by mass spec in stationary phase cultures
orf19.6769	orf19.6769				1	I	0.716681	0.679795	0.562314	-0.0250061	-0.0979983	-0.0710337	-0.455877	-0.657035	-0.651839	S. cerevisiae ortholog OCA5 localizes to cytoplasm
orf19.677	CHO1			✓	2	IV	-1.03221	-1.23704	-0.651709	0.0901421	0.204769	0.0398541	0.582025	1.04644	0.957722	Putative phosphatidylserine synthase; similar to S. cerevisiae Cho1p, which is involved in phosphatidylserine biosynthesis; transposon mutation affects filamentous growth; regulated by Nrg1p, Tup1p; no human or murine homolog
orf19.6773	ECM29			✓	1	I	0.886992	1.01799	0.0843757	0.246092	-0.263703	-0.211831	-0.4527	-0.645297	-0.661914	Protein similar to S. cerevisiae Ecm29p; transposon mutation affects filamentous growth
orf19.6778	orf19.6778				1	I	0.490107	0.734828	0.218589	-0.027646	-0.00396218	-0.182612	-0.383701	-0.405925	-0.439677	S. cerevisiae ortholog DRS2 has role in post-Golgi vesicle-mediated transport, ribosomal small subunit assembly, intracellular protein transport, endocytosis, phospholipid translocation
orf19.6782	BMT1				2	IV	-1.96044	-0.627169	-0.14015	0.374848	0.904884	0.457565	0.566309	0.202394	0.221761	Putative beta-mannosyltransferase, required for addition of the first beta-mannose residue to the acid-stable fraction of cell wall phosphopeptidomannan; member of a 9-gene family
orf19.6783	orf19.6783	✓			2	IV	-0.639137	-0.622536	-0.590438	0.105374	0.288239	0.421092	0.240724	0.324893	0.47179	Putative geranylgeranyltransferase regulatory component
orf19.6784	PGA32	✓	✓		2	VI	-1.61619	-1.42068	0.210812	1.10584	0.683291	1.05766	0.0890993	-0.0292997	-0.0805377	Putative GPI-anchored protein of unknown function; transcriptionally regulated by iron; expression greater in high iron
orf19.6800	POS5				2	IV	-0.71763	-0.435895	0.0453079	-0.237855	-0.112923	-0.400585	0.492258	0.742597	0.624726	Protein likely to be essential for growth, based on an insertional mutagenesis strategy; similar to S. cerevisiae Pos5p, which is a mitochondrial NADH kinase involved in the oxidative stress response
orf19.6803	HUT1				1	I	1.34501	1.17035	0.277039	-0.514069	-0.4732	-0.878568	-0.689297	-0.162103	-0.0751636	S. cerevisiae ortholog HUT1 has role in UDP-galactose transport, UDP-glucose transport
orf19.6805	orf19.6805				2	IV	-1.02156	-1.34145	-0.684541	0.151586	0.423566	0.531328	0.571004	0.560809	0.809257	ORF, Uncharacterized
orf19.6809	orf19.6809				1	I	0.807433	0.740658	0.15762	-0.250696	-0.235555	-0.428924	-0.30306	-0.230846	-0.25663	S. cerevisiae ortholog PMU1 localizes to cytoplasm, nucleus
orf19.6812	PMT2	✓		✓	1	I	1.56108	1.8942	0.619701	-0.378585	-0.546689	-0.695087	-0.824969	-0.81903	-0.810622	Protein mannosyltransferase (PMT) with roles in hyphal growth and drug sensitivity; member of the PMT family which includes Pmt1p, Pmt2p, Pmt4p, Pmt5p, and Pmt6p; induced during cell wall regeneration; essential
orf19.6816	orf19.6816				2	IV	-0.969595	-1.68947	-0.988097	-0.0809911	0.273007	0.575087	0.826018	0.902289	1.15175	S. cerevisiae ortholog YJR096W has aldehyde reductase activity, has role in arabinose catabolic process, D-xylose catabolic process, cellular response to oxidative stress and localizes to cytoplasm, nucleus
orf19.6817	FCR1			✓	1	II	0.776746	0.359673	-0.231262	-0.754619	-0.363305	-0.687962	0.0339981	0.357771	0.508958	Putative zinc cluster transcription factor; negative regulator of fluconazole, ketoconazole, brefeldin A resistance; transposon mutation affects filamentous growth; partially suppresses S. cerevisiae pdr1 pdr3 mutant fluconazole sensitivity
orf19.6822	orf19.6822				1	I	0.393666	0.372114	0.165554	-0.0325944	-0.040696	0.0164621	-0.227104	-0.278845	-0.368556	S. cerevisiae ortholog DCN1 has NEDD8 ligase activity, ubiquitin binding and has role in protein neddylation, positive regulation of ubiquitin-protein ligase activity
orf19.6828.1	orf19.6828.1				1	I	1.37237	1.28355	0.815536	-0.34008	-0.401727	-0.587645	-0.744415	-0.569979	-0.827611	S. cerevisiae ortholog SSS1 has role in SRP-dependent cotranslational protein targeting to membrane, translocation, posttranslational protein targeting to membrane, translocation
orf19.6831	PRP5				2	IV	-0.488839	-0.957613	-0.622326	-0.0246518	0.0531371	0.234029	0.402605	0.60546	0.798197	Protein described as a pre-mRNA processing RNA-helicase; induced upon adherence to polystyrene
orf19.6834.10	TAR1				1	I	2.79117	2.9221	1.743	0.899421	-0.962837	-1.86011	-2.28141	-1.76695	-1.48438	Ortholog of S. cerevisiae Tar1p, encoded within the 25S rRNA gene on the opposite strand; transcription is positively regulated by Tbf1p
orf19.6838	orf19.6838				2	IV	-1.11657	-1.786	-1.38762	0.159444	0.713495	1.271	1.01916	0.472965	0.65413	Putative protein of unknown function, transcription is upregulated in clinical isolates from HIV+ patients with oral candidiasis
orf19.6842	TUS1				2	IV	-0.973028	-0.495393	-0.753548	-0.543735	-0.393813	-0.456692	0.747218	1.50201	1.36699	Predicted ORF in Assemblies 19, 20 and 21; transcriptionally activated by Mnl1p under weak acid stress
orf19.6846	PHO85				1	I	0.612401	0.660242	0.0895833	-0.235512	-0.268138	-0.452319	-0.223555	-0.0443047	-0.138397	Functional homolog of S. cerevisiae Pho85p, which is a cyclin-dependent kinase that regulates processes including transcription of PHO genes involved in phosphate metabolism; gene has intron
orf19.6852	orf19.6852				1	I	0.138432	0.771271	0.621279	-0.298483	-0.259418	-0.428266	0.0141514	-0.235696	-0.32327	Ortholog of S. cerevisiae RMD6
orf19.6864	orf19.6864				1	I	1.31685	1.415	1.41825	0.627477	6.20366e-05	-0.0388007	-1.19618	-1.62851	-1.91415	ORF, Uncharacterized
orf19.6867	orf19.6867				2	IV	-0.947148	-0.520931	-0.441763	-0.163825	-0.19996	-0.291231	0.569885	1.11682	0.878156	Predicted ORF in Assemblies 19, 20 and 21; transcription is repressed in response to alpha pheromone in SpiderM medium
orf19.6869	orf19.6869				2	IV	-0.928896	-0.942208	-0.889035	-0.220208	0.219607	0.341873	0.879846	0.745952	0.793069	S. cerevisiae ortholog AST2 localizes to cytoplasm
orf19.687	orf19.687				1	I	1.39636	1.30789	0.535809	-0.318819	-0.431868	-0.750827	-0.729295	-0.62874	-0.380511	ORF, Uncharacterized
orf19.6871	orf19.6871				1	I	0.860507	1.11606	0.134274	0.183801	-0.149053	-0.125466	-0.373139	-0.869439	-0.777548	ORF, Uncharacterized
orf19.6872	orf19.6872				1	I	1.16405	0.942147	0.281969	0.0581733	-0.113251	-0.270686	-0.548143	-0.595739	-0.918517	S. cerevisiae ortholog YLR126C localizes to cytoplasm
orf19.6879	orf19.6879				1	I	0.523269	0.360839	0.130931	-0.198731	0.0568032	-0.0417807	-0.449987	-0.204538	-0.176806	ORF, Uncharacterized
orf19.6880	orf19.6880				1	I	0.794972	1.02572	0.381136	0.103061	-0.0370587	-0.129473	-0.545927	-0.751681	-0.840753	S. cerevisiae ortholog COG4 has role in retrograde transport, vesicle recycling within Golgi and localizes to Golgi transport complex
orf19.6882	OSM1				2	IV	-0.73659	0.0162188	-0.313827	-0.670016	-0.351629	-0.889702	0.748594	1.10785	1.08911	Putative flavoprotein subunit of fumarate reductase; soluble protein in hyphae; fungal-specific (no human or murine homolog); caspofungin repressed; protein detected by mass spec in stationary phase cultures
orf19.6883	orf19.6883				1	I	0.653665	0.915644	0.204393	0.0580019	-0.137995	-0.064345	-0.440812	-0.574656	-0.613896	S. cerevisiae ortholog KES1 has role in maintenance of cell polarity, post-Golgi vesicle-mediated transport, sterol transport, exocytosis, endocytosis
orf19.6884	orf19.6884				2	IV	-0.73451	-0.386267	-0.391151	0.0935569	0.219669	0.183906	0.361891	0.357749	0.295157	S. cerevisiae ortholog GWT1 has glucosaminyl-phosphotidylinositol O-acyltransferase activity, has role in GPI anchor biosynthetic process and localizes to nuclear membrane-endoplasmic reticulum network
orf19.6885	SPO7				2	IV	-0.837231	-0.810266	-0.407955	0.215225	0.302083	0.526338	0.309928	0.314521	0.387358	Protein similar to S. cerevisiae Spo7p; transcription is induced in response to alpha pheromone in SpiderM medium
orf19.6888	orf19.6888				2	IV	-0.254345	-0.925973	-0.982869	-0.515921	-0.104676	-0.149854	0.891803	1.08129	0.960546	Protein with Gal4p-like DNA-binding domain; gene transcription regulated by Mig1p and Tup1p
orf19.6893	orf19.6893				1	I	1.17741	1.2084	0.362567	-0.0345579	-0.190066	-0.112731	-0.688124	-0.816394	-0.906513	S. cerevisiae ortholog RUD3 has role in ER to Golgi vesicle-mediated transport
orf19.6896	orf19.6896				1	I	0.0465033	0.606852	0.523291	0.071965	-0.0356057	-0.481762	-0.258671	-0.287253	-0.185319	Predicted ORF in Assemblies 19, 20 and 21; member of a family encoded by FGR6-related genes in the RB2 repeat sequence
orf19.6900	orf19.6900				2	IV	-0.510847	-0.637101	-0.244599	0.12913	0.260339	0.452582	0.271591	0.0607222	0.218183	S. cerevisiae ortholog MDM12 has role in phospholipid transport, protein import into mitochondrial outer membrane and localizes to ERMES complex
orf19.691	GPD2				1	I	2.54113	1.56103	0.409059	-0.137643	-0.127101	-0.0395674	-1.15598	-1.71145	-1.33947	Similar to glycerol 3-P dehydrogenases; regulated by Ssn6p, Nrg1p, Efg1p; induced upon osmotic and oxidative stress (via Hog1p), cell wall regeneration, macrophage/pseudohyphal growth, core stress response; possibly essential (UAU1 method)
orf19.6912	orf19.6912				1	I	0.839145	0.918568	0.220756	0.0663405	-0.285019	-0.269152	-0.56779	-0.518215	-0.404633	Putative ethanolamine kinase
orf19.692	orf19.692				2	IV	-1.27743	-1.5769	-1.1553	-0.432619	-0.0276637	0.183129	1.06774	1.8778	1.34124	ORF, Uncharacterized
orf19.6936	RAD53			✓	1	I	0.308854	0.8043	0.741282	0.169359	-0.112406	-0.271674	-0.360077	-0.68621	-0.593427	Protein involved in regulation of DNA-damage-induced filamentous growth; putative component of cell cycle checkpoint; ortholog of S. cerevisiae Rad53p, protein kinase required for cell-cycle arrest in response to DNA damage
orf19.6941	orf19.6941				2	IV	-0.792762	-1.17482	-0.890063	-0.0895272	0.176007	0.374882	0.644926	0.861144	0.890218	ORF, Uncharacterized
orf19.6952	orf19.6952				1	I	0.35794	0.3977	0.405519	0.0533563	-0.0564839	-0.116193	-0.392115	-0.422101	-0.227623	S. cerevisiae ortholog HDA2 has role in gene silencing by RNA, gene silencing involved in chronological cell aging, histone deacetylation, negative regulation of transcription from RNA polymerase II promoter
orf19.6968	orf19.6968				1	I	1.18597	0.410282	0.563562	0.283817	0.246389	-0.00877922	-0.467076	-1.09204	-1.12212	Predicted ORF in Assemblies 19, 20 and 21; Hog1p-downregulated
orf19.697	orf19.697				2	IV	-0.810291	-0.749305	-0.367769	0.0892444	0.405911	0.184722	0.457796	0.359363	0.43033	S. cerevisiae ortholog YSC83 localizes to mitochondrial outer membrane
orf19.6973	orf19.6973				2	IV	-0.925453	-1.28358	-1.04795	-0.316281	0.031043	0.342412	0.713308	1.35037	1.13612	Predicted ORF in Assemblies 19, 20 and 21; regulated by Gcn2p and Gcn4p
orf19.6981	orf19.6981				2	IV	-0.6984	-0.673865	-0.0960564	0.0392258	0.0902515	0.184618	0.318791	0.415103	0.420332	Ortholog of S. cerevisiae YKR051W
orf19.6988	OST1	✓			1	I	1.09061	1.13618	0.520828	-0.309268	-0.192118	-0.434821	-0.482961	-0.574815	-0.753643	Putative oligosaccharyltransferase
orf19.699	orf19.699				2	IV	-1.64254	-2.1101	-1.21515	-1.05121	-0.408156	0.125675	1.49198	2.41755	2.39195	ORF, Uncharacterized
orf19.6993	GAP2	✓			2	IV	-1.61994	-2.53999	0.397626	0.359723	0.594387	1.54945	0.472188	0.00659241	0.779965	Protein similar to amino acid permeases; ketoconazole, flucytosine repressed; induced by histidine, and induction requires Ssy1p; regulated by Nrg1p, Tup1p; shows colony morphology-related gene regulation by Ssn6p
orf19.6996	orf19.6996				1	III	-0.207827	-0.350059	0.851926	0.6573	0.551587	0.97643	-0.318522	-1.16925	-0.991587	ORF, Uncharacterized
orf19.700	SEO1		✓		2	V	-0.0768969	0.487486	0.116812	-0.608795	-0.476673	-1.0854	-0.657188	1.10982	1.19083	Protein with similarity to permeases; transcription is negatively regulated by Sfu1p; flucytosine induced; transcriptionally activated by Mnl1p under weak acid stress
orf19.7030	SSR1	✓			1	I	0.0894102	0.808281	0.0452955	-0.111431	0.053029	-0.315676	-0.126551	-0.26809	-0.174268	Beta-glucan associated cell-wall protein with role in cell wall structure; S/T rich protein, GPI anchor; similar mRNA abundance in yeast-form and germ tube; detected at germ tube plasma membrane by mass spec; similar to S. cerevisiae Ssr1p
orf19.7035	RFC2				1	I	1.21691	1.33693	0.386551	-0.219409	-0.221781	-0.521965	-0.458777	-0.697365	-0.821092	Predicted ORF in Assemblies 19, 20 and 21; periodic mRNA expression, peak at cell-cycle G1/S phase
orf19.7038	orf19.7038				1	I	0.397141	0.417758	-0.09599	-0.120955	-0.0491324	-0.169552	-0.170289	-0.0646862	-0.144295	S. cerevisiae ortholog MVP1 has phosphatidylinositol-3-phosphate binding, has role in protein targeting to vacuole and localizes to cytoplasm
orf19.7051	orf19.7051				1	I	0.951217	1.06215	0.101886	-0.371392	-0.576861	-0.817501	-0.65094	0.0937624	0.207677	Ortholog of S. cerevisiae YOR111W
orf19.7052	orf19.7052				1	I	1.02064	1.392	0.224137	-0.055768	-0.253276	-0.46551	-0.597305	-0.700029	-0.564898	Predicted ORF in Assemblies 19, 20 and 21; possibly an essential gene, disruptants not obtained by UAU1 method
orf19.7056	orf19.7056				2	IV	-2.01632	-1.95394	-1.39867	0.084106	-0.00093392	0.455042	1.7608	1.50701	1.56291	Putative protein of unknown function, transcription is upregulated in clinical isolates from HIV+ patients with oral candidiasis
orf19.7061	orf19.7061				2	IV	-0.737308	-0.474188	-0.160245	0.140935	0.151414	0.186687	0.348122	0.306411	0.238173	ORF, Uncharacterized
orf19.7065	PSF3				1	I	0.386801	0.55046	0.946301	0.380052	-0.120424	-0.196199	-0.500762	-0.76651	-0.67972	Predicted ORF in Assemblies 19, 20 and 21; cell-cycle regulated periodic mRNA expression
orf19.7067	orf19.7067				1	I	0.341483	0.662542	0.316553	0.197074	0.0255115	0.0748881	-0.342645	-0.638255	-0.637152	S. cerevisiae ortholog CTR9 has role in histone methylation, RNA elongation from RNA polymerase II promoter, chromosome segregation, RNA elongation from RNA polymerase I promoter
orf19.7068	MAC1		✓		1	I	0.601079	1.06628	0.385388	0.101014	0.225931	0.339642	-0.488477	-1.08396	-1.14689	Transcriptional regulator of the CTR1 copper transporter; activates CTR1 transcription under low-copper conditions; ectopic expression causes copper-sensitive stimulation of filamentation in S. cerevisiae
orf19.7069	orf19.7069				1	I	1.63856	1.79331	1.12395	0.28994	-0.120787	-0.357998	-1.1295	-1.49431	-1.74316	S. cerevisiae ortholog TAE1 has N-terminal protein N-methyltransferase activity, has role in N-terminal peptidyl-proline dimethylation, translation and localizes to cytosol
orf19.7072	PEL1				1	I	0.578584	0.481944	0.45315	0.00448218	-0.0364158	0.0372548	-0.630248	-0.452433	-0.436318	Predicted enzyme of mitochondrial phospholipid biosynthesis; upregulated in biofilm
orf19.7079	orf19.7079				2	VI	-1.11589	-0.17256	0.189532	0.573153	0.399649	0.20219	-0.00874073	0.0393002	-0.106637	ORF, Uncharacterized
orf19.7080	LEU2				1	I	2.12839	0.761389	0.250549	-0.478353	-0.523097	-0.690466	-0.40307	-0.525209	-0.520136	Isopropyl malate dehydrogenase; enzyme of leucine biosynthesis; upregulated in the presence of human whole blood or polymorphonuclear (PMN) cells; protein level decreased in stationary phase cultures
orf19.7081	SPL1		✓		2	IV	-0.194985	-0.622935	-0.369019	0.0520468	-0.0275492	0.0668742	0.263759	0.424509	0.4073	Protein similar to S. cerevisiae Spl1p, which is involved in tRNA splicing; member of pyridoxal-phosphate-dependent aminotransferase protein family; predicted to be essential
orf19.7084	DFI1	✓			2	IV	-0.7219	-0.547604	0.00485476	-0.249007	-0.16665	-0.149696	0.450888	0.723908	0.655205	Cell-surface associated glycoprotein; promotes activation of Cek1p in a matrix-dependent manner; N-glycosylated
orf19.7089	PMR1			✓	1	I	1.24259	1.49741	0.389253	0.00448929	-0.266918	-0.0608861	-0.702617	-1.08251	-1.02082	Putative secretory pathway P-type Ca2+/Mn2+-ATPase; required for protein glycosylation and cell wall maintenance; required for hyphal tip oscillation in semisolid substrate; putative ortholog of S. cerevisiae PMR1
orf19.7091	orf19.7091				2	IV	-0.820851	-1.05804	-0.723986	0.127688	0.123467	0.538341	0.569179	0.630656	0.613548	Predicted ORF in Assemblies 19, 20 and 21; induced by nitric oxide
orf19.7093	HGT13	✓			1	I	0.974006	0.229554	0.22278	0.715744	0.358963	0.153065	-0.558832	-1.05924	-1.03604	Predicted sugar transporter, involved in glycerol utilization; member of the major facilitator superfamily; 12 transmembrane; gene has intron; oxidative stress-induced via Cap1p; expressed in rich medium, 2% glucose
orf19.7100	orf19.7100				2	VI	-1.17746	-0.305203	0.639585	0.459169	0.219064	0.124171	-0.04435	0.0613651	0.0236617	Predicted ORF in Assemblies 19, 20 and 21; possibly transcriptionally regulated upon hyphal formation
orf19.7101	orf19.7101				1	I	0.685648	0.889708	0.19511	-0.136144	-0.121073	-0.293098	-0.37291	-0.449504	-0.397737	ORF, Uncharacterized
orf19.7102	orf19.7102				1	I	1.17032	1.10913	0.563296	0.0852835	-0.102117	0.0267987	-0.59327	-0.974923	-1.28452	ORF, Uncharacterized
orf19.7104	orf19.7104				2	IV	-1.44532	-1.22848	-0.795913	0.82866	0.551256	0.190959	0.455252	0.672654	0.770925	Predicted ORF in Assemblies 19, 20 and 21; similar to mucins and to a Litomosoides microfilarial sheath protein
orf19.7108	orf19.7108				1	I	0.239437	0.662529	0.265096	0.205852	-0.0329964	0.0808077	-0.32291	-0.53611	-0.561704	Predicted ORF in Assemblies 19, 20 and 21; protein detected by mass spec in stationary phase cultures
orf19.7109	orf19.7109				1	I	0.613671	1.04021	0.404388	0.0814571	-0.22011	-0.22341	-0.435365	-0.544003	-0.716836	Ortholog of S. cerevisiae YGL242C
orf19.7111	orf19.7111				2	IV	-0.503271	-0.318894	-0.651535	-0.294729	-0.0785173	0.0309392	0.487593	0.632209	0.696205	Predicted ORF in Assemblies 19, 20 and 21; possibly an essential gene, disruptants not obtained by UAU1 method
orf19.7111.1	SOD3		✓		1	I	0.739401	1.005	1.32991	-0.06583	-0.0690338	-0.205519	-0.604169	-0.974031	-1.15573	Cytosolic manganese-containing superoxide dismutase, involved in protection against oxidative stress; transcription downregulated by treatment with ciclopirox olamine, induced during stationary phase when SOD1 expression is repressed
orf19.7112	FRP2		✓		2	IV	-1.69172	-2.00193	-1.74005	-0.0149767	0.74046	1.55434	1.17316	0.816961	1.16375	Protein described as ferric reductase; alkaline upregulated by Rim101p; fluconazole-downregulated; upregulated in the presence of human neutrophils; possibly adherence-induced
orf19.7114	CSA1	✓	✓		2	IV	-3.50996	-3.4006	-3.03645	0.331093	0.86139	2.21259	2.00775	2.01263	2.52156	Surface antigen on elongating hyphae and buds; no obvious hyphal defects in mutant; strain variation in number of repeat domains; upregulated in filaments; alkaline upregulated by Rim101p; ciclopirox induced; Efg1p- and Cph1p-regulated
orf19.7115	SAC7				2	IV	-0.762836	-0.575365	-0.815513	-0.0691633	0.376863	0.225109	0.466905	0.46478	0.689221	Protein described as a GTPase activating protein (GAP) for RHO1; downregulated upon adherence to polystyrene; macrophage/pseudohyphal-repressed; transcription is upregulated in RHE model of oral candidiasis and in clinical oral candidiasis
orf19.7116	orf19.7116				1	I	0.308277	0.675964	0.259594	0.110901	-0.206273	-0.263055	-0.353857	-0.307914	-0.223638	Putative protein of unknown function, transcription is upregulated in an RHE model of oral candidiasis
orf19.7118	orf19.7118				2	IV	-1.33919	-1.35318	-0.81405	0.568721	0.601398	0.827508	0.445293	0.523623	0.539884	S. cerevisiae ortholog ADK2 has nucleoside triphosphate adenylate kinase activity, adenylate kinase activity, has role in nucleotide metabolic process and localizes to mitochondrial inner membrane
orf19.7124	RVS161			✓	2	IV	-0.681917	-0.825459	-0.554304	0.00693102	-0.0666019	0.0185767	0.422946	0.856577	0.823251	Protein required for endocytosis; contains a BAR domain, which is found in proteins involved in membrane curvature; null mutant exhibits defects in hyphal growth, virulence, cell wall integrity, and actin patch localization
orf19.7128	SYS1				1	I	0.844343	1.15663	0.172867	-0.204828	-0.206189	-0.599677	-0.34633	-0.397629	-0.41919	Predicted ORF in Assemblies 19, 20 and 21; transcription is regulated by Mig1p
orf19.714	orf19.714				1	I	0.81376	0.764866	0.358346	-0.145934	-0.0860168	-0.134136	-0.487681	-0.470424	-0.612781	S. cerevisiae ortholog YPT6 has GTPase activity and has role in intracellular protein transport, retrograde transport, endosome to Golgi
orf19.7141	UFE1				1	I	0.538305	0.708087	0.0835857	-0.419622	-0.313065	-0.514929	-0.15655	-0.00723139	0.0814204	Protein interacting with Sec20p, possibly involved in retrograde transport between the Golgi and the endoplasmic reticulum; functional homolog of S. cerevisiae Ufe1p, which is an ER t-SNARE that mediates the retrograde traffic
orf19.715	orf19.715				2	IV	-1.24339	-1.59249	-0.981309	0.314507	0.547418	0.648145	0.659316	0.82433	0.823473	ORF, Uncharacterized
orf19.7153	orf19.7153				1	I	0.397597	0.561821	0.48045	0.133328	0.0930017	0.0947236	-0.360292	-0.734235	-0.666395	Putative exportin, member of the Exportin-T family
orf19.7163	orf19.7163				1	I	1.7141	1.55049	0.65846	-0.329221	-0.559286	-0.961029	-0.929487	-0.58789	-0.556142	ORF, Uncharacterized
orf19.7166	orf19.7166				1	I	1.92983	0.812162	0.158425	-0.538743	-0.452301	-0.426654	-0.442809	-0.546774	-0.493131	Predicted ORF in Assemblies 19, 20 and 21; increased transcription is observed in an azole-resistant strain that overexpresses MDR1; transcriptionally activated by Mnl1p under weak acid stress
orf19.717	HSP60		✓		2	IV	-0.464149	-0.72234	-0.302477	0.0121804	-0.0137925	0.0976973	0.539365	0.439235	0.414281	Protein described as mitochondrial heat shock protein; soluble protein in hyphae; transcription is regulated by Nrg1p; transcriptionally regulated by iron; expression greater in high iron; heavy metal (cadmium) stress-induced
orf19.7175	HLJ1				1	I	0.982204	1.00584	-0.0146066	-0.0357359	-0.18203	-0.240929	-0.455117	-0.567951	-0.491673	Protein repressed during the mating process
orf19.7176	NPT1				1	I	0.785983	0.825122	0.256689	-0.0739606	-0.166634	-0.202751	-0.360656	-0.497083	-0.56671	Putative nicotinate phosphoribosyltransferase, involved in NAD salvage pathway; fungal-specific (no human or murine homolog)
orf19.7187	MAM33				2	IV	-0.699912	-1.14448	-0.416571	0.175497	0.198724	0.251845	0.589105	0.582014	0.463774	Predicted ORF in Assemblies 19, 20 and 21; regulated by Ssn6p; protein detected by mass spec in exponential and stationary phase cultures
orf19.7193	orf19.7193				2	IV	-0.671367	-0.930987	-0.215908	-0.0799975	0.10646	0.271577	0.352862	0.541515	0.625845	S. cerevisiae ortholog SSH4 has role in protein targeting to vacuole involved in ubiquitin-dependent protein catabolic process via the multivesicular body sorting pathway and localizes to fungal-type vacuole
orf19.7204	orf19.7204				2	IV	-2.06711	-1.28112	-0.804973	0.182268	0.275408	0.412528	0.834328	1.25958	1.18909	S. cerevisiae ortholog YJR149W localizes to cytoplasm
orf19.7210	orf19.7210				1	I	0.807293	0.503303	-0.117644	-0.290169	-0.204341	-0.234969	-0.101194	-0.236032	-0.126246	S. cerevisiae ortholog YJR008W localizes to cytoplasm, nucleus
orf19.7219	FTR1	✓	✓		2	IV	-3.32189	-2.38307	-2.07862	1.33662	1.16966	1.87013	0.830832	1.05204	1.5243	High-affinity iron permease (ferric citrate, ferrioxamines E or B, transferrin); required for mouse virulence, low-iron growth; iron, amphotericin B, caspofungin, ciclopirox, Hog1p regulated; complements S. cerevisiae ftr1 iron transport
orf19.7221	SET3			✓	1	I	-0.196029	1.09026	0.339571	0.0191101	-0.182013	-0.353367	-0.470339	-0.217414	-0.0297816	Putative NAD-dependent histone deacetylase; mutations affect filamentous growth; genetic evidence suggests that Set3p and Hos2p function together as a complex involved in regulation of white-opaque switching, morphogenesis, and virulence
orf19.7224	orf19.7224				1	I	0.268552	0.413703	0.237134	0.104297	-0.153077	-0.0933576	-0.236497	-0.262433	-0.278322	Ortholog of S. cerevisiae YKR017C
orf19.7229	IML2				1	I	1.26409	1.55497	0.357375	-0.272227	-0.427364	-0.397806	-0.654442	-0.789159	-0.635437	S. cerevisiae ortholog YKR018C localizes to cytoplasm, nucleus
orf19.7232	IRR1				1	I	0.0952389	0.627989	0.873341	0.200528	0.0132791	-0.428912	-0.351405	-0.53444	-0.495619	Predicted ORF in Assemblies 19, 20 and 21; cell-cycle regulated periodic mRNA expression
orf19.7238	NPL3				1	I	0.506011	0.801527	0.172993	0.350078	-0.0444948	-0.134378	-0.345294	-0.656119	-0.650324	Putative RNA-binding protein, ortholog of S. cerevisiae Npl3p; nuclear export is facilitated by Hmt1p; transcription is upregulated in an RHE model of oral candidiasis
orf19.7242	NCR1				2	IV	-0.965939	-0.828495	-0.411826	0.144584	0.290437	0.17802	0.448541	0.529851	0.614827	Transcription is regulated by Nrg1p and Mig1p; increased expression in response to prostaglandins
orf19.7244	orf19.7244				2	IV	-1.35397	-1.32258	-0.731637	0.172714	0.30627	0.636946	0.750385	0.814238	0.727634	Predicted ORF in Assemblies 19, 20 and 21; induced by nitric oxide in yhb1 mutant
orf19.7251	WSC4				1	I	0.2382	0.605165	0.252313	0.165084	-0.0338121	-0.295227	-0.00647776	-0.582152	-0.343092	Transcription is specific to white cell type
orf19.7258	DDI1	✓			1	I	0.8291	0.975176	0.0207406	-0.329341	-0.374774	-0.417646	-0.208447	-0.311497	-0.183311	Predicted ORF in Assemblies 19, 20 and 21; macrophage/pseudohyphal-repressed
orf19.726	PPZ1				1	I	0.721665	0.555454	0.0722469	-0.167107	-0.08406	-0.0370778	-0.336967	-0.368481	-0.355674	Putative protein phosphatase of the Type 1 family (serine/threonine-specific), similar to S. cerevisiae Ppz1p
orf19.7264	orf19.7264				1	I	0.440481	0.686009	0.0742235	0.227186	-0.0684091	-0.04782	-0.307669	-0.547941	-0.45606	S. cerevisiae ortholog RPN11 has ubiquitin-specific protease activity and has role in protein deubiquitination, peroxisome fission, mitochondrial fission, proteasomal ubiquitin-dependent protein catabolic process
orf19.7269	orf19.7269				1	I	0.30585	0.88552	-0.0622614	0.43434	-0.013433	-0.16896	-0.285171	-0.616433	-0.479451	S. cerevisiae ortholog PAA1 has aralkylamine N-acetyltransferase activity, diamine N-acetyltransferase activity, has role in chromatin organization and localizes to cytoplasm
orf19.7286	RPN7				1	I	0.471765	0.506001	0.0582544	0.232754	-0.033121	-0.0931242	-0.253663	-0.417012	-0.471855	Predicted ORF in Assemblies 19, 20 and 21; regulated by Gcn2p and Gcn4p; protein detected by mass spec in exponential and stationary phase cultures
orf19.7288	orf19.7288				2	IV	-1.49379	-2.576	-1.35876	0.556313	0.793343	1.33899	0.898902	0.801631	1.03937	ORF, Uncharacterized
orf19.7290	orf19.7290				1	I	0.2725	0.463051	0.405479	0.246179	0.0268332	0.0460959	-0.310171	-0.551149	-0.598817	S. cerevisiae ortholog LSM1 has RNA cap binding, has role in deadenylation-dependent decapping of nuclear-transcribed mRNA and localizes to cytoplasmic mRNA processing body, mRNA cap binding complex
orf19.7292	ARP2			✓	1	I	0.217457	0.544828	0.14582	0.191889	-0.0498394	-0.120386	-0.227639	-0.347201	-0.354928	Putative component of the Arp2/3 complex; required for virulence, hyphal growth, and cell wall and cytoskeleton organization, but not for endocytosis; mutation confers hypersensitivity to cytochalasin D; regulated by Gcn2p and Gcn4p
orf19.7295	orf19.7295				1	I	0.798493	1.09781	0.167633	0.0645532	-0.0448368	0.0574976	-0.457687	-0.879023	-0.804438	ORF, Uncharacterized
orf19.7298	CHS2	✓		✓	1	I	0.31286	0.672497	0.443028	-0.00173422	-0.19507	-0.204287	-0.33795	-0.337312	-0.352032	Chitin synthase; nonessential; required for wild-type chitin deposition in hyphae; transcription is regulated during dimorphic transition; Chs1p and Chs2p, but not Chs3p, are inhibited by the protoberberine HWY-289; fungal-specific
orf19.73	orf19.73				2	IV	-0.660424	-1.09769	-0.420843	0.238172	0.174458	0.404599	0.436784	0.461029	0.463918	S. cerevisiae ortholog TMA108 localizes to ribosome, cytoplasm
orf19.7304	orf19.7304				2	IV	-1.84326	-0.429633	-0.115124	0.382797	0.427554	0.116773	0.289953	0.669005	0.501936	Putative protein of unknown function; expression is upregulated early upon infection of reconstituted human epithelium (RHE), while expression of the C. dubliniensis ortholog is not upregulated; not required for viability
orf19.7305	orf19.7305				1	I	2.07084	2.07536	-0.229274	-0.380759	-0.57465	-0.854925	-0.68096	-0.741464	-0.68416	ORF, Uncharacterized
orf19.7306	orf19.7306				2	IV	-0.912755	-0.609786	-0.500953	0.0949097	0.200691	1.0202	0.214242	0.094585	0.398862	Protein of aldo-keto reductase family; increased transcription associated with MDR1 overexpression, benomyl or long-term fluconazole treatment; overexpression does not affect drug or oxidative stress sensitivity
orf19.731	EMP46				1	I	0.708725	0.952452	0.70887	0.218296	-0.065488	-0.0312557	-0.50374	-0.907303	-1.08056	Protein similar to S. cerevisiae Emp46p; transcription is induced in response to alpha pheromone in SpiderM medium
orf19.732	orf19.732				2	VI	-0.968515	0.0132954	0.544812	0.923806	0.564479	0.246113	-0.297429	-0.577113	-0.449448	Predicted ORF in Assemblies 19, 20 and 21; transcription is upregulated in both intermediate and mature biofilms
orf19.7321	orf19.7321				1	I	1.18578	1.23193	-0.130592	-0.220561	-0.246902	-0.347159	-0.452063	-0.514632	-0.505804	ORF, Uncharacterized
orf19.7322	orf19.7322				1	I	1.13334	0.7907	0.0397706	-0.0394048	-0.253869	-0.0363705	-0.496649	-0.561542	-0.575979	S. cerevisiae ortholog YPL225W localizes to ribosome, cytoplasm
orf19.7323	CBP1				2	IV	-1.55145	-0.954291	-0.408219	0.310242	0.311012	0.424319	0.461435	0.781609	0.625344	Corticosteroid binding protein; transcription induced at late log-phase or upon adherence to polystyrene; not induced by corticosterone; contains a possible NAD/FAD binding region; regulated by Nrg1p, Tup1p
orf19.7324	THI13				2	IV	-4.3578	-4.38133	-3.87864	-2.60451	-0.38614	2.87244	4.15979	4.30566	4.27053	Protein not essential for viability; similar to S. cerevisiae Thi13p, which is involved in synthesis of the thiamine precursor hydroxymethylpyrimidine; induced by nitric oxide in yhb1 mutant
orf19.7325	SCO1	✓			2	V	-0.0839989	-0.201942	-0.403851	-0.099764	-0.23058	-0.27304	0.447418	0.429238	0.416521	Putative copper transporter
orf19.7327	PHO88	✓			1	I	0.844962	0.589259	0.370148	-0.204525	-0.195101	-0.280114	-0.454541	-0.311387	-0.358702	Protein with a role in phosphate transport; biofilm-regulated expression; amphotericin B repressed
orf19.7328	orf19.7328				1	I	1.15727	1.6666	-0.0496042	-0.190685	-0.336896	-0.418634	-0.417336	-0.755969	-0.654744	Gene transcription regulated by Mig1p and Tup1p
orf19.733	orf19.733				2	IV	-0.979793	-1.50915	-0.772125	-1.01611	-0.183638	-0.446248	1.12801	1.95933	1.81972	ORF, Uncharacterized
orf19.7330	orf19.7330				2	IV	-3.08047	-2.90494	-2.59488	-1.37615	0.320125	1.21079	2.75943	2.88084	2.78525	S. cerevisiae ortholog PET18 localizes to cytosol
orf19.7331	FCY24				2	IV	-4.33397	-4.18264	-3.2806	-0.900959	0.629126	1.68395	3.23796	3.592	3.55513	Putative transporter; more similar to S. cerevisiae Tpn1p, which is a vitamin B6 transporter, than to purine-cytosine permeases; transcription is regulated by Nrg1p
orf19.7345	orf19.7345				2	IV	-1.36438	-0.987393	-1.3493	-0.00746362	0.403394	0.567037	0.899551	0.865698	0.972856	S. cerevisiae ortholog YGR205W has ATP binding and localizes to cytoplasm, nucleus
orf19.7349	CHS4				1	I	0.519613	0.690674	-0.0556974	0.0535837	0.0517413	-0.124276	-0.287862	-0.482411	-0.365365	Activator of Chs3p chitin synthase; required for wild-type wall chitin content, but not for hyphal growth; mutant resistant to Calcofluor white; prenylation and 2 transmembrane segments predicted; functional homolog of S. cerevisiae Chs4p
orf19.7350	RCT1				1	I	0.748381	0.592763	-0.304508	-0.0495851	-0.0893875	-0.0484584	-0.315391	-0.307903	-0.22591	Soluble protein in hyphae; fluconazole-induced; mRNA abundance is elevated in a cyr1 or ras1 null mutant and decreased mRNA abundance in an efg1 null mutant; regulated by Nrg1p, Tup1p, Tbf1p, Ssn6p
orf19.7354	orf19.7354				1	I	1.32223	0.837738	0.217533	-0.308605	-0.267269	-0.224375	-0.530452	-0.489096	-0.557708	Predicted ORF in Assemblies 19, 20 and 21; caspofungin induced
orf19.7362	SKN1				1	I	1.12529	1.09574	0.777418	0.383695	0.220267	0.130138	-0.909001	-1.36023	-1.46331	Protein with predicted role in beta-1,6-glucan synthesis; probable N-glycosylated type II membrane protein; transcription and change in mRNA length induced by yeast-hyphal transition; transcription induced by Rim101p or caspofungin
orf19.7363	KRE6				1	I	0.789426	0.601776	0.511277	-0.193777	-0.206983	-0.481109	-0.722128	-0.260985	-0.0374967	Protein of beta-1,6-glucan synthesis; essential; type II membrane protein; N-glycosylation sites; change in mRNA length, but not mRNA abundance, at yeast-hyphal transition; alkaline upregulated by Rim101p; induced on cell wall regeneration
orf19.7372	MRR1				1	I	0.634194	0.553214	0.503184	0.270858	0.153755	0.233155	-0.488126	-0.884851	-0.975382	Regulator of MDR1 transcription; zinc-finger protein; gain-of-function mutations cause upregulation of MDR1 (which encodes plasma membrane multidrug efflux pump) and consequent multidrug resistance
orf19.7377	ASE1				2	VI	-1.18517	-0.202721	0.289899	0.677373	0.39248	0.218589	0.110326	-0.0569729	-0.243807	Predicted ORF in Assemblies 19, 20 and 21; member of conserved Mcm1p regulon; periodic mRNA expression, peak at cell-cycle G2/M phase
orf19.7379	FAA2				2	IV	-1.43393	-1.38366	-1.34363	0.869838	1.17626	1.63102	0.0617354	0.0642895	0.358087	Predicted acyl CoA synthetase; expression is regulated upon white-opaque switching; transcription is upregulated in both intermediate and mature biofilms
orf19.738	MYO5		✓	✓	2	IV	-0.518096	-0.00156827	-0.586515	0.0841332	0.299783	0.314711	0.248179	-0.0167873	0.176161	Class I myosin; nonessential; role in cortical actin patch polarity and polar budding; required for hyphal growth; regulatory phosphorylation on S366; downregulated on adherence to polystyrene; sole class I myosin in C. albicans
orf19.7383	MNN9				1	I	1.00579	0.923331	0.474616	-0.130255	-0.269408	-0.190528	-0.483495	-0.539377	-0.790676	Protein of N-linked outer-chain mannan biosynthesis; mutant has defective cell wall; required for wild-type hyphal growth; mutant is hygromycin B sensitive and vanadate resistant; has N-terminal membrane-spanning segment (positions 18-34)
orf19.7391	OCH1				1	I	0.37963	0.534057	0.191665	-0.127546	-0.0303617	-0.16709	-0.0836353	-0.346062	-0.350656	alpha-1,6-mannosyltransferase; initiates N-glycan outer chain branch addition; similar to S. cerevisiae Och1p; required for wild-type virulence in mouse intravenous infection; fungal-specific (no human or murine homolog)
orf19.7392	orf19.7392				1	I	1.29303	0.880707	0.378292	-0.293078	-0.110858	-0.632003	-0.411882	-0.668332	-0.435876	S. cerevisiae ortholog DED1 has ATP-dependent RNA helicase activity, RNA strand annealing activity and has role in translational initiation
orf19.7394	GDA1			✓	1	I	1.82704	1.33252	0.661605	-0.279699	-0.384385	-0.441882	-0.873265	-0.847282	-0.994654	Golgi membrane GDPase, required for wild-type O-mannosylation, not N-glycosylation; required for wild-type hyphal induction, cell wall, and cell surface charge; not required for HeLa cell adherence; functional homolog of S. cerevisiae Gda1p
orf19.7401	ISW2			✓	1	I	0.868269	0.926323	0.412593	0.198325	0.0203774	-0.00746283	-0.529926	-0.880207	-1.00829	Protein required for chlamydospore formation, not essential for viability; repressed upon high-level peroxide stress; similar to S. cerevisiae Isw2p, which is an ATPase involved in chromatin remodeling
orf19.7402	DOT1				1	I	-0.0895905	0.402925	0.731008	0.207197	0.0661014	-0.138278	-0.320431	-0.489258	-0.369674	ORF, Uncharacterized
orf19.7405	orf19.7405				2	V	-0.318413	-0.303002	-0.160461	-0.698874	-0.345151	-0.840934	0.569447	1.03013	1.06726	Predicted ORF in Assemblies 19, 20 and 21; transcriptionally activated by Mnl1p under weak acid stress
orf19.7409	ERV25	✓			1	I	0.897778	1.43152	0.667335	-0.184632	-0.419708	-0.466959	-0.663209	-0.552432	-0.709694	Component of COPII-coated vesicles; transcription induced upon filamentous growth
orf19.7410	orf19.7410				1	I	1.14598	0.658497	-0.150518	0.0928616	-0.205433	-0.00747148	-0.378038	-0.595476	-0.560397	S. cerevisiae ortholog CYM1 has metalloendopeptidase activity, has role in proteolysis involved in cellular protein catabolic process and localizes to mitochondrial intermembrane space
orf19.742	ALD6				2	IV	-1.53515	-2.10792	-1.78113	0.207013	1.22083	1.83914	0.764462	0.440984	0.951772	Putative aldehyde dehydrogenase; expression is regulated upon white-opaque switching; protein detected by mass spec in stationary phase cultures; transcription is upregulated in both intermediate and mature biofilms
orf19.7420	orf19.7420				1	I	0.575636	0.322922	0.116993	0.0256542	-0.0897322	-0.0592163	-0.142477	-0.471855	-0.277925	S. cerevisiae ortholog MED6 has RNA polymerase II transcription mediator activity, has role in transcription from RNA polymerase II promoter and localizes to mediator complex
orf19.7421	CYP5				1	I	0.480439	0.829821	0.255995	0.243443	-0.100575	-0.0192207	-0.385835	-0.618757	-0.685311	Protein described as a peptidyl-prolyl cis-trans isomerase; macrophage-downregulated protein level; protein level decreased in stationary phase cultures; predicted endoplasmic reticulum (ER) localization
orf19.7433	orf19.7433				2	VI	-0.588335	-0.0211462	-0.259207	0.40967	0.359464	0.128576	0.184154	-0.211993	-0.00118186	S. cerevisiae ortholog NUP116 has role in mRNA export from nucleus, tRNA export from nucleus, protein import into nucleus, tRNA splicing, via endonucleolytic cleavage and ligation and localizes to Nup82 complex
orf19.7434	GLG2				2	IV	-1.21544	-0.684515	-0.397413	0.117838	0.254379	0.233003	0.474301	0.687333	0.530519	Protein described as self-glucosylating initiator of glycogen synthesis; expression is regulated upon white-opaque switching; hyphal-induced
orf19.7438	UBA1				1	I	0.50128	0.873005	0.126962	0.0927539	-0.157338	-0.0842032	-0.39397	-0.554788	-0.403702	Protein similar to S. cerevisiae Uba1p, which is a ubiquitin-activating enzyme that is essential for growth; protein level decreased in stationary phase cultures
orf19.744	GDB1				1	I	0.645132	0.563324	0.233643	0.455452	0.0448352	-0.14531	-0.495161	-0.654914	-0.647001	Putative glycogen debranching enzyme; expression is regulated upon white-opaque switching; regulated by Nrg1p, Tup1p
orf19.7445	orf19.7445				2	IV	-0.454776	-0.953353	-0.665322	-0.917525	-0.327322	-0.290563	0.765826	1.44905	1.39399	Ortholog of S. cerevisiae VID24
orf19.7450	orf19.7450				1	I	1.06155	0.922756	0.135729	-0.227482	-0.230174	-0.346925	-0.449479	-0.476407	-0.38957	ORF, Uncharacterized
orf19.7453	orf19.7453				1	I	0.900093	1.09663	0.546512	0.0580046	-0.142758	-0.328627	-0.52866	-0.765633	-0.835563	ORF, Uncharacterized
orf19.7454	TAF60				1	I	0.138277	0.278498	0.352677	0.0627777	0.13773	0.023377	-0.0773329	-0.371467	-0.544537	Predicted ORF in Assemblies 19, 20 and 21; mutation confers hypersensitivity to amphotericin B
orf19.7455	orf19.7455				2	IV	-1.05713	-0.970406	-0.746134	0.0136504	0.489234	0.485694	1.06785	0.364773	0.352471	ORF, Uncharacterized
orf19.7456	orf19.7456				1	I	1.81606	1.65161	0.68604	-0.411862	-0.645033	-1.00345	-0.928509	-0.527435	-0.637419	ORF, Uncharacterized
orf19.7466	ACC1				1	I	1.32075	1.10341	0.267621	0.313393	0.0987171	-0.232918	-0.832568	-1.04874	-0.989666	Protein with similarity to acetyl-coenzyme-A carboxylases; regulated by Efg1p; amphotericin B repressed; caspofungin repressed; intron in 5''-UTR
orf19.7472	IFF4	✓			2	IV	-0.881928	-0.673888	-0.636953	0.0770032	0.159917	0.236999	0.274543	0.709512	0.734795	Putative GPI-anchored protein; homozygous null mutant germ tubes show decreased adhesion to plastic substrate; not essential for viability
orf19.7479	NTH1				1	I	1.34449	0.969928	0.151008	0.064966	-0.161696	-0.045296	-0.777833	-0.823952	-0.721614	Neutral trehalase; hyphal induction in homozygous null mutant is delayed but not reduced overall; not required for virulence in mouse systemic infection; homodimeric enzyme; possible regulatory cAMP-dependent phosphorylation at S10 and S213
orf19.7481	MDH1		✓		2	IV	-1.61453	-2.20926	-1.56525	-0.47208	0.378049	0.801718	1.34579	1.68951	1.64607	Protein described as malate dehydrogenase, mitochondrial; transcription regulated by Mig1p and Tup1p, white-opaque switching; induced in high iron, biofilm; regulated upon phagocytosis; antigenic during murine or human infection
orf19.7484	ADE1				2	IV	-0.157023	-0.796036	-0.203793	0.245827	0.411721	0.463673	0.133414	-0.0128201	-0.0849624	Phosphoribosylaminoimadazole succinocarboxamide synthetase, enzyme of adenine biosynthesis; not induced during GCN response, in contrast to the S. cerevisiae ortholog; fungal-specific (no human or murine homolog)
orf19.7489	orf19.7489				1	I	0.432897	0.864757	0.352885	0.193254	0.0947549	-0.0315306	-0.421769	-0.708348	-0.776902	S. cerevisiae ortholog LRG1 has Rho GTPase activator activity, has role in small GTPase mediated signal transduction, fungal-type cell wall biogenesis and localizes to cellular bud neck, mitochondrion
orf19.7494	orf19.7494				1	I	0.279494	0.459672	0.914331	0.307488	-0.068445	-0.338325	-0.328353	-0.591084	-0.634778	Predicted ORF in Assemblies 19, 20 and 21; cell-cycle regulated periodic mRNA expression
orf19.7501	orf19.7501				1	I	1.29165	1.29728	0.220296	-0.20232	-0.45061	-0.33643	-0.578362	-0.648573	-0.592929	Predicted ORF in Assemblies 19, 20 and 21; protein detected by mass spec in exponential and stationary phase cultures
orf19.7502	orf19.7502				2	IV	-1.47059	-1.18825	-0.383157	-0.566847	-0.0623777	-0.108385	0.984741	1.5477	1.24717	Predicted ORF in Assemblies 19, 20 and 21; greater mRNA abundance observed in a cyr1 homozygous null mutant than in wild type
orf19.7504	orf19.7504				1	I	1.04235	1.22161	0.21679	-0.41743	-0.170886	-0.137624	-0.530259	-0.653521	-0.571028	Predicted ORF in Assemblies 19, 20 and 21; Plc1p-regulated; induced in core caspofungin response
orf19.7507	orf19.7507				1	I	0.605419	0.630529	0.393372	-0.0262819	-0.186845	-0.216249	-0.390046	-0.442036	-0.367862	ORF, Uncharacterized
orf19.751	orf19.751				1	I	1.77154	1.39999	0.0398756	-0.51519	-0.56813	-0.800844	-0.702916	-0.281071	-0.343253	ORF, Uncharacterized
orf19.7514	PCK1				2	IV	-1.14061	-1.98491	-1.34204	-1.07353	-0.196216	0.0669112	1.45315	2.14378	2.07347	Phosphoenolpyruvate carboxykinase; role in gluconeogenesis; regulated by hyphal switch, carbon source; repressed on glucose; induced by fluconazole, phagocytosis, H2O2; predicted ATP-dependent, dimeric; predicted PKC phosphorylation sites
orf19.7520	POT1				2	IV	-1.07265	-1.54431	-1.16377	0.206658	0.741794	1.30791	0.901803	0.363464	0.259107	Putative peroxisomal 3-oxoacyl CoA thiolase; transcription is regulated by Nrg1p and Mig1p; farnesol regulated
orf19.7523	MKC1			✓	1	I	0.705706	0.662766	0.166177	-0.187883	-0.0165756	-0.145609	-0.319982	-0.486894	-0.377705	MAP kinase; role in biofilm formation, contact-induced invasive filamentation, systemic virulence in mouse, cell wall structure/maintenance, caspofungin response; phosphorylated on surface contact, membrane perturbation, or cell wall stress
orf19.7531	orf19.7531				1	I	0.718224	1.61424	0.522523	-0.322795	-0.443451	-0.789021	-0.374276	-0.358487	-0.566956	Protein detected by mass spec in stationary phase cultures; transcription is induced upon yeast-hyphal transition; benomyl or caspofungin induced
orf19.7534	MIS12				1	I	1.37339	0.938409	0.648801	0.136838	-0.19559	0.0497651	-0.998619	-1.04664	-0.906352	ORF, Uncharacterized
orf19.7537	BNR1				1	I	0.649093	1.24659	0.169486	0.154749	-0.0569079	-0.0223795	-0.393548	-0.963918	-0.783163	Formin; probable role in hyphal cytoskeletal polarity; synthetic lethality if Bnr1p and Bni1p are absent
orf19.7538	orf19.7538				1	I	0.296526	1.08027	0.320891	0.0750802	0.00657533	-0.489584	-0.224345	-0.600563	-0.464849	ORF, Uncharacterized
orf19.7553	orf19.7553				1	I	0.0645629	0.433564	0.951437	0.235084	0.156116	0.111414	-0.452273	-0.673389	-0.826516	ORF, Uncharacterized
orf19.7554	orf19.7554				1	III	-0.142759	0.198289	0.511125	0.314338	0.29525	0.280441	-0.346479	-0.622299	-0.487905	Putative transporter; slightly similar to the Sit1p siderophore transporter; induced by nitric oxide in yhb1 mutant
orf19.7558	YTA6			✓	1	I	0.596016	0.420039	0.0317165	0.028966	0.0569184	0.110603	-0.30736	-0.466166	-0.470734	Protein similar to S. cerevisiae Yta6p ATPase; transposon mutation affects filamentous growth; transcriptionally activated by Mnl1p under weak acid stress
orf19.7564	DPB2				1	I	0.529804	0.637187	0.823228	0.0908679	0.038523	-0.240105	-0.501091	-0.708322	-0.670091	Probable subunit of DNA polymerase II (DNA polymerase epsilon), similar to S. cerevisiae Dpb2p; essential for viability
orf19.7567	orf19.7567				2	IV	-2.13285	-2.25526	-1.3996	-0.251136	0.151812	-0.122326	1.53063	2.39828	2.08044	Predicted ORF in Assemblies 19, 20 and 21; transcription is induced in response to alpha pheromone in SpiderM medium
orf19.757	orf19.757				1	I	0.48546	0.566472	0.16285	-0.0267084	-0.255969	-0.287414	-0.249332	-0.208307	-0.187052	Ortholog of S. cerevisiae YPR089W
orf19.7579	FGR34			✓	1	I	1.10698	1.33068	0.246615	-0.113842	-0.458623	-0.582351	-0.670338	-0.445548	-0.413569	Protein lacking an ortholog in S. cerevisiae; transposon mutation affects filamentous growth
orf19.7581	orf19.7581				2	IV	-0.608701	-0.536705	-0.24799	-0.425599	-0.433136	-0.443639	0.51569	1.10173	1.07835	ORF, Uncharacterized
orf19.7585	INO1	✓			1	I	3.65539	5.07087	3.33552	0.494271	-2.33549	-2.75681	-2.76563	-2.40093	-2.29719	Inositol-1-phosphate synthase; enzyme of inositol biosynthesis; antigenic in human; repressed by farnesol (in biofilm) or caspofungin; regulated during planktonic growth; upstream inositol/choline regulatory element; glycosylation predicted
orf19.759	orf19.759				1	I	1.30508	1.61899	0.630886	-0.0474466	-0.398616	-0.407183	-0.829231	-0.922179	-0.950303	S. cerevisiae ortholog SEC21 has role in retrograde vesicle-mediated transport, Golgi to ER, ER to Golgi vesicle-mediated transport and localizes to COPI vesicle coat, endosome
orf19.7593	orf19.7593				2	IV	-0.109936	-0.918557	-1.09802	-0.329952	0.0550332	0.402077	0.339814	0.851269	0.808273	S. cerevisiae ortholog ASP1 has role in asparagine catabolic process and localizes to intracellular
orf19.7600	FDH3				2	IV	-0.319363	-0.322323	-0.165421	0.0430518	0.0456661	0.141789	0.234306	0.0646049	0.277688	Putative protein of glycine catabolism; downregulated by Efg1p under yeast-form but not hyphal growth conditions; transcriptionally activated by Mnl1p under weak acid stress
orf19.7604	orf19.7604				1	I	0.737077	1.1066	0.455418	0.142123	-0.151093	-0.0810424	-0.537378	-0.786802	-0.884897	S. cerevisiae ortholog TRS120 has role in regulation of Rab GTPase activity, ER to Golgi vesicle-mediated transport and localizes to TRAPP complex
orf19.7613	HCR1				1	I	0.715145	0.590183	0.212323	-0.0884178	-0.0535182	-0.0702958	-0.27124	-0.515142	-0.519037	Putative translation initiation factor; genes encoding ribosomal subunits, translation factors, and tRNA synthetases are downregulated upon phagocytosis by murine macrophage
orf19.7631	SLD5				1	I	0.693107	0.93734	0.645818	0.0924294	-0.014726	-0.183267	-0.332481	-0.773689	-1.06453	Predicted ORF in Assemblies 19, 20 and 21; cell-cycle regulated periodic mRNA expression
orf19.7637	YHB4				1	I	0.997217	0.959174	0.371901	-0.457004	-0.540248	-0.659008	-0.341484	-0.288268	-0.0422798	Protein related to flavohemoglobins; not required for wild-type nitric oxide resistance; has predicted globin, FAD-binding, and NAD(P)-binding domains but lacks some conserved residues of flavohemoglobins; no mRNA detected
orf19.764	orf19.764				1	I	0.658297	0.881663	0.024795	-0.212358	-0.155237	-0.174826	-0.292406	-0.335337	-0.394592	S. cerevisiae ortholog SCY1 localizes to clathrin-coated vesicle
orf19.7644	orf19.7644				2	IV	-0.936588	-0.201076	-0.582437	-0.161145	-0.118466	-0.133257	0.538058	0.803476	0.791435	S. cerevisiae ortholog APC11 has ubiquitin-protein ligase activity and has role in anaphase-promoting complex-dependent proteasomal ubiquitin-dependent protein catabolic process, protein ubiquitination
orf19.7668	MAL2			✓	2	IV	-3.02534	-2.79387	-0.739862	1.42026	0.980028	1.18483	1.05745	1.07183	0.844682	Alpha-glucosidase that hydrolyzes sucrose; required for sucrose utilization; transcriptionally regulated by Suc1p; expression induced by maltose, repressed by glucose; transposon mutation affects filamentous growth; upregulated in RHE model
orf19.7672	orf19.7672				1	I	0.868885	0.881114	0.0137755	0.0800101	0.0306307	0.0663505	-0.404583	-0.85638	-0.679803	S. cerevisiae ortholog DFM1 has role in endoplasmic reticulum unfolded protein response and localizes to endoplasmic reticulum
orf19.7676	XYL2	✓			2	IV	-2.08484	-1.61628	-0.945928	-0.0366343	0.488603	0.24666	1.11247	1.46759	1.36836	Protein described as similar to D-xylulose reductase; immunogenic in mouse; soluble protein in hyphae; Hog1p-induced; induced during cell wall regeneration; caspofungin or fluconazole-induced; Mnl1p-induced in weak acid stress
orf19.779	HAT1				1	I	0.621711	0.711535	0.4017	0.102395	-0.0912863	-0.212046	-0.356699	-0.673352	-0.503959	S. cerevisiae ortholog HAT1 has histone binding, histone acetyltransferase activity, has role in histone acetylation, chromatin silencing at telomere and localizes to histone acetyltransferase complex, cytoplasm
orf19.780	DUR1,2				1	I	0.837872	0.786619	3.88156	-0.439782	-1.09699	-0.924358	-1.48761	-1.03116	-0.526156	Urea amidolyase, contains urea carboxylase and allophanate hydrolase activities needed to hydrolyze urea to CO2; required for utilization of urea as nitrogen source and for hyphal switch in macrophages; transcription is regulated by Nrg1p
orf19.781	orf19.781	✓			1	III	0.00679163	-0.0315217	5.03633	-0.44858	-0.822551	-0.633268	-0.955881	-1.2278	-0.92352	Major urea transporter; expression is induced by urea; fungal-specific (no human or murine homolog); not required for virulence in a mouse intravenous model
orf19.782	orf19.782				2	IV	-0.505839	-0.413519	-0.20642	0.268721	0.332497	0.390325	0.0287085	0.0637089	0.0418174	ORF, Uncharacterized
orf19.783	orf19.783				1	I	1.02122	1.06061	0.317353	-0.174321	-0.265754	-0.225261	-0.539217	-0.619753	-0.574882	S. cerevisiae ortholog NEO1 has role in retrograde vesicle-mediated transport, Golgi to ER, vacuole organization, endocytosis and localizes to Golgi membrane, endosome, COPI-coated vesicle
orf19.798	TAF14				1	III	0.0609657	0.117252	0.300945	0.183577	0.0857245	0.0675795	-0.0877786	-0.35217	-0.376096	Putative DNA-binding transcription factor; putative TFIIF subunit; macrophage-induced protein
orf19.8	orf19.8				2	IV	-1.87211	-1.09716	-0.59454	0.201107	0.0819099	0.0760013	0.707543	1.38158	1.11567	ORF, Uncharacterized
orf19.807	CHS5				1	I	0.5796	0.88248	0.130432	-0.0483283	-0.283259	-0.224866	-0.445864	-0.331998	-0.258196	Putative chitin biosynthesis protein; fungal-specific (no human or murine homolog); transcription decreases upon yeast-to-hyphal switch
orf19.811	orf19.811				1	I	0.684935	0.843371	-0.0580829	-0.237073	-0.312063	-0.174241	-0.212179	-0.265606	-0.269061	Protein not essential for viability
orf19.814	SSY1	✓			2	IV	-0.832906	-0.986494	-0.765932	-0.295495	0.0694179	0.264907	0.769066	0.868944	0.908492	Amino acid sensor, required for wild-type hyphal growth on solid serum or Lees media, but not for hyphal growth under all conditions; similar to S. cerevisiae Ssy1p aa sensor and to aa permeases; 12 predicted membrane spanning regions
orf19.815	DCK1			✓	1	I	1.04585	1.06904	0.361466	-0.123203	-0.282144	-0.579279	-0.505075	-0.465037	-0.521623	Putative guanine nucleotide exchange factor required for embedded filamentous growth; activates Rac1p; contains a DOCKER domain; similar to adjacent DCK2 and to S. cerevisiae Ylr422wp; regulated by Nrg1p
orf19.835	orf19.835				1	I	0.777683	0.610607	-0.0152462	0.0522764	-0.0734439	-0.0582166	-0.284768	-0.497141	-0.51175	ORF, Uncharacterized
orf19.836	orf19.836				2	VI	-0.980741	-0.117833	0.673892	0.487955	0.295759	0.0457201	0.0725351	-0.258799	-0.218489	Protein likely to be essential for growth, based on an insertional mutagenesis strategy
orf19.84	CAN3				2	IV	-1.44534	-1.09028	-0.831715	-0.65373	-0.0625167	-0.550217	1.18002	1.79597	1.65781	Predicted ORF in Assemblies 19, 20 and 21; expression is regulated upon white-opaque switching
orf19.841	orf19.841				1	I	1.05294	1.08483	0.291771	0.0269097	-0.43037	-0.286606	-0.530076	-0.637829	-0.571575	S. cerevisiae ortholog COY1 has role in Golgi vesicle transport and localizes to Golgi membrane
orf19.853	SAP99		✓		2	IV	-0.779724	-0.614452	-0.237542	-0.136346	-0.0833802	-0.0485784	0.591457	0.542419	0.766146	Putative secreted aspartyl protease; possible Kex2p substrate; transcriptionally regulated by iron; expression greater in low iron; repressed by alpha pheromone in SpiderM medium; possibly essential gene (by UAU1 method)
orf19.854	UGA11				2	IV	-3.69867	-2.80908	-0.788874	0.700651	1.65563	2.12557	0.890688	0.866652	1.05744	Predicted ORF in Assemblies 19, 20 and 21; macrophage-induced gene; overlaps orf19.854.1, which is a region annotated as a blocked reading frame
orf19.86	orf19.86				2	IV	-1.06502	-2.40605	-1.09561	-0.552045	0.00553509	0.0476066	1.25792	2.05053	1.75714	Putative glutathione peroxidase; peroxide-induced; induced in response to peroxide, exposure to neutrophils and macrophage blood fractions; downregulated during infection of macrophages
orf19.88	ILV5				1	I	1.93914	0.643099	-0.0473445	-0.682918	-0.590423	-0.427845	-0.147766	-0.332113	-0.353834	Protein described as ketol-acid reductoisomerase; antigenic during human or murine infection; regulated by Gcn4p; amino acid starvation (3-aminotriazole) induced; biofilm induced; macrophage-downregulated protein; no human or murine homolog
orf19.881	DFG16	✓	✓	✓	2	V	-0.180544	-0.285221	-0.262854	-0.489356	-0.397034	-0.292616	0.510089	0.715946	0.681589	Protein of the Rim101p pathway that regulates filamentation in response to alkaline pH; required for host tissue invasion during infection; similar to S. cerevisiae Dfg16p that acts in Rim101p processing
orf19.889	THI20				2	IV	-2.27967	-2.06727	-1.12963	0.123425	0.526839	0.84305	1.30015	1.29856	1.38455	Putative phosphomethylpyrimidine kinase; also described as a putative transcription factor with TENA DNA-binding motif; fungal-specific (no human or murine homolog)
orf19.891	orf19.891				1	I	0.573466	0.38022	0.245392	0.153488	-0.00649652	0.0125328	-0.23426	-0.626619	-0.497723	Predicted ORF in Assemblies 19, 20 and 21; possibly an essential gene, disruptants not obtained by UAU1 method
orf19.894	orf19.894				1	I	0.658355	0.823191	0.0579317	-0.126101	-0.269888	-0.41706	-0.246445	-0.230688	-0.249296	ORF, Uncharacterized
orf19.895	HOG1		✓	✓	1	I	0.704603	0.518324	0.355076	-0.0502091	-0.0693091	-0.0242112	-0.389592	-0.537606	-0.507076	MAP kinase of osmotic-, heavy metal-, and core stress response; role in regulation of glycerol, D-arabitol in response to stress; phosphorylated in response to H2O2 (Ssk1p-dependent) or NaCl; mutant induces protective mouse immune response
orf19.896	CHK1			✓	2	IV	-0.335762	-0.769283	-0.790169	-0.312557	0.0662519	-0.0317003	0.835456	0.600532	0.737231	Histidine kinase involved in two-component signaling pathway, regulates cell wall biosynthesis; disruption impairs hyphal growth, decreases virulence in mouse intravenous (but not rat vaginal) infection and increases rate of phagocytosis
orf19.900	orf19.900				2	IV	-0.716824	-0.595968	-0.289255	0.360613	0.32976	0.256913	0.25824	0.0987239	0.297796	Predicted ORF in Assemblies 19, 20 and 21; protein detected by mass spec in stationary phase cultures
orf19.916	orf19.916				2	IV	-0.805507	-0.805378	-0.486368	-0.246496	0.128805	0.0104407	0.515047	0.818006	0.87145	S. cerevisiae ortholog YNL305C localizes to fungal-type vacuole
orf19.92	orf19.92				1	I	0.918351	0.930046	0.171089	-0.0922219	-0.245444	-0.0757149	-0.408996	-0.643266	-0.553843	Predicted ORF in Assemblies 19, 20 and 21; increased expression in response to prostaglandins
orf19.922	ERG11	✓	✓		1	III	-0.568949	0.933988	1.37938	-0.339597	-0.311014	-0.650549	-0.0168501	-0.0151676	-0.411243	Lanosterol 14-alpha-demethylase, member of cytochrome P450 family that functions in ergosterol biosynthesis; target of azole antifungals; may contribute to drug resistance; azole- or biofilm-induced; subject to hypoxic regulation
orf19.923	THR1				1	I	1.41168	1.26654	0.454923	-0.315937	-0.387233	-0.43261	-0.547996	-0.680493	-0.768867	Putative homoserine kinase; fungal-specific (no human or murine homolog); transcription is regulated by Tup1p; amphotericin B repressed; regulated by Gcn2p and Gcn4p
orf19.939	NAM7				1	I	0.453798	0.265986	0.31872	-0.19026	-0.210856	-0.150009	-0.223417	-0.152031	-0.111932	Putative role in nonsense-mediated mRNA decay; similar to S. cerevisiae Nam7p; gene induced by ciclopirox olamine treatment
orf19.94	orf19.94				2	IV	-0.60565	-0.713305	-0.505463	-0.234309	-0.00347549	-0.0533318	0.369994	0.945252	0.800288	ORF, Uncharacterized
orf19.941	SEC14				1	I	1.59883	0.991714	0.45559	-0.127751	-0.0584371	-0.117019	-0.7442	-0.977068	-1.02165	Essential protein; functional homolog of S. cerevisiae Sec14p, which is a Golgi phosphatidylinositol/phosphatidylcholine transfer protein that regulates choline-phosphate cytidyltransferase and thereby affects secretion; biofilm-regulated
orf19.944	IFG3				2	IV	-1.97503	-1.46011	-0.983023	-0.501582	0.170143	0.688897	1.11048	1.39595	1.55427	Putative D-amino acid oxidase
orf19.946	MET14				1	I	3.42957	1.57859	1.79086	-0.714861	-1.12097	-1.12335	-1.28819	-1.1935	-1.35815	Predicted ORF in Assemblies 19, 20 and 21; predicted role in sulfur metabolism; induced upon biofilm formation; possibly adherence-induced
orf19.949	orf19.949				2	IV	-1.62417	-0.431602	0.345471	0.347017	0.393177	0.0616494	0.374794	0.388988	0.144674	ORF, Uncharacterized
orf19.953.1	COF1				1	I	0.2955	0.882002	0.684351	-0.148149	-0.104238	-0.211964	-0.317207	-0.572043	-0.50825	Protein described as cofilin; macrophage-induced protein; protein detected by mass spec in exponential and stationary phase cultures
orf19.96	TOP1			✓	1	I	1.36285	0.982785	0.545443	0.260221	-0.121831	0.163925	-1.03953	-1.16848	-0.985386	DNA topoisomerase I; required for wild-type growth and for wild-type mouse virulence; sensitive to camptothecin; induced upon adherence to polystyrene
orf19.964	SMC4				1	I	0.293409	0.659721	0.671664	0.264322	0.026849	0.00670988	-0.461971	-0.723175	-0.737529	S. cerevisiae ortholog SMC4 has chromatin binding, has role in tRNA gene clustering, mitotic chromosome condensation and localizes to cohesin loading complex, nuclear condensin complex
orf19.974	ROT2				2	IV	-0.901577	-0.739316	-0.00449162	0.406501	0.288426	0.405198	0.315191	0.0654336	0.164635	Alpha-glucosidase II, catalytic subunit, required for N-linked protein glycosylation and normal cell wall synthesis; alkaline downregulated
orf19.979	FAS1				1	I	1.42864	1.43018	0.40176	0.311062	-0.184659	-0.453756	-1.01514	-1.0035	-0.914596	Beta subunit of fatty-acid synthase; multifunctional enzyme; fluconazole-induced; amphotericin B, caspofungin repressed; macrophage/pseudohyphal-induced; fungal-specific (no human or murine homolog)
orf19.984	PHO8				2	IV	-1.34795	-1.81258	-1.45822	-0.347992	0.357169	0.730622	1.50549	1.24929	1.12417	Protein of unknown function; transcription is positively regulated by Rim101p; regulated by Tsa1p, Tsa1Bp in minimal media at 37 deg; possibly adherence-induced
orf19.993	orf19.993				1	I	-0.22845	1.06792	0.311279	0.00335773	-0.285024	-0.641474	-0.06689	-0.0270674	-0.133648	ORF, Uncharacterized
