# Supplementary material for: Dynamic Transcript Profiling of Candida albicans Infection in Zebrafish: A Pathogen-Host Interaction Study
Source: PLoS One. 2013 Sep 3;8(9):e72483. doi: 10.1371/journal.pone.0072483 (PMC3760836; doi:10.1371/journal.pone.0072483)
Supplement: Table S2 — C. albicans gene ontology analysis. Gene ontology annotation of 1,307 genes performed using the Candida Genome Database and the GO Slim Mapper terms “biological process” and “cellular components”. The most significant biology process GO set related to transport. The most significant cellular component GO set related to the cell membrane. (XLS) [file pone.0072483.s004.xls]

## Sheet: Table S2
Table S2 – C. albicans gene ontology analysis
Biology Process
GOID	GO_term	Cluster frequency	Background frequency	Corrected P-value	False discovery rate	Gene(s) annotated to the term	Directly Annotated GOID List
48193	Golgi vesicle transport	65 out of 1307 genes, 5.0%	116 out of 6514 background genes, 1.8%	1.01e-14	0	orf19.1012:BUD7:SRO77:orf19.1323:orf19.1386:orf19.1672:GEA2:SNX4:orf19.2007:PHO86:APL2:SYS3:APL5:AUT7:orf19.2629:orf19.2756:orf19.2940:orf19.2965:orf19.3128:SEC13:orf19.3166:SAR1:orf19.3467:TIP20:orf19.4028:APM1:RET2:orf19.4346:orf19.4382:SEC34:orf19.4579:ARL1:SEC24:orf19.4805:orf19.4939:SEC18:orf19.5209:SEC26:orf19.5418:GLO3:SEC20:orf19.5689:orf19.5817:ERV46:SEC7:ARF2:PGA63:orf19.6264.3:EMP24:or…	6657:750:6944:10038:7029:15914:30036:6620:19408:6621:15918:6623:30437:6486:45:16320:902:48193:32258:30476:7033:6886:6887:6888:42493:6999:43547:34727:43001:6457:35493:35494:3400:32511:34221:6674:30447:6675:6890:30011:6891:90110:6892:6893:90114:6895:6896:301:6897:45048:45332:51645:48205:48313:48208:9408:31505:16050:28:48280:42144:42147:16236:32527:10966:33363:18344:6612:35543:48211:422:9306:32858:6…
16192	vesicle-mediated transport	98 out of 1307 genes, 7.5%	225 out of 6514 background genes, 3.5%	4.52e-13	0	orf19.1012:BUD7:PLD1:SRO77:orf19.1236:orf19.1323:orf19.1381:orf19.1386:SEC15:orf19.1672:GEA2:SNX4:orf19.2007:orf19.2168.3:PHO86:APL2:CDC48:SYS3:APL5:AUT7:YPT31:orf19.2629:orf19.2756:orf19.2940:orf19.2965:YKT6:orf19.3128:LSP1:SEC13:orf19.3166:orf19.3247:orf19.3267:VPS17:SAR1:orf19.3467:orf19.3496:RSP5:GYP1:TIP20:orf19.4028:APM1:THR4:RET2:orf19.4346:orf19.4382:CMD1:SEC34:orf19.4579:orf19.4594:ARL1:…	10793:10794:60988:10795:10796:19220:6333:30036:6409:6620:6621:6623:51666:35556:51300:6486:45:16320:42991:30476:45033:9826:1766:1:6997:40023:6999:42493:31134:43001:35493:35494:6566:9612:42787:32511:45761:55:32443:7005:16192:301:30050:45048:45332:6281:51469:32880:15031:6357:48313:32956:9405:6644:16050:31505:9408:32889:42144:742:42147:43161:32527:747:43162:7015:10966:8104:8033:7163:6364:32313:34498:…
51234	establishment of localization	234 out of 1307 genes, 17.9%	777 out of 6514 background genes, 11.9%	9.4e-10	0	orf19.1012:orf19.1043:BUD7:PLD1:SRO77:orf19.1236:orf19.1308:orf19.1323:orf19.1381:orf19.1386:SEC15:orf19.1424:orf19.1427:TEF1:MEP1:orf19.1672:GEA2:KIP2:OPT4:FLC2:orf19.1815:orf19.1867:SGE1:VPS1:GIT3:SNX4:orf19.2007:PEX12:KAR2:HGT7:RFA1:VPS28:orf19.2168.3:PHO86:SMF12:APL2:CDC48:orf19.2350:SYS3:orf19.2411:HGT18:APL5:AUT7:MGE1:orf19.2533.1:orf19.2549:MDL1:YPT31:orf19.2629:MSN5:RPF1:orf19.2756:orf19.…	15879:6839:10793:46836:10794:10795:10796:19220:7131:9749:6333:6406:6334:6407:6409:6337:6265:31124:6268:55085:15883:722:15886:16320:724:42991:45033:5977:9826:6413:6414:1766:6415:1:40023:6271:2:31204:42493:7076:6348:31134:1402:43001:1403:1407:19740:15893:32511:32512:6855:32443:45040:6857:45041:32445:42710:51604:16192:301:45047:45048:6281:51469:6283:32880:15031:6357:1410:165:32956:9405:6289:9408:328…
51179	localization	249 out of 1307 genes, 19.1%	841 out of 6514 background genes, 12.9%	1.15e-09	0	orf19.1012:orf19.1043:BUD7:PLD1:SRO77:orf19.1236:BRN1:orf19.1308:orf19.1323:orf19.1381:orf19.1386:SEC15:orf19.1424:orf19.1427:TEF1:MEP1:orf19.1672:GEA2:KIP2:OPT4:FLC2:orf19.1815:orf19.1867:YCS4:SGE1:VPS1:GIT3:SNX4:SIR2:orf19.2007:PEX12:KAR2:HGT7:RFA1:orf19.2112:VPS28:orf19.2168.3:PHO86:SMF12:APL2:CDC48:orf19.2350:SYS3:orf19.2411:HGT18:APL5:AUT7:MGE1:orf19.2533.1:orf19.2549:orf19.2565:MDL1:YPT31:o…	15879:6839:8298:10793:6696:46836:10794:10795:10796:19220:7131:9749:6333:6406:6334:6407:6409:6337:6265:31124:6268:55085:15883:722:15886:16320:724:42991:45033:5977:9826:6413:10513:6414:1766:6415:6270:40023:1:6271:2:31204:42493:7076:6348:31134:1402:43001:1403:70478:1407:43007:19740:15893:32511:32512:6855:32443:45040:6857:45041:32445:42710:51604:16192:301:45047:45048:31579:6281:51469:6283:32880:15031…
6810	transport	228 out of 1307 genes, 17.4%	757 out of 6514 background genes, 11.6%	1.99e-09	0	orf19.1012:orf19.1043:BUD7:PLD1:SRO77:orf19.1236:orf19.1308:orf19.1323:orf19.1381:orf19.1386:SEC15:orf19.1424:orf19.1427:TEF1:MEP1:orf19.1672:GEA2:KIP2:OPT4:FLC2:orf19.1815:orf19.1867:SGE1:VPS1:GIT3:SNX4:orf19.2007:PEX12:KAR2:HGT7:VPS28:orf19.2168.3:PHO86:SMF12:APL2:CDC48:orf19.2350:SYS3:orf19.2411:HGT18:APL5:AUT7:MGE1:orf19.2533.1:MDL1:YPT31:orf19.2629:MSN5:RPF1:orf19.2756:orf19.2923:PMM1:orf19.…	15879:6839:10793:46836:10794:10795:10796:19220:9749:6333:6406:6334:6407:6409:6337:31124:55085:15883:15886:16320:42991:45033:9826:6413:6414:1766:6415:1:40023:2:31204:42493:6348:31134:1402:43001:1403:1407:19740:15893:32511:32512:6855:32443:45040:6857:45041:32445:42710:51604:16192:301:45047:45048:6281:51469:6283:32880:15031:6357:1410:165:32956:9405:9408:32889:90374:42144:742:743:9268:42147:6865:3252…
6888	ER to Golgi vesicle-mediated transport	36 out of 1307 genes, 2.8%	61 out of 6514 background genes, 0.9%	3.33e-08	0	orf19.1386:orf19.1672:GEA2:PHO86:AUT7:orf19.2629:orf19.2756:orf19.2940:orf19.3128:SEC13:SAR1:orf19.3467:orf19.4028:RET2:orf19.4346:SEC34:orf19.4579:SEC24:SEC18:SEC26:orf19.5418:GLO3:orf19.5689:orf19.5817:ERV46:SEC7:ARF2:PGA63:orf19.6264.3:EMP24:orf19.6642:orf19.6783:orf19.6893:ERV25:orf19.759:orf19.7604	42493:43001:32511:301:42144:10966:6944:19408:6888:43547:34727:6457:6890:90110:6891:6893:90114:51645:48205:48208:33363:6612:35543:48211:422:48219:30036:6621:6486:45:6999:35493:35494:48313:16050:32313:48193:32258:3400:48280:16236:18344:32858:9306:6901
51649	establishment of localization in cell	144 out of 1307 genes, 11.0%	446 out of 6514 background genes, 6.8%	2.64e-07	0	orf19.1012:orf19.1043:BUD7:PLD1:SRO77:orf19.1323:orf19.1386:SEC15:TEF1:orf19.1672:GEA2:KIP2:orf19.1815:VPS1:SNX4:orf19.2007:PEX12:KAR2:VPS28:PHO86:APL2:CDC48:SYS3:APL5:AUT7:MGE1:orf19.2533.1:orf19.2549:MDL1:YPT31:orf19.2629:MSN5:RPF1:orf19.2756:PMM1:orf19.2940:orf19.2965:SEC62:RLI1:orf19.3128:SEC13:orf19.3166:PAP1:orf19.3247:orf19.3267:VPS17:VTC4:SAR1:orf19.3467:orf19.3518:PEX2:orf19.3552:RSP5:or…	6839:10793:10794:10795:10796:19220:6333:6406:6334:6407:6409:6337:6265:31124:16320:42991:45033:5977:9826:6413:6414:6415:1:40023:6271:2:31204:42493:7076:6348:31134:43001:32511:32443:45040:45041:42710:51604:16192:301:45047:45048:51469:6283:32880:15031:6357:1410:32956:9405:9408:90374:42144:742:743:9268:42147:6865:32527:10966:6797:8104:45053:8105:6501:8033:7163:6364:7097:6368:34498:750:6944:753:32461:…
71554	cell wall organization or biogenesis	72 out of 1307 genes, 5.5%	179 out of 6514 background genes, 2.7%	4.14e-07	0	MNS1:BUD7:RBT1:INP51:PMI1:MSB2:GFA1:MNT2:MNT1:CAS4:FLC2:orf19.2007:VPS28:HAC1:SOD1:CEK1:KRE5:GSC1:ECM14:XOG1:RIM21:MID1:CWH43:orf19.3267:PHR1:SAP10:SSD1:PGA4:ECM17:PMT4:CST20:BGL2:CWH41:CBK1:CHS3:ACT1:SSK1:SIM1:CCR4:LMO1:PMT1:CHS1:SIT4:SEC20:orf19.5614:PKC1:RHB1:CMP1:ACE2:SRB1:RAC1:CHO1:BMT1:TUS1:PHO85:SSR1:PMR1:RVS161:IRR1:ARP2:CHS2:CHS4:KRE6:MYO5:MNN9:GDA1:orf19.7489:MKC1:DCK1:HOG1:CHK1:ROT2	16311:16242:6401:7064:35269:1320:55085:15883:15886:43433:1766:1:42493:10446:6275:55091:1402:1403:32878:32512:42710:16337:31647:46856:302:31579:160:6281:10526:6355:32880:6357:1410:165:7089:9405:9408:9409:42144:9268:42147:747:6796:7231:7232:9847:7160:6506:7163:7165:7096:6368:51042:9272:750:753:34063:6873:754:755:70135:6878:48478:44406:44409:7243:35376:42594:30433:185:45719:30437:902:6950:31098:2098…
51641	cellular localization	160 out of 1307 genes, 12.2%	513 out of 6514 background genes, 7.9%	4.52e-07	0	orf19.1012:orf19.1043:BUD7:PLD1:SRO77:BRN1:orf19.1323:orf19.1381:orf19.1386:SEC15:TEF1:orf19.1672:GEA2:KIP2:orf19.1815:YCS4:VPS1:SNX4:orf19.2007:PEX12:KAR2:orf19.2112:VPS28:PHO86:APL2:CDC48:SYS3:APL5:AUT7:MGE1:orf19.2533.1:orf19.2549:orf19.2565:MDL1:YPT31:orf19.2629:MSN5:RPF1:orf19.2756:PMM1:orf19.2940:orf19.2965:SEC62:RLI1:orf19.3128:SEC13:orf19.3166:PAP1:orf19.3247:orf19.3267:VPS17:VTC4:SAR1:or…	6839:8298:10793:6696:10794:10795:10796:19220:6333:6406:6334:6407:6409:6337:6265:31124:16320:42991:45033:5977:9826:6413:10513:6414:1766:6415:40023:1:6271:2:31204:42493:7076:6348:31134:43001:70478:43007:32511:32443:45040:45041:42710:51604:16192:301:45047:45048:31579:6281:51469:6283:32880:15031:1410:6357:32956:9405:9408:90374:42144:742:743:9268:42147:6865:32527:747:10966:6797:8104:45053:70058:8105:6…
71852	fungal-type cell wall organization or biogenesis	66 out of 1307 genes, 5.0%	160 out of 6514 background genes, 2.5%	6.59e-07	0	MNS1:BUD7:RBT1:INP51:PMI1:MSB2:GFA1:MNT2:MNT1:CAS4:FLC2:orf19.2007:VPS28:HAC1:SOD1:CEK1:KRE5:GSC1:ECM14:XOG1:RIM21:MID1:CWH43:orf19.3267:PHR1:SAP10:SSD1:PGA4:ECM17:PMT4:CST20:BGL2:CWH41:CBK1:CHS3:ACT1:SSK1:SIM1:CCR4:LMO1:PMT1:SIT4:SEC20:orf19.5614:PKC1:RHB1:CMP1:ACE2:RAC1:TUS1:PHO85:SSR1:PMR1:RVS161:IRR1:ARP2:KRE6:MYO5:MNN9:GDA1:orf19.7489:MKC1:DCK1:HOG1:CHK1:ROT2	16311:16242:6401:7064:35269:1320:55085:15883:15886:43433:1766:1:42493:10446:6275:55091:1402:1403:32878:32512:42710:16337:31647:46856:302:31579:160:6281:10526:6355:32880:6357:1410:165:7089:9405:9408:9409:42144:9268:42147:747:6796:7231:7232:9847:7160:6506:7163:7165:7096:6368:51042:9272:750:753:34063:6873:754:755:6878:48478:44406:44409:7243:35376:42594:30433:185:45719:30437:902:6950:31098:2098:6882:…
70882	cellular cell wall organization or biogenesis	71 out of 1307 genes, 5.4%	178 out of 6514 background genes, 2.7%	8.6e-07	0	MNS1:BUD7:RBT1:INP51:PMI1:MSB2:GFA1:MNT2:MNT1:CAS4:FLC2:orf19.2007:VPS28:HAC1:SOD1:CEK1:KRE5:GSC1:ECM14:XOG1:RIM21:MID1:CWH43:orf19.3267:PHR1:SAP10:SSD1:PGA4:ECM17:PMT4:CST20:BGL2:CWH41:CBK1:CHS3:ACT1:SSK1:SIM1:CCR4:LMO1:PMT1:CHS1:SIT4:SEC20:orf19.5614:PKC1:RHB1:CMP1:ACE2:SRB1:RAC1:BMT1:TUS1:PHO85:SSR1:PMR1:RVS161:IRR1:ARP2:CHS2:CHS4:KRE6:MYO5:MNN9:GDA1:orf19.7489:MKC1:DCK1:HOG1:CHK1:ROT2	16311:16242:6401:7064:35269:1320:55085:15883:15886:43433:1766:1:42493:10446:6275:55091:1402:1403:32878:32512:42710:16337:31647:46856:302:31579:160:6281:10526:6355:32880:6357:1410:165:7089:9405:9408:9409:42144:9268:42147:747:6796:7231:7232:9847:7160:6506:7163:7165:7096:6368:51042:9272:750:753:34063:6873:754:755:70135:6878:48478:44406:44409:7243:35376:42594:30433:185:45719:30437:902:6950:31098:2098…
46907	intracellular transport	131 out of 1307 genes, 10.0%	410 out of 6514 background genes, 6.3%	4.08e-06	0	orf19.1012:orf19.1043:BUD7:SRO77:orf19.1323:orf19.1386:TEF1:orf19.1672:GEA2:KIP2:orf19.1815:VPS1:SNX4:orf19.2007:PEX12:KAR2:VPS28:PHO86:APL2:SYS3:APL5:AUT7:MGE1:orf19.2533.1:MDL1:orf19.2629:MSN5:RPF1:orf19.2756:PMM1:orf19.2940:orf19.2965:SEC62:RLI1:orf19.3128:SEC13:orf19.3166:PAP1:orf19.3247:VPS17:VTC4:SAR1:orf19.3467:orf19.3518:PEX2:orf19.3552:RSP5:orf19.364:orf19.3677:orf19.3744:TEF2:orf19.3841…	6839:10793:10794:10795:10796:19220:6333:6406:6334:6407:6409:6337:31124:16320:42991:6413:6414:6415:2:31204:42493:6348:43001:32511:32443:45040:45041:42710:51604:301:45047:45048:51469:15031:6283:32880:32956:9405:9408:90374:42144:742:743:9268:42147:6865:32527:10966:6797:8104:45053:6501:8033:6364:6368:34498:750:6944:32461:10038:50821:6513:19408:34644:30433:6378:30437:902:51701:6886:6887:6888:43547:105…
44262	cellular carbohydrate metabolic process	66 out of 1307 genes, 5.0%	168 out of 6514 background genes, 2.6%	7.33e-06	0	MNS1:BUD7:FOX2:PMI1:STT3:GFA1:MNT2:MNT1:RKI1:SGA1:UGP1:orf19.1761:MP65:WBP1:orf19.2549:PGM2:KRE5:GSC1:XOG1:TPS2:orf19.3060:CDC19:PGK1:orf19.3982:orf19.3994:orf19.4028:PMT4:orf19.4229:UAP1:GRE3:KRE1:CWH41:CHS3:GUP1:orf19.516:PMT1:CHS1:HXK2:RHR2:FBP1:SRB1:ARD:TPS1:HMO1:VAN1:GCY1:BMT1:PMT2:orf19.6816:OST1:PMR1:orf19.7108:CHS2:CHS4:SKN1:KRE6:MNN9:OCH1:GDA1:GLG2:GDB1:NTH1:PCK1:INO1:MAL2:ROT2	35269:5977:5978:42493:31134:15961:5980:32443:32445:46855:16337:5987:19318:7155:6356:9405:9408:72593:747:5992:5993:7160:6506:19255:6000:34203:8615:9272:6874:70135:19408:30433:30437:6011:6950:6013:51701:46015:6887:6888:44416:60962:34221:30447:6021:30448:916:917:9298:6893:6461:45807:34599:920:6031:6970:6038:6979:7346:32:6114:6042:6048:42843:44011:6486:6487:30476:6057:32583:6635:19528:6491:6493:9612:…
5975	carbohydrate metabolic process	67 out of 1307 genes, 5.1%	172 out of 6514 background genes, 2.6%	8.44e-06	0	MNS1:BUD7:FOX2:PMI1:STT3:GFA1:MNT2:MNT1:RKI1:SGA1:UGP1:orf19.1761:MP65:WBP1:orf19.2549:AMS1:PGM2:KRE5:GSC1:XOG1:TPS2:orf19.3060:CDC19:PGK1:orf19.3982:orf19.3994:orf19.4028:PMT4:orf19.4229:UAP1:GRE3:KRE1:CWH41:CHS3:GUP1:orf19.516:PMT1:CHS1:HXK2:RHR2:FBP1:SRB1:ARD:TPS1:HMO1:VAN1:GCY1:BMT1:PMT2:orf19.6816:OST1:PMR1:orf19.7108:CHS2:CHS4:SKN1:KRE6:MNN9:OCH1:GDA1:GLG2:GDB1:NTH1:PCK1:INO1:MAL2:ROT2	35269:9313:5977:5978:42493:31134:15961:5980:32443:32445:46855:16337:5987:19318:7155:6356:9405:9408:72593:747:5992:5993:7160:6506:19255:6000:34203:8615:9272:6874:70135:19408:30433:30437:6011:6950:6013:51701:46015:6887:6888:44416:60962:34221:30447:6021:30448:916:917:9298:6893:6461:45807:34599:920:6031:6970:6038:6979:7346:32:6114:6042:6048:42843:44011:6486:6487:30476:6057:32583:6635:19528:6491:6493:…
31505	fungal-type cell wall organization	51 out of 1307 genes, 3.9%	118 out of 6514 background genes, 1.8%	9.87e-06	0	RBT1:INP51:PMI1:MSB2:MNT2:MNT1:CAS4:VPS28:HAC1:SOD1:CEK1:KRE5:GSC1:ECM14:XOG1:MID1:CWH43:PHR1:SAP10:SSD1:PGA4:ECM17:PMT4:CST20:BGL2:CBK1:SSK1:SIM1:LMO1:PMT1:SIT4:SEC20:orf19.5614:PKC1:RHB1:CMP1:ACE2:RAC1:TUS1:PHO85:SSR1:PMR1:RVS161:IRR1:ARP2:KRE6:MYO5:MNN9:MKC1:DCK1:HOG1	16311:16242:6401:7064:35269:1320:43433:1:42493:6275:1402:1403:32878:32512:42710:16337:31647:46856:302:31579:160:6281:10526:6355:32880:6357:1410:165:9405:9408:9409:9268:747:6796:7231:7232:9847:7160:6506:7163:7165:7096:9272:750:753:34063:6873:754:755:6878:44406:44409:7243:35376:42594:185:45719:902:6950:31098:2098:6882:6887:90033:11:10629:30447:30448:6890:917:9298:30950:6897:6898:50849:6468:45807:34…
9056	catabolic process	126 out of 1307 genes, 9.6%	404 out of 6514 background genes, 6.2%	4.26e-05	0	MNS1:RPN4:HAM1:orf19.1182:orf19.1191:CDC20:SEC23:FOX2:RAD7:RAD23:orf19.1516:PXP2:RKI1:GEA2:SGA1:orf19.1792:ARO10:orf19.1888:SNX4:KAR2:orf19.2065:ARO8:orf19.2110:orf19.2112:BLM3:PRB1:orf19.2278:CDC48:MIS11:NPL4:AUT7:orf19.2549:CDC4:orf19.26:orf19.2686:AMS1:PGM2:RAD16:orf19.3043:RPT5:orf19.3140.1:HTA3:VTC4:DOG1:orf19.3438:orf19.3447:SAR1:RHO3:CDC19:APE3:JEM1:RPT6:RSP5:orf19.3639:PGK1:orf19.3677:orf…	715:8298:10793:10794:10795:10796:19220:6401:6333:6409:45899:34465:6268:9313:722:724:9249:42991:10947:5977:5978:32297:1:2:31204:42493:31134:55091:43001:15961:6278:70478:19740:32511:5980:32443:32445:51603:31573:46855:16192:5987:302:6355:51469:32880:15031:70481:6357:6285:32956:31145:7089:31146:9405:9408:9409:42144:742:5992:5993:6797:8104:6501:8033:6506:6508:7165:19255:7092:6364:6368:34498:6000:32968…
34637	cellular carbohydrate biosynthetic process	27 out of 1307 genes, 2.1%	48 out of 6514 background genes, 0.7%	4.55e-05	0	MNS1:BUD7:PMI1:GFA1:UGP1:PGM2:KRE5:GSC1:TPS2:PGK1:UAP1:KRE1:CWH41:CHS3:CHS1:RHR2:FBP1:SRB1:TPS1:CHS2:CHS4:SKN1:KRE6:GLG2:PCK1:INO1:ROT2	5978:42493:9405:9408:72593:5992:19255:9272:6874:30433:6011:6950:51701:44416:34221:6021:30448:916:917:9298:6893:45807:920:6031:6970:6038:6979:32:6114:6042:6048:6486:6487:30476:6491:9612:19388:31505:6071:6075:6078:7109:51278:6094:6096:8361
6508	proteolysis	54 out of 1307 genes, 4.1%	134 out of 6514 background genes, 2.1%	6.74e-05	0	MNS1:RPN4:orf19.1191:RAD7:RAD23:orf19.1516:AFG3:orf19.1792:orf19.1888:KAR2:orf19.2057:orf19.2110:PRB1:orf19.2278:CDC48:NPL4:orf19.2549:CDC4:orf19.26:orf19.2686:RAD16:RPT5:orf19.3140.1:DOG1:orf19.3438:orf19.3447:JEM1:RPT6:RSP5:RCE1:RPN10:SPC2:orf19.4191.1:DOA1:SPC3:orf19.5175:RPN2:orf19.5345:SCL1:SAP6:STE24:orf19.5752:PR26:orf19.5961:orf19.5965:orf19.6630:orf19.6668:MDJ1:orf19.7193:DDI1:orf19.7264…	715:10793:10794:10795:10796:19220:6333:6409:45899:5977:32297:2:31204:42493:31134:32511:32443:51603:16192:45047:51469:32880:15031:6357:32956:31145:9405:31146:9408:742:8033:6506:6508:6364:32968:44406:6511:6513:6515:34644:6517:30433:30437:6950:44270:44416:7323:10552:45721:6457:266:6458:45723:30447:30448:70086:6461:6465:19358:278:10499:6974:6616:8655:6986:52391:6623:70682:45184:6491:42787:9612:55:700…
45229	external encapsulating structure organization	55 out of 1307 genes, 4.2%	138 out of 6514 background genes, 2.1%	7.95e-05	0	RBT1:INP51:PMI1:MSB2:MNT2:MNT1:CAS4:orf19.2007:VPS28:HAC1:SOD1:CEK1:KRE5:GSC1:ECM14:XOG1:MID1:CWH43:orf19.3267:PHR1:SAP10:SSD1:PGA4:ECM17:PMT4:CST20:BGL2:CBK1:CHS3:ACT1:SSK1:SIM1:LMO1:PMT1:SIT4:SEC20:orf19.5614:PKC1:RHB1:CMP1:ACE2:RAC1:TUS1:PHO85:SSR1:PMR1:RVS161:IRR1:ARP2:KRE6:MYO5:MNN9:MKC1:DCK1:HOG1	16311:16242:6401:7064:35269:1320:43433:1766:1:42493:6275:1402:1403:32878:32512:42710:16337:31647:46856:302:31579:160:6281:10526:6355:32880:6357:1410:165:9405:9408:9409:42144:9268:42147:747:6796:7231:7232:9847:7160:6506:7163:7165:7096:9272:750:753:34063:6873:754:755:6878:44406:44409:7243:35376:42594:185:45719:902:6950:31098:2098:6882:6887:90033:11:10629:30447:30448:6890:916:30010:917:9298:30950:68…
7047	cellular cell wall organization	55 out of 1307 genes, 4.2%	138 out of 6514 background genes, 2.1%	7.95e-05	0	RBT1:INP51:PMI1:MSB2:MNT2:MNT1:CAS4:orf19.2007:VPS28:HAC1:SOD1:CEK1:KRE5:GSC1:ECM14:XOG1:MID1:CWH43:orf19.3267:PHR1:SAP10:SSD1:PGA4:ECM17:PMT4:CST20:BGL2:CBK1:CHS3:ACT1:SSK1:SIM1:LMO1:PMT1:SIT4:SEC20:orf19.5614:PKC1:RHB1:CMP1:ACE2:RAC1:TUS1:PHO85:SSR1:PMR1:RVS161:IRR1:ARP2:KRE6:MYO5:MNN9:MKC1:DCK1:HOG1	16311:16242:6401:7064:35269:1320:43433:1766:1:42493:6275:1402:1403:32878:32512:42710:16337:31647:46856:302:31579:160:6281:10526:6355:32880:6357:1410:165:9405:9408:9409:42144:9268:42147:747:6796:7231:7232:9847:7160:6506:7163:7165:7096:9272:750:753:34063:6873:754:755:6878:44406:44409:7243:35376:42594:185:45719:902:6950:31098:2098:6882:6887:90033:11:10629:30447:30448:6890:916:30010:917:9298:30950:68…
71555	cell wall organization	55 out of 1307 genes, 4.2%	138 out of 6514 background genes, 2.1%	7.95e-05	0	RBT1:INP51:PMI1:MSB2:MNT2:MNT1:CAS4:orf19.2007:VPS28:HAC1:SOD1:CEK1:KRE5:GSC1:ECM14:XOG1:MID1:CWH43:orf19.3267:PHR1:SAP10:SSD1:PGA4:ECM17:PMT4:CST20:BGL2:CBK1:CHS3:ACT1:SSK1:SIM1:LMO1:PMT1:SIT4:SEC20:orf19.5614:PKC1:RHB1:CMP1:ACE2:RAC1:TUS1:PHO85:SSR1:PMR1:RVS161:IRR1:ARP2:KRE6:MYO5:MNN9:MKC1:DCK1:HOG1	16311:16242:6401:7064:35269:1320:43433:1766:1:42493:6275:1402:1403:32878:32512:42710:16337:31647:46856:302:31579:160:6281:10526:6355:32880:6357:1410:165:9405:9408:9409:42144:9268:42147:747:6796:7231:7232:9847:7160:6506:7163:7165:7096:9272:750:753:34063:6873:754:755:6878:44406:44409:7243:35376:42594:185:45719:902:6950:31098:2098:6882:6887:90033:11:10629:30447:30448:6890:916:30010:917:9298:30950:68…
30163	protein catabolic process	53 out of 1307 genes, 4.1%	133 out of 6514 background genes, 2.0%	0.00013	0	MNS1:RPN4:orf19.1191:CDC20:RAD7:RAD23:orf19.1516:orf19.1792:orf19.1888:KAR2:orf19.2110:BLM3:PRB1:orf19.2278:CDC48:NPL4:orf19.2549:CDC4:orf19.26:orf19.2686:RAD16:RPT5:orf19.3140.1:DOG1:orf19.3438:orf19.3447:APE3:JEM1:RPT6:RSP5:RPN10:orf19.4191.1:DOA1:orf19.5175:RPN2:orf19.5345:SCL1:SAP6:SAP5:SAP4:orf19.5752:PR26:orf19.5965:orf19.6630:orf19.6668:LAP4:MDJ1:orf19.7193:DDI1:orf19.7264:orf19.7410:orf19…	715:10793:10794:10795:10796:19220:6333:6409:45899:5977:32297:2:31204:42493:31134:32511:32443:51603:16192:51469:32880:15031:6357:32956:31145:9405:31146:9408:742:8033:6506:6508:7092:6364:32968:44406:6511:6513:6515:34644:6517:30433:30437:6950:44270:44416:10552:45721:6457:266:6458:45723:30447:30448:70086:6465:19358:278:10499:6974:6616:8655:6986:52391:6623:70682:45184:6491:42787:9612:55:7005:46135:164…
44248	cellular catabolic process	107 out of 1307 genes, 8.2%	337 out of 6514 background genes, 5.2%	0.00018	0	MNS1:RPN4:HAM1:orf19.1182:orf19.1191:SEC23:FOX2:RAD7:RAD23:orf19.1516:PXP2:GEA2:orf19.1792:ARO10:orf19.1888:SNX4:KAR2:orf19.2065:ARO8:orf19.2110:orf19.2112:PRB1:orf19.2278:CDC48:MIS11:NPL4:AUT7:orf19.2549:CDC4:orf19.26:orf19.2686:RAD16:orf19.3043:RPT5:orf19.3140.1:HTA3:VTC4:DOG1:orf19.3438:orf19.3447:SAR1:RHO3:APE3:JEM1:RPT6:RSP5:orf19.3639:orf19.3677:orf19.3684:YHB1:orf19.3841:GCV2:orf19.3915:HY…	715:8298:10793:10794:10795:10796:19220:6401:6333:6409:45899:34465:6268:722:724:9249:42991:10947:5977:32297:1:2:31204:42493:31134:55091:43001:15961:6278:70478:19740:32511:32443:51603:31573:46855:16192:302:6355:51469:32880:15031:70481:6357:6285:32956:31145:7089:31146:9405:9408:9409:42144:742:6797:8104:6501:8033:6506:6508:7165:6364:6368:34498:32968:46294:9272:6944:45132:6879:44406:48478:6511:6513:72…
44264	cellular polysaccharide metabolic process	23 out of 1307 genes, 1.8%	40 out of 6514 background genes, 0.6%	0.00028	0	MNS1:BUD7:GFA1:SGA1:UGP1:MP65:orf19.2549:PGM2:KRE5:GSC1:XOG1:KRE1:CWH41:CHS3:CHS1:BMT1:CHS2:CHS4:SKN1:KRE6:GLG2:GDB1:ROT2	5977:5978:42493:31134:5980:16337:7155:9405:747:5992:19255:6874:70135:30433:30437:6011:44416:34221:30448:916:917:6893:45807:920:6031:6038:6042:6486:6487:30476:6491:9612:19388:31505:43161:6073:6075:6078:7109:51278:8361
44257	cellular protein catabolic process	48 out of 1307 genes, 3.7%	121 out of 6514 background genes, 1.9%	0.00066	0	MNS1:RPN4:orf19.1191:RAD7:RAD23:orf19.1516:orf19.1792:orf19.1888:KAR2:orf19.2110:PRB1:orf19.2278:CDC48:NPL4:orf19.2549:CDC4:orf19.26:orf19.2686:RAD16:RPT5:orf19.3140.1:DOG1:orf19.3438:orf19.3447:APE3:JEM1:RPT6:RSP5:RPN10:orf19.4191.1:DOA1:orf19.5175:RPN2:orf19.5345:SCL1:orf19.5752:PR26:orf19.5965:orf19.6630:orf19.6668:LAP4:MDJ1:orf19.7193:DDI1:orf19.7264:orf19.7410:orf19.7445:orf19.7644	715:10793:10794:10795:10796:19220:6333:6409:45899:5977:32297:2:31204:42493:31134:32511:32443:51603:16192:51469:32880:15031:6357:32956:31145:31146:9408:742:8033:6506:6508:6364:32968:6511:6513:6515:34644:6517:30433:30437:6950:10552:45721:6457:266:6458:45723:30447:30448:70086:19358:278:10499:6974:6616:8655:6986:6623:70682:45184:6491:42787:9612:55:7005:46135:16485:16559:43161:43162:16567:43248:34356:…
5976	polysaccharide metabolic process	23 out of 1307 genes, 1.8%	42 out of 6514 background genes, 0.6%	0.00092	0	MNS1:BUD7:GFA1:SGA1:UGP1:MP65:orf19.2549:PGM2:KRE5:GSC1:XOG1:KRE1:CWH41:CHS3:CHS1:BMT1:CHS2:CHS4:SKN1:KRE6:GLG2:GDB1:ROT2	5977:5978:42493:31134:5980:16337:7155:9405:747:5992:19255:6874:70135:30433:30437:6011:44416:34221:30448:916:917:6893:45807:920:6031:6038:6042:6486:6487:30476:6491:9612:19388:31505:43161:6073:6075:6078:7109:51278:8361
44270	cellular nitrogen compound catabolic process	16 out of 1307 genes, 1.2%	24 out of 6514 background genes, 0.4%	0.0013	0	HAM1:SEC23:ARO10:orf19.1888:orf19.2065:SAR1:RHO3:YHB1:orf19.4229:SAP6:SAP5:SAP4:HMX1:ARP2:DUR1,2:THI20	34465:1:42493:15961:19740:46855:6355:9405:6879:44406:256:30433:42167:6888:44270:44416:30448:30010:30950:6465:19358:6974:51654:34314:8655:30036:52391:6552:52032:6559:30476:949:6569:6200:950:951:46135:31505:19538:46210:52565:45921:20012:9636:51409:34356:9204:6807:3400:30163:9228:90338:43419:6184:9230
51603	proteolysis involved in cellular protein catabolic process	45 out of 1307 genes, 3.4%	113 out of 6514 background genes, 1.7%	0.00132	0	MNS1:RPN4:orf19.1191:RAD7:RAD23:orf19.1516:orf19.1792:orf19.1888:KAR2:orf19.2110:orf19.2278:CDC48:NPL4:orf19.2549:CDC4:orf19.26:orf19.2686:RAD16:RPT5:orf19.3140.1:DOG1:orf19.3438:orf19.3447:JEM1:RPT6:RSP5:RPN10:orf19.4191.1:DOA1:orf19.5175:RPN2:orf19.5345:SCL1:orf19.5752:PR26:orf19.5965:orf19.6630:orf19.6668:MDJ1:orf19.7193:DDI1:orf19.7264:orf19.7410:orf19.7445:orf19.7644	715:10793:10794:10795:10796:19220:6333:6409:45899:5977:32297:2:31204:42493:31134:32511:32443:51603:16192:51469:32880:15031:6357:32956:31145:31146:9408:742:8033:6506:6364:32968:6511:6513:6515:34644:6517:30433:30437:6950:10552:45721:6457:266:6458:45723:30447:30448:70086:19358:278:10499:6974:6616:8655:6986:6623:70682:45184:6491:42787:9612:55:7005:46135:16485:16559:43161:43162:16567:43248:34356:16579…
6620	posttranslational protein targeting to membrane	10 out of 1307 genes, 0.8%	11 out of 6514 background genes, 0.2%	0.00133	0	KAR2:orf19.2965:SEC62:orf19.3843:SEC72:orf19.491:SGT2:orf19.5830:SEC61:orf19.6828.1	31204:45047:45048:15031:9408:742:750:10038:30433:6457:30447:6890:46967:6614:6616:6986:30970:6620:15833
9405	pathogenesis	70 out of 1307 genes, 5.4%	204 out of 6514 background genes, 3.1%	0.00135	0	PLD1:GAT1:FOX2:RBT1:INP51:SNF2:MNT2:MNT1:IRO1:MP65:ALS3:SOD5:NDT80:VPS28:SOD1:RFG1:CEK1:GSC1:TPS2:CDC24:CRK1:CNH1:YHB1:PHR1:CDC42:GLN3:SSD1:SFL2:PMT4:RAD52:CST20:INT1:CSH1:BGL2:RFX2:KEX2:MTS1:CLA4:CHS3:SSK1:SRV2:GCS1:CCR4:PMT1:CHS1:SIT4:ASH1:SAP6:SAP5:CDC11:SAP4:ALS1:ADE2:FAS2:CMP1:ACE2:HET1:TPS1:LEU2:RVS161:FTR1:SET3:ARP2:IFF4:MKC1:DUR1,2:DFG16:HOG1:CHK1:TOP1	16311:9098:46836:34605:6333:6265:35269:1320:722:723:724:51453:1:40023:6271:42493:7076:55091:1402:30260:1403:19740:730:42710:16337:46856:302:303:160:7155:6281:10526:6355:1410:165:6357:7089:9405:9408:32889:9268:5992:747:8105:7231:7232:7160:31589:7163:7165:9411:7096:7097:6368:51042:9272:750:10106:34063:753:6873:754:44403:6878:6879:48478:44406:44409:7243:35376:42594:183:185:902:6950:31098:30001:2098:…
271	polysaccharide biosynthetic process	17 out of 1307 genes, 1.3%	27 out of 6514 background genes, 0.4%	0.00195	0	MNS1:BUD7:GFA1:UGP1:PGM2:KRE5:GSC1:KRE1:CWH41:CHS3:CHS1:CHS2:CHS4:SKN1:KRE6:GLG2:ROT2	5978:42493:9405:5992:19255:6874:30433:6011:34221:30448:916:917:6893:45807:920:6031:6038:6042:6486:6487:30476:6491:9612:19388:31505:6075:6078:7109:51278:8361
33692	cellular polysaccharide biosynthetic process	17 out of 1307 genes, 1.3%	27 out of 6514 background genes, 0.4%	0.00195	0	MNS1:BUD7:GFA1:UGP1:PGM2:KRE5:GSC1:KRE1:CWH41:CHS3:CHS1:CHS2:CHS4:SKN1:KRE6:GLG2:ROT2	5978:42493:9405:5992:19255:6874:30433:6011:34221:30448:916:917:6893:45807:920:6031:6038:6042:6486:6487:30476:6491:9612:19388:31505:6075:6078:7109:51278:8361
31204	posttranslational protein targeting to membrane, translocation	8 out of 1307 genes, 0.6%	8 out of 6514 background genes, 0.1%	0.00372	0	KAR2:SEC62:orf19.3843:SEC72:orf19.491:orf19.5830:SEC61:orf19.6828.1	31204:45047:15031:742:30433:6457:30447:46967:6614:6616:6986:30970:15833
16051	carbohydrate biosynthetic process	27 out of 1307 genes, 2.1%	57 out of 6514 background genes, 0.9%	0.00433	0	MNS1:BUD7:PMI1:GFA1:UGP1:PGM2:KRE5:GSC1:TPS2:PGK1:UAP1:KRE1:CWH41:CHS3:CHS1:RHR2:FBP1:SRB1:TPS1:CHS2:CHS4:SKN1:KRE6:GLG2:PCK1:INO1:ROT2	5978:42493:9405:9408:72593:5992:19255:9272:6874:30433:6011:6950:51701:44416:34221:6021:30448:916:917:9298:6893:45807:920:6031:6970:6038:6979:32:6114:6042:6048:6486:6487:30476:6491:9612:19388:31505:6071:6075:6078:7109:51278:6094:6096:8361
70972	protein localization in endoplasmic reticulum	18 out of 1307 genes, 1.4%	31 out of 6514 background genes, 0.5%	0.00507	0.0006	KAR2:orf19.2533.1:orf19.2756:PMM1:orf19.2965:SEC62:orf19.3843:orf19.3952:SEC72:SPC2:orf19.491:SPC3:SGT2:orf19.5830:SEC61:EMP24:orf19.6403:orf19.6828.1	31204:45047:45048:15031:9408:742:750:10038:30433:6888:6457:30447:6890:46967:6465:6614:6616:6986:30970:6620:6621:16050:15833
19941	modification-dependent protein catabolic process	41 out of 1307 genes, 3.1%	104 out of 6514 background genes, 1.6%	0.00546	0.0006	MNS1:RPN4:orf19.1191:RAD7:RAD23:orf19.1516:orf19.1792:orf19.1888:KAR2:orf19.2110:orf19.2278:CDC48:NPL4:orf19.2549:CDC4:RAD16:RPT5:orf19.3140.1:DOG1:orf19.3438:orf19.3447:JEM1:RPT6:RSP5:RPN10:orf19.4191.1:DOA1:orf19.5175:RPN2:orf19.5345:SCL1:orf19.5752:PR26:orf19.5965:orf19.6630:orf19.6668:orf19.7193:DDI1:orf19.7264:orf19.7445:orf19.7644	715:10793:10794:10795:10796:19220:6333:6409:45899:5977:32297:31204:42493:31134:32511:32443:16192:51469:32880:15031:6357:32956:31145:31146:742:8033:6506:6364:32968:6511:6513:34644:6517:30433:30437:6950:10552:45721:6457:266:45723:30447:30448:70086:19358:278:10499:6974:6616:8655:6986:6623:70682:45184:6491:42787:9612:55:7005:46135:16485:16559:43161:43162:16567:43248:34356:16579:6808:48260:82:7103:86:…
6511	ubiquitin-dependent protein catabolic process	41 out of 1307 genes, 3.1%	104 out of 6514 background genes, 1.6%	0.00546	0.0005	MNS1:RPN4:orf19.1191:RAD7:RAD23:orf19.1516:orf19.1792:orf19.1888:KAR2:orf19.2110:orf19.2278:CDC48:NPL4:orf19.2549:CDC4:RAD16:RPT5:orf19.3140.1:DOG1:orf19.3438:orf19.3447:JEM1:RPT6:RSP5:RPN10:orf19.4191.1:DOA1:orf19.5175:RPN2:orf19.5345:SCL1:orf19.5752:PR26:orf19.5965:orf19.6630:orf19.6668:orf19.7193:DDI1:orf19.7264:orf19.7445:orf19.7644	715:10793:10794:10795:10796:19220:6333:6409:45899:5977:32297:31204:42493:31134:32511:32443:16192:51469:32880:15031:6357:32956:31145:31146:742:8033:6506:6364:32968:6511:6513:34644:6517:30433:30437:6950:10552:45721:6457:266:45723:30447:30448:70086:19358:278:10499:6974:6616:8655:6986:6623:70682:45184:6491:42787:9612:55:7005:46135:16485:16559:43161:43162:16567:43248:34356:16579:6808:48260:82:7103:86:…
45047	protein targeting to ER	16 out of 1307 genes, 1.2%	26 out of 6514 background genes, 0.4%	0.00624	0.0005	KAR2:orf19.2533.1:PMM1:orf19.2965:SEC62:orf19.3843:orf19.3952:SEC72:SPC2:orf19.491:SPC3:SGT2:orf19.5830:SEC61:orf19.6403:orf19.6828.1	31204:45047:45048:15031:9408:742:750:10038:30433:6457:30447:6890:46967:6465:6614:6616:6986:30970:6620:15833
72599	establishment of protein localization in endoplasmic reticulum	16 out of 1307 genes, 1.2%	26 out of 6514 background genes, 0.4%	0.00624	0.0005	KAR2:orf19.2533.1:PMM1:orf19.2965:SEC62:orf19.3843:orf19.3952:SEC72:SPC2:orf19.491:SPC3:SGT2:orf19.5830:SEC61:orf19.6403:orf19.6828.1	31204:45047:45048:15031:9408:742:750:10038:30433:6457:30447:6890:46967:6465:6614:6616:6986:30970:6620:15833
6890	retrograde vesicle-mediated transport, Golgi to ER	14 out of 1307 genes, 1.1%	21 out of 6514 background genes, 0.3%	0.00648	0.0005	orf19.1386:orf19.1672:GEA2:orf19.2965:orf19.3128:orf19.3467:TIP20:RET2:orf19.4382:GLO3:SEC20:UFE1:orf19.759:orf19.783	16320:42493:32511:45048:9408:750:10038:6888:6890:6891:6897:51645:48205:33363:35543:30036:6620:48313:31505:7033:48280:16236
6892	post-Golgi vesicle-mediated transport	21 out of 1307 genes, 1.6%	40 out of 6514 background genes, 0.6%	0.00707	0.0005	orf19.1012:BUD7:SRO77:orf19.1323:orf19.2007:APL2:SYS3:APL5:orf19.3166:APM1:ARL1:orf19.4805:orf19.4939:SEC18:ARF2:orf19.6476:orf19.6508:orf19.6778:orf19.6883:SYS1:SEC14	42493:43001:42144:42147:32527:30437:902:6886:6887:6888:34221:30447:30011:6892:6893:6895:6896:6897:28:48211:48219:6623:45:30476:35494:45332:16050:6657:7029:15914:15918:48193:6674:6675:48280:16236:9306
30433	ER-associated protein catabolic process	17 out of 1307 genes, 1.3%	30 out of 6514 background genes, 0.5%	0.01496	0.0005	MNS1:orf19.1191:RAD23:orf19.1888:KAR2:orf19.2278:CDC48:NPL4:DOG1:orf19.3438:orf19.3447:JEM1:orf19.4191.1:orf19.5175:orf19.5345:orf19.6630:orf19.6668	31204:31134:15031:742:6506:6517:30433:6457:30448:19358:6616:8655:6986:45184:6491:9612:46135:16485:43248:34356:7103:51278:209:6906
48519	negative regulation of biological process	67 out of 1307 genes, 5.1%	205 out of 6514 background genes, 3.1%	0.0154	0.0005	SKO1:orf19.132:orf19.1507:orf19.1516:PPH21:orf19.1734:KIP2:orf19.1792:YCS4:MCM3:HST3:SIR2:SAS2:MAF1:POL2:BEM3:RFG1:CEK1:MPH1:SNO1:ORC1:PRA1:HTA3:DOT4:CDC7:ASF1:orf19.3796:CDC28:PMT4:YBL053:CST20:MIG1:orf19.4347:orf19.4441:RFX2:orf19.4597:orf19.4796:CLA4:SSK1:CCR4:OPY2:PMT1:IRA2:orf19.5281:SGS1:ASH1:CDC46:orf19.5510:SUB2:orf19.5825:BUB2:SIN3:BEM2:CAC2:orf19.6726:PHO85:orf19.6952:NPT1:SET3:ASE1:ISW…	16242:8298:45892:45893:34605:51446:6333:60195:6406:51447:6335:7064:6336:6337:6265:6338:31124:35269:35196:6267:6268:51016:722:724:6916:727:10947:43433:32297:6342:6343:6270:6271:6417:226:34473:42493:34475:7076:34476:6348:55091:1402:1403:32874:31138:70478:32878:43007:731:31573:31647:30847:31578:160:10526:6281:51469:6355:32880:6283:1410:70481:7159:165:6357:31145:7089:9405:9408:15976:51038:747:6796:17…
30447	filamentous growth	122 out of 1307 genes, 9.3%	431 out of 6514 background genes, 6.6%	0.0195	0.0005	MNS1:PLD1:DBF2:INP51:CLB2:SNF2:POB3:GFA1:MNT2:MNT1:CAS4:IRO1:MP65:VPS1:CHA1:FGR15:DFG10:NDT80:VPS28:orf19.2299:orf19.2304:orf19.2350:SMC5:HAC1:CDC4:SOD1:BEM3:RFG1:CEK1:KRE5:TPS2:CDC24:RIM21:MID1:CTA9:CRK1:RHO3:CDC19:SHA3:CSR1:orf19.3796:PHR1:orf19.3843:CHT2:CDC42:orf19.3900:GLN3:SFL2:APM1:KIS1:PMT4:CDC14:CST20:orf19.4246:GAP1:CMD1:orf19.4445:FGR38:orf19.4597:KEX2:CLA4:CBK1:CHS3:GUP1:ROB1:ACT1:MYO…	16311:8298:6333:60195:9749:6261:45899:6265:6338:7067:35269:35196:1320:51016:51017:42991:45033:9826:51453:10513:1766:6270:1:40023:6271:2:31204:34473:42493:7076:34475:10446:6348:34476:30260:55091:1402:1403:19740:15893:32512:32447:42710:16337:5987:16192:46856:30847:302:31578:31579:160:7155:10526:6281:6355:1410:165:6357:7089:31146:9405:2143:9408:32889:42144:51038:742:9268:6865:5992:747:8104:45053:810…
9987	cellular process	658 out of 1307 genes, 50.3%	2941 out of 6514 background genes, 45.1%	0.02072	0.0004	orf19.1012:SKO1:STR2:MNS1:orf19.1043:HHF1:ACS2:RPN4:orf19.109:HAM1:BUD7:MSB1:PLD1:FAD2:orf19.1182:orf19.1191:SRO77:CDC20:DBF2:HOM3:orf19.1236:orf19.1248:BRN1:SEC23:FOX2:SCT1:orf19.132:orf19.1323:RBT1:SHM1:orf19.1356:INP51:orf19.1381:orf19.1386:TRA1:PMI1:CCT2:COX11:SEC15:TEF1:CLB2:STT3:MSB2:RAD7:RAD23:orf19.1516:SNF2:POB3:MEP1:GFA1:orf19.1624:ERG6:PXP2:MNT2:MNT1:AFG3:orf19.1672:PPH21:CAS4:RKI1:GEA…	15879:715:10793:10794:10795:10796:19220:6401:51443:45892:7131:45893:34605:51446:60195:7062:51447:6406:6333:6334:6407:6261:6335:7064:6190:6336:45899:6409:34465:6337:31124:7067:6265:6338:35269:35196:1320:6267:6268:31055:15883:722:15886:723:724:727:10947:45033:9826:43433:51453:6412:46777:6413:6414:6342:6415:6343:40023:1:6270:2:19236:6271:6417:6272:34473:31204:42493:34475:18364:7076:6275:34476:31134:…
40007	growth	124 out of 1307 genes, 9.5%	440 out of 6514 background genes, 6.8%	0.0208	0.0004	MNS1:PLD1:DBF2:INP51:CLB2:SNF2:POB3:GFA1:MNT2:MNT1:CAS4:IRO1:MP65:VPS1:CHA1:FGR15:DFG10:NDT80:VPS28:orf19.2299:orf19.2304:orf19.2350:SMC5:HAC1:CDC4:SOD1:BEM3:RFG1:CEK1:KRE5:TPS2:CDC24:RIM21:MID1:CTA9:CRK1:RHO3:CDC19:SHA3:CSR1:orf19.3796:PHR1:orf19.3843:CHT2:CDC42:orf19.3900:GLN3:SFL2:APM1:KIS1:PMT4:CDC14:CST20:orf19.4246:INT1:GAP1:CMD1:orf19.4445:FGR38:orf19.4597:KEX2:CLA4:CBK1:CHS3:GUP1:ROB1:ACT…	6333:60195:9749:6334:6261:45899:6337:6265:6338:7067:35269:35196:1320:45033:9826:51453:6270:1:40023:6271:2:31204:34473:42493:7076:34475:6348:34476:30260:1402:1403:15893:42710:46856:7155:6281:6355:1410:6357:7089:31146:2143:32889:742:747:8104:45053:8105:7231:7232:7160:6506:7163:7090:7165:6364:7094:7096:7097:6368:750:753:754:44403:44406:48478:44409:7243:35376:42594:30433:30437:902:31098:2098:44416:73…
51704	multi-organism process	96 out of 1307 genes, 7.3%	324 out of 6514 background genes, 5.0%	0.02362	0.0004	MSB1:PLD1:GAT1:FOX2:RBT1:INP51:TEF1:SNF2:MNT2:MNT1:IRO1:MP65:ALS3:VPS1:KAR2:SOD5:NDT80:VPS28:SOD1:RFG1:CEK1:GSC1:orf19.2965:TPS2:PRA1:CDC24:ECE1:CRK1:CDC19:JEM1:PGK1:CNH1:YHB1:CSR1:PHR1:SAP10:CDC42:GLN3:SSD1:SFL2:PMT4:RAD52:CST20:INT1:CMD1:CSH1:BGL2:RFX2:KEX2:MTS1:CLA4:CBK1:CHS3:GUP1:PDX1:SSK1:SRV2:GCS1:CCR4:OPY2:PMT1:CHS1:SIT4:orf19.5281:ASH1:SAP6:SAP5:SHE3:RBT5:PGA10:CDC11:SAP4:ALS1:ADE2:FAS2:C…	46836:34605:6333:7064:6409:6265:35269:1320:722:723:724:51453:6414:1:40023:6271:31204:42493:7076:6348:1402:30260:1403:730:42710:46856:45048:7155:6281:6355:1410:7159:6357:7089:32889:742:743:747:45053:8105:7231:7232:9847:7160:6506:7163:7165:7096:7097:6368:750:751:10106:753:754:755:44403:10038:48478:44406:44409:7243:35376:42594:30433:902:760:31098:2098:51701:45141:44270:44416:7323:50765:6457:30447:30…
44282	small molecule catabolic process	38 out of 1307 genes, 2.9%	99 out of 6514 background genes, 1.5%	0.02545	0.0004	HAM1:SEC23:FOX2:PXP2:RKI1:ARO10:orf19.1888:ARO8:MIS11:PGM2:SAR1:RHO3:CDC19:PGK1:orf19.3684:GCV2:orf19.3915:PUT2:orf19.4229:PUT1:GRE3:orf19.4567:GUP1:GCV3:orf19.5159:HXK2:CIS2:orf19.6305:ARD:ECI1:GCY1:orf19.6816:orf19.7108:ARP2:orf19.7593:FDH3:DUR1,2:THI20	1:42493:15961:46855:6355:6506:19255:30433:30437:51701:46015:44416:33859:30447:30448:6530:6537:19358:34599:10133:51654:42908:6545:6546:42843:6552:6559:30476:947:949:45329:6635:19528:6567:19388:6569:950:951:46135:19464:31505:19615:9204:9062:6730:3400:19563:19568:9228:6751:19571:46323:9230:8361:9249:5978:19740:32445:9405:5992:6000:8615:46294:6874:6011:6013:6888:30010:30950:6974:34314:8655:30036:4401…
50896	response to stimulus	216 out of 1307 genes, 16.5%	848 out of 6514 background genes, 13.0%	0.03364	0.0008	SKO1:MNS1:HAM1:CIP1:PLD1:orf19.1248:orf19.1308:SNG3:orf19.1365:TRA1:CLB2:RAD7:SNF2:MEP1:GFA1:ERG6:MNT2:MNT1:CAS4:GEA2:NCE103:orf19.1723:orf19.1734:MP65:MCM3:SGE1:SIR2:KAR2:HGT7:SOD5:ZCF9:RFA1:NDT80:VPS28:orf19.223:orf19.2262:orf19.2299:APL2:orf19.2350:POL2:orf19.239:SMC5:HAC1:orf19.2473:AUT7:YPT31:RAD59:SOD1:BEM3:CEK1:KRE5:MPH1:orf19.2923:GSC1:orf19.2964:orf19.2965:RAD16:TPS2:orf19.3108:PRA1:orf1…	15879:715:10793:10794:10795:10796:19220:7131:34605:60195:6406:9749:6333:6261:6335:7064:6336:6409:34465:6337:31124:6338:35269:35196:1320:6267:6268:31055:722:14074:723:724:727:10947:43433:46777:6413:6342:1:6343:6270:2:19236:6271:34473:31204:42493:34475:34476:6348:30260:1402:1403:6278:6279:31138:32878:15893:730:731:45041:42710:46854:51604:45048:19318:7155:6281:6355:6356:6283:32880:1410:7159:6357:628…
6950	response to stress	115 out of 1307 genes, 8.8%	409 out of 6514 background genes, 6.3%	0.04834	0.0008	SKO1:HAM1:CIP1:TRA1:RAD7:SNF2:MEP1:GEA2:NCE103:orf19.1734:MCM3:SIR2:KAR2:SOD5:RFA1:NDT80:orf19.2262:orf19.2299:POL2:orf19.239:SMC5:HAC1:orf19.2473:AUT7:RAD59:SOD1:MPH1:orf19.2964:orf19.2965:RAD16:TPS2:orf19.3108:PRA1:orf19.3140.1:LSP1:GRE2:CTF18:SLN1:SOD2:ARP8:orf19.3438:CDC7:orf19.3639:CNH1:orf19.3677:YHB1:ASF1:SSK2:orf19.3841:SSD1:YBL053:orf19.4150:RAD52:CST20:GRE3:SMC1:orf19.4441:YPD1:HSP30:RF…	15879:715:7131:34605:6406:6261:6335:7064:6336:6337:31124:6338:1320:6267:6268:31055:722:723:724:727:10947:43433:6342:6343:6270:2:6271:31204:42493:6348:1402:1403:6278:6279:32878:730:731:45041:51604:45048:19318:6281:6355:32880:6356:6283:1410:7159:6357:6285:2143:6289:742:72593:747:8104:6501:7231:7232:7234:7165:16925:6366:7096:6368:750:751:10106:754:45132:10038:50821:48478:44406:6511:7243:6515:35376:4…
6893	Golgi to plasma membrane transport	10 out of 1307 genes, 0.8%	14 out of 6514 background genes, 0.2%	0.06691	0.0012	BUD7:SRO77:SYS3:ARL1:orf19.4805:SEC18:ARF2:orf19.6508:SYS1:SEC14	42493:30437:6623:35494:16050:6657:6674:6675:16236:9306:43001:42144:32527:6886:6887:6888:34221:6892:6893:6895:6896:48211:48219:45:15914:48193:48280
48523	negative regulation of cellular process	63 out of 1307 genes, 4.8%	198 out of 6514 background genes, 3.0%	0.07096	0.0012	SKO1:orf19.132:orf19.1507:orf19.1516:PPH21:orf19.1734:KIP2:orf19.1792:YCS4:MCM3:HST3:SIR2:SAS2:MAF1:POL2:BEM3:RFG1:CEK1:MPH1:SNO1:ORC1:PRA1:HTA3:DOT4:CDC7:ASF1:CDC28:PMT4:YBL053:MIG1:orf19.4347:orf19.4441:RFX2:orf19.4597:orf19.4796:CCR4:OPY2:PMT1:IRA2:orf19.5281:SGS1:ASH1:CDC46:orf19.5510:SUB2:orf19.5825:BUB2:SIN3:BEM2:CAC2:orf19.6726:PHO85:orf19.6952:NPT1:SET3:ASE1:ISW2:orf19.7445:HAT1:SSY1:CHK1…	45892:45893:34605:51446:6333:60195:6406:51447:6335:7064:6336:6337:6265:6338:31124:35269:6267:6268:722:724:727:10947:43433:6342:6343:6270:6271:6417:42493:7076:6348:1403:32874:31138:32878:731:6281:51469:6355:32880:6283:1410:7159:6357:31145:7089:15976:747:70058:7231:10898:7093:7094:6366:7097:6368:750:751:10032:45132:10978:48478:44406:760:45141:61186:43618:61188:50765:30447:30448:46020:7264:50849:434…
Molecular Function
GOID	GO_term	Cluster frequency	Background frequency	Corrected P-value	False discovery rate	Gene(s) annotated to the term	Directly Annotated GOID List
3824	catalytic activity	371 out of 1306 genes, 28.4%	1435 out of 6514 background genes, 22.0%	2.93e-07	0	STR2:MNS1:ACS2:orf19.109:HAM1:PLD1:FAD2:orf19.1191:CDC20:DBF2:HOM3:orf19.1248:FOX2:SCT1:SHM1:INP51:TRA1:PMI1:STT3:RAD7:RAD23:orf19.1516:SNF2:GFA1:orf19.1624:ERG6:PXP2:MNT2:MNT1:AFG3:PPH21:RKI1:SGA1:NCE103:orf19.1734:UGP1:orf19.1761:ARO10:HEM15:orf19.1888:orf19.1889:MCM3:HST3:VPS1:orf19.1950:CHA1:PEX12:KAR2:orf19.2057:SOD5:SAS2:ARO8:orf19.2110:orf19.2112:orf19.223:PST1:PRB1:ARE2:orf19.2262:WBP1:CD…	4222:8941:140:4089:42626:51377:4805:4806:146:33592:4735:4663:3862:47066:4739:51015:3939:3866:42123:4596:8444:42124:4300:8374:5034:16251:4161:4165:31491:4169:150:224:16831:4742:19238:155:4743:5545:16906:4817:4672:4746:4673:9:4674:3876:45547:42132:4679:3879:4311:4312:4313:4314:4315:4316:4317:4318:17137:739:4319:16409:4175:4177:4750:4751:16841:4825:8897:31071:4827:16772:5484:4828:4829:15035:3882:388…
15926	glucosidase activity	9 out of 1306 genes, 0.7%	11 out of 6514 background genes, 0.2%	0.00762	0	SGA1:XOG1:orf19.3982:BGL2:CWH41:KRE6:GDB1:MAL2:ROT2	42123:42124:32450:4338:4339:4558:15926:4133:4134:4135:4573:4574:4575:42973
4553	hydrolase activity, hydrolyzing O-glycosyl compounds	14 out of 1306 genes, 1.1%	24 out of 6514 background genes, 0.4%	0.01639	0	MNS1:SGA1:AMS1:XOG1:PHR1:CHT2:orf19.3982:BGL2:CWH41:KRE6:GDB1:NTH1:MAL2:ROT2	42123:42124:32450:4338:4339:4553:4555:4558:4559:15926:15927:4568:4133:4134:4135:4571:4573:4574:4575:42973
16740	transferase activity	132 out of 1306 genes, 10.1%	485 out of 6514 background genes, 7.4%	0.01867	0	STR2:DBF2:HOM3:orf19.1248:SCT1:SHM1:TRA1:STT3:GFA1:orf19.1624:ERG6:MNT2:MNT1:UGP1:orf19.1761:SAS2:ARO8:orf19.2110:orf19.223:ARE2:WBP1:MIS11:POL2:orf19.2468:BIO2:orf19.2605:UGT51C1:RMS1:THI6:orf19.2796:CEK1:GSC1:YKT6:NGG1:orf19.3060:orf19.3108:MSS4:PAP1:PIKA:SLN1:orf19.3267:orf19.331:orf19.3349:VTC4:orf19.3447:CRK1:CDC7:CDC19:PGK1:PHR1:orf19.3841:CDC28:HYS2:orf19.3994:RIB5:HIS1:orf19.4028:PGA4:KIS…	51377:4663:3866:42123:4596:8444:42124:8374:5034:16251:4161:4169:4742:155:4743:16906:4672:4746:4673:9:4674:45547:4679:3879:4311:4312:4313:4314:4315:4316:4317:4318:17137:4319:16409:8897:31071:16772:5484:3882:3887:8466:4329:8972:16279:8976:3961:4764:3962:4765:4693:5200:4697:4402:3899:4337:16287:42736:4772:3977:4413:4417:71885:4851:4781:3983:50334:50262:4789:3988:4428:46899:34737:26:3700:4430:4360:43…
16798	hydrolase activity, acting on glycosyl bonds	16 out of 1306 genes, 1.2%	31 out of 6514 background genes, 0.5%	0.03499	0.016	MNS1:SGA1:orf19.1888:AMS1:XOG1:orf19.3639:PHR1:CHT2:orf19.3982:BGL2:CWH41:KRE6:GDB1:NTH1:MAL2:ROT2	42123:42124:32450:70635:70636:4338:4339:50263:4553:4555:4558:4559:3905:15926:15927:4568:45437:4133:4134:4135:4571:4573:4574:4575:42973
Cellular Component
GOID	GO_term	Cluster frequency	Background frequency	Corrected P-value	False discovery rate	Gene(s) annotated to the term	Directly Annotated GOID List
44433	cytoplasmic vesicle part	23 out of 1306 genes, 1.8%	29 out of 6514 background genes, 0.4%	3.54e-09	0	orf19.1012:BUD7:SEC23:orf19.1672:orf19.2007:APL2:orf19.2629:orf19.2940:SEC13:orf19.3247:SAR1:orf19.3467:APM1:RET2:orf19.4346:orf19.4382:SEC24:SEC26:GLO3:orf19.5689:PGA63:orf19.6508:orf19.759	34044:5768:5793:43332:5886:5789:30120:30121:938:31201:30126:30127:30136:139:16021:12507:5840:31080:5739
12506	vesicle membrane	21 out of 1306 genes, 1.6%	25 out of 6514 background genes, 0.4%	3.67e-09	0	orf19.1012:SEC23:orf19.1672:APL2:orf19.2629:orf19.2940:SEC13:orf19.3247:SAR1:orf19.3467:APM1:RET2:orf19.4346:orf19.4382:SEC24:SEC26:GLO3:orf19.5689:PGA63:orf19.6508:orf19.759	5768:5793:43332:5886:5789:30120:30121:31201:30126:30127:139:16021:5840:31080:12507
30659	cytoplasmic vesicle membrane	21 out of 1306 genes, 1.6%	25 out of 6514 background genes, 0.4%	3.67e-09	0	orf19.1012:SEC23:orf19.1672:APL2:orf19.2629:orf19.2940:SEC13:orf19.3247:SAR1:orf19.3467:APM1:RET2:orf19.4346:orf19.4382:SEC24:SEC26:GLO3:orf19.5689:PGA63:orf19.6508:orf19.759	5768:5793:43332:5886:5789:30120:30121:31201:30126:30127:139:16021:5840:31080:12507
30662	coated vesicle membrane	21 out of 1306 genes, 1.6%	25 out of 6514 background genes, 0.4%	3.67e-09	0	orf19.1012:SEC23:orf19.1672:APL2:orf19.2629:orf19.2940:SEC13:orf19.3247:SAR1:orf19.3467:APM1:RET2:orf19.4346:orf19.4382:SEC24:SEC26:GLO3:orf19.5689:PGA63:orf19.6508:orf19.759	5768:5793:43332:5886:5789:30120:30121:31201:30126:30127:139:16021:5840:31080:12507
30117	membrane coat	18 out of 1306 genes, 1.4%	20 out of 6514 background genes, 0.3%	1.08e-08	0	orf19.1012:SEC23:orf19.1672:APL2:SEC13:orf19.3247:SAR1:orf19.3467:APM1:RET2:orf19.4382:SEC24:SEC26:GLO3:orf19.5689:PGA63:orf19.6508:orf19.759	5768:5793:43332:5886:5789:30120:30121:30126:30127:5840:31080
30120	vesicle coat	18 out of 1306 genes, 1.4%	20 out of 6514 background genes, 0.3%	1.08e-08	0	orf19.1012:SEC23:orf19.1672:APL2:SEC13:orf19.3247:SAR1:orf19.3467:APM1:RET2:orf19.4382:SEC24:SEC26:GLO3:orf19.5689:PGA63:orf19.6508:orf19.759	5768:5793:43332:5886:5789:30120:30121:30126:30127:5840:31080
48475	coated membrane	18 out of 1306 genes, 1.4%	20 out of 6514 background genes, 0.3%	1.08e-08	0	orf19.1012:SEC23:orf19.1672:APL2:SEC13:orf19.3247:SAR1:orf19.3467:APM1:RET2:orf19.4382:SEC24:SEC26:GLO3:orf19.5689:PGA63:orf19.6508:orf19.759	5768:5793:43332:5886:5789:30120:30121:30126:30127:5840:31080
16023	cytoplasmic membrane-bounded vesicle	38 out of 1306 genes, 2.9%	68 out of 6514 background genes, 1.0%	2.11e-08	0	orf19.1012:BUD7:SEC23:orf19.1386:orf19.1672:orf19.2007:APL2:orf19.2629:orf19.2940:orf19.3128:SEC13:orf19.3247:SAR1:orf19.3467:APM1:RET2:orf19.4346:orf19.4382:orf19.4579:SEC24:CHS3:SEC26:GLO3:orf19.5689:ERV46:SEC7:PGA63:orf19.6264.3:EMP24:orf19.6508:orf19.6642:GAP2:CHS2:ERV25:orf19.7445:orf19.759:orf19.764:orf19.783	5783:34044:5768:43332:5789:45009:30120:938:30121:19898:30126:5624:5802:30127:5628:328:12507:5840:9986:5770:5771:5739:5829:5935:5793:5794:5886:5887:5798:131:31201:30134:30136:30137:139:16021:34657:31080:30173:16023:30176:30428
31988	membrane-bounded vesicle	38 out of 1306 genes, 2.9%	68 out of 6514 background genes, 1.0%	2.11e-08	0	orf19.1012:BUD7:SEC23:orf19.1386:orf19.1672:orf19.2007:APL2:orf19.2629:orf19.2940:orf19.3128:SEC13:orf19.3247:SAR1:orf19.3467:APM1:RET2:orf19.4346:orf19.4382:orf19.4579:SEC24:CHS3:SEC26:GLO3:orf19.5689:ERV46:SEC7:PGA63:orf19.6264.3:EMP24:orf19.6508:orf19.6642:GAP2:CHS2:ERV25:orf19.7445:orf19.759:orf19.764:orf19.783	5783:34044:5768:43332:5789:45009:30120:938:30121:19898:30126:5624:5802:30127:5628:328:12507:5840:9986:5770:5771:5739:5829:5935:5793:5794:5886:5887:5798:131:31201:30134:30136:30137:139:16021:34657:30173:31080:16023:30176:30428
12505	endomembrane system	85 out of 1306 genes, 6.5%	220 out of 6514 background genes, 3.4%	2.69e-08	0	orf19.1012:orf19.1191:orf19.1236:SEC23:orf19.1386:STT3:MNT2:orf19.1672:orf19.1761:orf19.2186:WBP1:APL2:CDC48:NPL4:orf19.2533.1:orf19.2629:orf19.2677:orf19.2756:orf19.2796:orf19.2940:orf19.30:SEC62:orf19.3060:orf19.3128:SEC13:orf19.3247:orf19.3267:VPS17:SAR1:orf19.3467:orf19.3552:JEM1:orf19.3744:RCE1:orf19.3843:orf19.3952:orf19.3994:APM1:KIS1:SEC72:SPC2:orf19.4187:RET2:orf19.4346:orf19.4382:BFR1:A…	5783:5784:5768:5787:43332:5789:42175:30120:300:30121:71261:19898:35339:5801:30126:5802:30127:5641:5643:32865:5840:12507:33106:5737:9986:5844:5739:5829:5774:32432:5792:5793:5794:30905:5886:5887:42272:30479:837:838:839:30008:34098:31201:55126:31588:34099:30134:137:30137:5634:139:8250:5740:31207:5635:16020:5741:5637:16021:42765:31080:30173:5658:30176
44431	Golgi apparatus part	49 out of 1306 genes, 3.8%	101 out of 6514 background genes, 1.6%	3.37e-08	0	orf19.1012:BUD7:orf19.1236:MNT2:MNT1:orf19.1672:GEA2:orf19.2007:APL2:orf19.2629:orf19.30:orf19.3128:orf19.3166:PIKA:orf19.3247:orf19.3467:APM1:orf19.4150:RET2:orf19.4382:SEC34:ARL1:orf19.4726:KEX2:orf19.4865:orf19.4939:orf19.5209:SEC26:GLO3:orf19.5689:orf19.5817:STE13:ERV46:SEC7:orf19.6642:VAN1:orf19.6778:orf19.6880:orf19.6883:PMR1:SYS1:KRE6:MNN9:OCH1:GDA1:orf19.759:orf19.7604:orf19.783:orf19.841	5783:34044:5768:17119:5789:300:938:30121:35339:5801:19898:30126:5802:5624:5625:324:12507:5840:33106:5770:5576:5739:5829:5793:5794:5796:5797:5886:5798:30008:31201:136:30134:137:30136:30137:5634:139:16020:5741:16021:30173:30176
31410	cytoplasmic vesicle	38 out of 1306 genes, 2.9%	69 out of 6514 background genes, 1.1%	3.8e-08	0	orf19.1012:BUD7:SEC23:orf19.1386:orf19.1672:orf19.2007:APL2:orf19.2629:orf19.2940:orf19.3128:SEC13:orf19.3247:SAR1:orf19.3467:APM1:RET2:orf19.4346:orf19.4382:orf19.4579:SEC24:CHS3:SEC26:GLO3:orf19.5689:ERV46:SEC7:PGA63:orf19.6264.3:EMP24:orf19.6508:orf19.6642:GAP2:CHS2:ERV25:orf19.7445:orf19.759:orf19.764:orf19.783	5783:34044:5768:43332:5789:45009:30120:938:30121:19898:30126:5624:5802:30127:5628:328:12507:5840:9986:5770:5771:5739:5829:5935:5793:5794:5886:5887:5798:131:31201:30134:30136:30137:139:16021:34657:30173:31080:16023:30176:30428
31982	vesicle	39 out of 1306 genes, 3.0%	72 out of 6514 background genes, 1.1%	4.23e-08	0	orf19.1012:BUD7:SEC23:orf19.1386:orf19.1672:orf19.2007:APL2:orf19.2629:orf19.2940:orf19.3128:SEC13:orf19.3247:SAR1:orf19.3467:APM1:RET2:orf19.4346:orf19.4382:orf19.4579:SEC24:CHS3:MYO2:SEC26:GLO3:orf19.5689:ERV46:SEC7:PGA63:orf19.6264.3:EMP24:orf19.6508:orf19.6642:GAP2:CHS2:ERV25:orf19.7445:orf19.759:orf19.764:orf19.783	5783:34044:5768:43332:5789:45009:30120:16461:938:30121:19898:30126:5624:5802:30127:5628:328:329:12507:5840:9986:5770:5771:5739:5829:5934:5935:32432:5793:5794:5886:5887:5798:131:31941:31201:30134:30136:30137:139:31982:16021:34657:30173:31080:16023:30176:30428
30135	coated vesicle	33 out of 1306 genes, 2.5%	57 out of 6514 background genes, 0.9%	1.09e-07	0	orf19.1012:BUD7:SEC23:orf19.1386:orf19.1672:APL2:orf19.2629:orf19.2940:orf19.3128:SEC13:orf19.3247:SAR1:orf19.3467:APM1:RET2:orf19.4346:orf19.4382:orf19.4579:SEC24:SEC26:GLO3:orf19.5689:ERV46:PGA63:orf19.6264.3:EMP24:orf19.6508:orf19.6642:GAP2:ERV25:orf19.759:orf19.764:orf19.783	5783:34044:5768:43332:5789:30120:30121:30126:30127:328:12507:5840:5771:5793:5794:5886:5887:31201:30134:30136:30137:139:16021:30173:31080:30176
139	Golgi membrane	28 out of 1306 genes, 2.1%	45 out of 6514 background genes, 0.7%	2.41e-07	0	orf19.1012:orf19.1236:MNT2:orf19.1672:APL2:orf19.2629:orf19.3128:orf19.3247:orf19.3467:APM1:RET2:orf19.4382:orf19.4726:KEX2:orf19.4865:SEC26:GLO3:orf19.5689:orf19.5817:ERV46:orf19.6642:orf19.6883:PMR1:SYS1:GDA1:orf19.759:orf19.783:orf19.841	5783:5768:5789:30121:19898:35339:30126:5802:5840:12507:33106:5793:5794:5886:30008:31201:30134:30137:139:16020:5741:16021:30173:30176
5794	Golgi apparatus	55 out of 1306 genes, 4.2%	128 out of 6514 background genes, 2.0%	7.58e-07	0	orf19.1012:BUD7:orf19.1236:MNT2:MNT1:orf19.1672:GEA2:orf19.2007:APL2:SYS3:YPT31:orf19.2629:orf19.30:orf19.3128:orf19.3166:PIKA:orf19.3247:orf19.3467:RSP5:GYP1:APM1:orf19.4150:RET2:orf19.4382:SEC34:ARL1:orf19.4726:KEX2:orf19.4865:orf19.4939:orf19.5209:SEC26:GLO3:orf19.5689:orf19.5817:STE13:ERV46:SEC7:orf19.6264.3:orf19.6642:VAN1:orf19.6778:orf19.6880:orf19.6883:PMR1:SYS1:KRE6:MNN9:OCH1:GDA1:orf19.…	5783:34044:5768:17119:5789:300:938:30121:1950:35339:5801:19898:30126:5802:5624:5625:324:31234:12507:5840:33106:5770:5576:5739:5934:5829:5793:10008:5794:5796:5797:5886:5798:30008:31201:151:136:30134:137:30136:30137:5634:139:16020:5741:16021:30173:30176
5783	endoplasmic reticulum	86 out of 1306 genes, 6.6%	237 out of 6514 background genes, 3.6%	8.35e-07	0	MNS1:orf19.1191:SCT1:orf19.1386:orf19.1427:orf19.1477:STT3:orf19.1761:MP65:FLC2:KAR2:PHO86:ARE2:WBP1:CDC48:orf19.242.2:NPL4:orf19.2533.1:orf19.2677:orf19.2756:orf19.2940:orf19.2965:orf19.30:SEC62:orf19.3060:orf19.3128:MID1:VTC4:orf19.3438:orf19.3447:SAR1:JEM1:orf19.3769:RCE1:orf19.3843:CDC28:orf19.3952:orf19.3994:orf19.4028:orf19.4142:SEC72:SPC2:orf19.4187:VTC3:ERG20:AGP2:CWH41:orf19.4865:orf19.4…	30445:30446:5783:5784:9277:5787:5788:43332:5789:42175:34515:300:17177:71261:35339:5801:307:30127:5624:324:235:5625:32865:5840:12507:9986:5576:5844:5739:5829:5935:5774:5792:5794:32541:33254:5886:5887:837:838:839:34098:31201:34099:30134:137:43529:5811:31310:139:5634:8250:31207:5635:5741:16020:5637:16021:30173:5816:42765:8540:30176
16020	membrane	246 out of 1306 genes, 18.8%	906 out of 6514 background genes, 13.9%	5.29e-06	0	orf19.1012:CIP1:PLD1:orf19.1182:orf19.1191:SRO77:orf19.1236:SEC23:orf19.1308:orf19.1386:COX11:orf19.1424:orf19.1427:STT3:MEP1:ERG6:MNT2:MNT1:AFG3:orf19.1672:orf19.1691:GEA2:OPT4:orf19.1761:orf19.1782:HEM15:orf19.1940:SGE1:VPS1:PEX12:HGT7:orf19.2030:orf19.2057:orf19.2113:VPS28:orf19.2168.3:PHM7:orf19.2186:YVC1:orf19.223:ARE2:SMF12:WBP1:APL2:CDC48:orf19.2350:HGT18:NPL4:AUT7:MGE1:orf19.2533.1:CRC1:M…	5783:5784:9277:5787:22626:46658:5789:5968:16461:71261:35339:324:5643:148:32865:328:31307:31234:12507:329:9897:5576:31521:5933:5934:5829:5935:32432:5759:5938:5792:5793:10008:5794:299:5796:30905:31562:5797:42272:30479:837:838:839:30008:31201:55126:151:31310:31207:407:31314:34657:1405:5761:30445:30446:5768:43332:45009:42175:30120:300:30121:1950:5622:33573:30126:19898:5801:5802:30127:5624:5625:33101:…
30133	transport vesicle	22 out of 1306 genes, 1.7%	35 out of 6514 background genes, 0.5%	1.29e-05	0	orf19.1012:BUD7:SEC23:orf19.1386:APL2:orf19.2629:orf19.2940:orf19.3128:SEC13:orf19.3247:SAR1:APM1:orf19.4346:orf19.4579:SEC24:ERV46:PGA63:orf19.6264.3:EMP24:orf19.6642:GAP2:ERV25	5783:5789:328:12507:5794:31201:34044:43332:30121:30127:5840:5771:5886:5887:30134:30136:139:16021:30173:31080:30176
30660	Golgi-associated vesicle membrane	12 out of 1306 genes, 0.9%	13 out of 6514 background genes, 0.2%	1.48e-05	0	orf19.1012:orf19.1672:APL2:orf19.3247:orf19.3467:APM1:RET2:orf19.4382:SEC26:GLO3:orf19.5689:orf19.759	5793:5768:30121:30126:5840:5886
44432	endoplasmic reticulum part	48 out of 1306 genes, 3.7%	116 out of 6514 background genes, 1.8%	3.36e-05	0	orf19.1191:orf19.1386:STT3:orf19.1761:KAR2:WBP1:CDC48:NPL4:orf19.2533.1:orf19.2677:orf19.2756:orf19.2940:orf19.2965:orf19.30:SEC62:orf19.3060:orf19.3438:SAR1:RCE1:orf19.3843:orf19.3952:orf19.3994:SEC72:SPC2:orf19.4187:AGP2:CWH41:orf19.4865:orf19.4897:orf19.491:SPC3:PDI1:orf19.516:orf19.5175:orf19.5281:STE24:orf19.5693:orf19.5830:ERV46:SEC61:orf19.6642:orf19.6668:orf19.6828.1:orf19.6900:OST1:KRE6:…	5783:5784:5787:5788:5789:71261:35339:32865:12507:5576:5829:5792:32541:837:838:839:31201:31207:43332:17177:5801:30127:5625:9986:5844:5739:5774:5886:5887:34098:34099:30134:137:43529:5634:8250:5635:5741:5637:16021:30173:42765:30176
5737	cytoplasm	536 out of 1306 genes, 41.0%	2268 out of 6514 background genes, 34.8%	3.39e-05	0	orf19.1012:SKO1:STR2:MNS1:orf19.1043:ACS2:orf19.109:HAM1:BUD7:PLD1:orf19.1169:orf19.1182:orf19.1191:orf19.1198:DBF2:HOM3:orf19.1236:SEC23:orf19.1272:SCT1:SHM1:orf19.1356:INP51:orf19.1381:orf19.1386:PMI1:CCT2:COX11:SEC15:orf19.1424:orf19.1427:TEF1:CLB2:orf19.1477:STT3:RAD23:orf19.1507:orf19.1624:ERG6:MNT2:MNT1:AFG3:orf19.1672:CAS4:RKI1:GEA2:SGA1:NCE103:orf19.1723:UGP1:KIP2:orf19.1761:MP65:FLC2:orf…	932:17119:5967:5968:790:16461:938:794:30687:142:795:16465:71261:42555:144:35339:35267:145:502:148:32865:5823:9897:5829:31417:5758:32432:5759:10008:33309:30905:31562:30907:42272:30479:31201:151:228:1400:31207:5832:1405:5761:5835:5838:34044:5768:5769:30915:30120:300:30121:42645:19898:30126:307:30127:5624:235:18444:5625:33101:5628:1411:5840:33106:9986:5770:5844:5771:5845:43596:812:9337:5774:813:5776…
42175	nuclear membrane-endoplasmic reticulum network	45 out of 1306 genes, 3.4%	109 out of 6514 background genes, 1.7%	9.16e-05	0	orf19.1191:orf19.1386:STT3:orf19.1761:WBP1:CDC48:NPL4:orf19.2533.1:orf19.2677:orf19.2756:orf19.2940:orf19.30:SEC62:orf19.3060:orf19.3267:SAR1:JEM1:RCE1:orf19.3843:orf19.3952:orf19.3994:SEC72:SPC2:orf19.4187:BFR1:AGP2:CWH41:orf19.4865:orf19.491:SPC3:orf19.516:orf19.5175:orf19.5281:STE24:orf19.5693:ERV46:SEC61:orf19.6642:orf19.6668:orf19.6828.1:orf19.6884:orf19.6900:OST1:KRE6:ACC1	71261:35339:32865:5829:32432:30479:31201:31207:300:30127:9986:5844:5774:30134:5634:8250:5635:5637:5783:5784:5787:5789:12507:5792:837:838:839:43332:42175:5801:5739:5886:5887:34098:34099:137:5741:16021:30173:42765:30176
44464	cell part	765 out of 1306 genes, 58.6%	3417 out of 6514 background genes, 52.5%	0.00013	0	orf19.1012:SKO1:STR2:MNS1:orf19.1043:HHF1:ACS2:orf19.109:HAM1:BUD7:CIP1:PLD1:orf19.1169:orf19.1182:orf19.1191:orf19.1198:SRO77:CDC20:DBF2:HOM3:orf19.1236:orf19.1248:BRN1:SEC23:orf19.1272:SCT1:orf19.1308:orf19.132:RBT1:SHM1:orf19.1356:INP51:orf19.1381:orf19.1386:TRA1:PMI1:CCT2:COX11:SEC15:orf19.1424:orf19.1427:TEF1:CLB2:orf19.1477:STT3:RAD7:RAD23:orf19.1507:SNF2:POB3:MEP1:orf19.1624:ERG6:MNT2:MNT1…	34967:17119:5967:5968:46695:30687:142:71261:42555:144:35339:145:35267:148:32865:33597:32432:10008:33309:17054:30905:31562:30907:43505:31201:151:1400:228:31207:159:1405:34044:30915:8023:300:5622:42645:307:5624:235:18444:5625:5628:1411:811:9337:812:813:34990:33254:45121:33255:33186:31588:43529:5634:5635:5637:31080:8540:30427:8541:33698:30428:71004:30287:9277:70209:30864:15629:30869:5641:324:5643:32…
5623	cell	765 out of 1306 genes, 58.6%	3417 out of 6514 background genes, 52.5%	0.00013	0	orf19.1012:SKO1:STR2:MNS1:orf19.1043:HHF1:ACS2:orf19.109:HAM1:BUD7:CIP1:PLD1:orf19.1169:orf19.1182:orf19.1191:orf19.1198:SRO77:CDC20:DBF2:HOM3:orf19.1236:orf19.1248:BRN1:SEC23:orf19.1272:SCT1:orf19.1308:orf19.132:RBT1:SHM1:orf19.1356:INP51:orf19.1381:orf19.1386:TRA1:PMI1:CCT2:COX11:SEC15:orf19.1424:orf19.1427:TEF1:CLB2:orf19.1477:STT3:RAD7:RAD23:orf19.1507:SNF2:POB3:MEP1:orf19.1624:ERG6:MNT2:MNT1…	34967:17119:5967:5968:46695:30687:142:71261:42555:144:35339:145:35267:148:32865:33597:32432:10008:33309:17054:30905:31562:30907:43505:31201:151:1400:228:31207:159:1405:34044:30915:8023:300:5622:42645:307:5624:235:18444:5625:5628:1411:811:9337:812:813:34990:33254:45121:33255:33186:31588:43529:5634:5635:5637:31080:8540:30427:8541:33698:30428:71004:30287:9277:70209:30864:15629:30869:5641:324:5643:32…
30658	transport vesicle membrane	12 out of 1306 genes, 0.9%	15 out of 6514 background genes, 0.2%	0.00034	0	orf19.1012:SEC23:APL2:orf19.2629:orf19.2940:SEC13:orf19.3247:SAR1:APM1:orf19.4346:SEC24:PGA63	31201:31080:16021:30121:30127:5840:5789:12507:43332:139
30134	ER to Golgi transport vesicle	17 out of 1306 genes, 1.3%	27 out of 6514 background genes, 0.4%	0.00046	0	SEC23:orf19.1386:orf19.2629:orf19.2940:orf19.3128:SEC13:SAR1:orf19.4346:orf19.4579:SEC24:ERV46:PGA63:orf19.6264.3:EMP24:orf19.6642:GAP2:ERV25	31201:31080:328:16021:30127:5771:30134:5783:5789:12507:5794:43332:5886:5887:139:30173:30176
5789	endoplasmic reticulum membrane	41 out of 1306 genes, 3.1%	102 out of 6514 background genes, 1.6%	0.00071	0	orf19.1191:orf19.1386:STT3:orf19.1761:WBP1:CDC48:NPL4:orf19.2533.1:orf19.2677:orf19.2756:orf19.2940:orf19.30:SEC62:orf19.3060:SAR1:RCE1:orf19.3843:orf19.3952:orf19.3994:SEC72:SPC2:orf19.4187:AGP2:CWH41:orf19.4865:orf19.491:SPC3:orf19.516:orf19.5175:orf19.5281:STE24:orf19.5693:ERV46:SEC61:orf19.6642:orf19.6668:orf19.6828.1:orf19.6900:OST1:KRE6:ACC1	71261:35339:32865:31201:31207:5634:5635:5637:837:838:839:5801:5739:34098:34099:5741:16021:42765:5829:30127:9986:5844:5774:30134:8250:5783:5784:5787:5789:12507:5792:43332:5886:5887:137:30173:30176
71944	cell periphery	144 out of 1306 genes, 11.0%	510 out of 6514 background genes, 7.8%	0.00081	0	SRO77:RBT1:orf19.1381:COX11:SEC15:TEF1:STT3:MEP1:ERG6:MNT1:AFG3:orf19.1691:UGP1:OPT4:MP65:orf19.1782:ALS3:HGT7:orf19.2030:SOD5:orf19.2113:PHM7:orf19.223:SMF12:WBP1:CDC48:HGT18:PGA45:CRC1:orf19.2605:orf19.276:BEM3:IST2:GSC1:XOG1:orf19.30:CDC12:SEC62:PRA1:DAL4:GUT2:LSP1:MSS4:MID1:CWH43:orf19.3267:orf19.3335:DOT4:GIT1:RHO3:CDC19:PST2:RSP5:PGK1:HGT2:CNH1:PHR1:SAP10:CHT2:CDC42:SFC1:orf19.3983:PGA4:PMT…	5968:142:144:35267:145:148:32432:10008:31562:151:1400:31207:5624:5625:1411:812:45121:5634:5635:5637:30428:9277:30864:15629:324:328:31234:329:42598:5576:32541:837:30445:30446:42175:1950:778:5801:32126:5737:5739:45160:34098:5811:16020:5741:16021:5816:5743:5745:794:9897:5829:299:30479:5761:30126:33101:9986:5771:5774:32168:5779:30134:8250:5783:5784:5787:22626:32177:46658:5789:399:31011:31521:5933:593…
30126	COPI vesicle coat	8 out of 1306 genes, 0.6%	8 out of 6514 background genes, 0.1%	0.00088	0	orf19.1672:orf19.3467:RET2:orf19.4382:SEC26:GLO3:orf19.5689:orf19.759	5768:30126:5793:5886
30663	COPI coated vesicle membrane	8 out of 1306 genes, 0.6%	8 out of 6514 background genes, 0.1%	0.00088	0	orf19.1672:orf19.3467:RET2:orf19.4382:SEC26:GLO3:orf19.5689:orf19.759	5768:30126:5793:5886
30427	site of polarized growth	49 out of 1306 genes, 3.8%	136 out of 6514 background genes, 2.1%	0.00305	0	SEC15:CLB2:CAS4:CDC48:orf19.2605:BEM3:CEK1:orf19.2887:CDC12:PRA1:CDC24:CWH43:RSP5:SSK2:CDC28:CDC42:CST20:INT1:CMD1:orf19.4597:CBK1:CHS3:SEC18:ACT1:MYO2:SRV2:SMI1:CHS1:KIP4:SAC6:CDC11:SHM2:PKC1:RDI1:CDC5:orf19.6170:PGA63:TPM2:SEC1:IQG1:BEM2:SMT3:orf19.6705:orf19.7052:RVS161:MYO5:orf19.7489:MKC1:BNR1	142:144:35267:145:32432:10008:31562:151:228:1400:307:5625:235:5628:1411:812:45121:5634:30427:30428:9277:30864:15629:324:329:31234:42598:5576:837:30446:1950:778:5737:5739:45160:34098:16020:5816:5819:16461:794:5823:5829:30479:30127:5840:9986:32168:31941:5856:5783:32177:399:31011:31521:5933:5934:5935:5937:5938:5792:5794:5940:5876:43332:45009:31105:5884:5886:5887:131:31982:8290
31090	organelle membrane	127 out of 1306 genes, 9.7%	451 out of 6514 background genes, 6.9%	0.00391	0	orf19.1012:orf19.1182:orf19.1191:orf19.1236:SEC23:orf19.1386:COX11:STT3:ERG6:MNT2:AFG3:orf19.1672:orf19.1761:HEM15:orf19.1940:VPS1:PEX12:orf19.2057:orf19.2113:VPS28:YVC1:WBP1:APL2:CDC48:HGT18:NPL4:AUT7:MGE1:orf19.2533.1:CRC1:MDL1:YPT31:orf19.2629:orf19.2677:orf19.2756:AMS1:orf19.2940:orf19.30:SEC62:orf19.3060:orf19.3128:LSP1:SEC13:orf19.3247:VTC4:SAR1:orf19.3467:orf19.3518:PEX2:RSP5:orf19.364:PHO…	71261:35339:32865:32432:10008:31201:151:31207:1405:5624:813:33254:5634:5635:5637:31080:31307:31234:329:837:838:839:30008:31310:407:31314:1950:5801:5802:32126:5739:34098:34099:5811:16020:5741:16021:42765:5743:5745:16461:5829:5759:5761:5768:30120:30121:19898:30126:30127:33101:5840:33106:9986:5844:5771:5774:5776:5777:5778:5779:31941:30134:30137:8250:5783:5784:5787:5789:12507:5934:5935:5792:5793:5794…
5622	intracellular	670 out of 1306 genes, 51.3%	3009 out of 6514 background genes, 46.2%	0.00696	0	orf19.1012:SKO1:STR2:MNS1:orf19.1043:HHF1:ACS2:orf19.109:HAM1:BUD7:PLD1:orf19.1169:orf19.1182:orf19.1191:orf19.1198:CDC20:DBF2:HOM3:orf19.1236:orf19.1248:BRN1:SEC23:orf19.1272:SCT1:orf19.132:SHM1:orf19.1356:INP51:orf19.1381:orf19.1386:TRA1:PMI1:CCT2:COX11:SEC15:orf19.1424:orf19.1427:TEF1:CLB2:orf19.1477:STT3:RAD7:RAD23:orf19.1507:SNF2:POB3:orf19.1624:ERG6:MNT2:MNT1:AFG3:orf19.1672:PPH21:CAS4:RKI1…	34967:17119:5967:5968:46695:30687:142:71261:42555:144:35339:145:35267:148:32865:33597:32432:10008:33309:17054:30905:31562:30907:43505:31201:151:1400:228:31207:159:1405:34044:30915:8023:300:5622:42645:307:5624:235:18444:5625:5628:1411:811:9337:812:813:34990:45121:33254:33255:33186:31588:43529:5634:5635:5637:31080:8540:30427:8541:33698:30428:71004:30287:9277:70209:30864:15629:30869:5641:324:5643:32…
5933	cellular bud	39 out of 1306 genes, 3.0%	104 out of 6514 background genes, 1.6%	0.00875	0	SEC15:CLB2:orf19.1507:CAS4:BEM3:IST2:orf19.2887:CDC12:CDC24:CWH43:RHO3:RSP5:SSK2:CDC28:CDC42:INT1:CMD1:CBK1:CHS3:ACT1:MYO2:SMI1:CHS1:KIP4:CDC11:RDI1:CDC5:TPM2:SEC1:IQG1:BEM2:FLU1:SMT3:orf19.6705:CSA1:MYO5:orf19.7489:MKC1:BNR1	142:144:35267:145:32432:10008:31562:151:228:1400:307:5625:235:5628:1411:812:5634:30428:9277:30864:15629:329:31234:30446:1950:5737:5739:45160:16020:16021:5816:5819:16461:794:5823:5829:30479:33101:5840:9986:5774:32168:31941:5783:32177:46658:399:31011:31521:5933:5934:5935:5937:5938:5794:5940:43332:45009:31105:5886:5887:131:31982
44444	cytoplasmic part	397 out of 1306 genes, 30.4%	1691 out of 6514 background genes, 26.0%	0.01053	0	orf19.1012:SKO1:MNS1:ACS2:orf19.109:BUD7:PLD1:orf19.1169:orf19.1182:orf19.1191:DBF2:orf19.1236:SEC23:SCT1:SHM1:orf19.1356:orf19.1381:orf19.1386:CCT2:COX11:SEC15:orf19.1424:orf19.1427:TEF1:CLB2:orf19.1477:STT3:RAD23:orf19.1624:ERG6:MNT2:MNT1:AFG3:orf19.1672:CAS4:GEA2:SGA1:KIP2:orf19.1761:MP65:FLC2:HEM15:orf19.1940:VPS1:SNX4:orf19.2007:PEX12:KAR2:orf19.2057:orf19.2113:VPS28:PHM7:PHO86:YVC1:PRB1:ARE…	17119:5967:5968:142:71261:144:35339:35267:145:148:32865:32432:10008:30905:31562:31201:151:228:1400:31207:1405:34044:30915:300:42645:307:5624:235:18444:5625:5628:1411:812:813:45121:33254:43529:5634:5635:5637:31080:8540:8541:30428:30287:9277:30864:15629:30869:324:328:31307:31234:329:42598:5576:32541:19773:837:838:839:16363:30008:43614:31310:407:31314:34657:5658:30445:30446:42175:30015:1950:778:1717…
22624	proteasome accessory complex	13 out of 1306 genes, 1.0%	21 out of 6514 background genes, 0.3%	0.01115	0	RPN3:RPT5:RPN8:RPT6:RPN5:RPN10:RPN1:RPN2:PR26:orf19.5961:UBP6:orf19.7264:RPN7	5634:8540:8541:5739:5829:5838:5783:34515
5838	proteasome regulatory particle	13 out of 1306 genes, 1.0%	21 out of 6514 background genes, 0.3%	0.01115	0	RPN3:RPT5:RPN8:RPT6:RPN5:RPN10:RPN1:RPN2:PR26:orf19.5961:UBP6:orf19.7264:RPN7	5634:8540:8541:5739:5829:5838:5783:34515
43234	protein complex	221 out of 1306 genes, 16.9%	876 out of 6514 background genes, 13.4%	0.01197	0	orf19.1012:HHF1:BUD7:orf19.1191:CDC20:orf19.1248:BRN1:SEC23:orf19.132:orf19.1386:TRA1:CCT2:SEC15:STT3:RAD7:RAD23:SNF2:POB3:orf19.1624:AFG3:orf19.1672:PPH21:orf19.1734:KIP2:orf19.1761:orf19.1792:HHF22:YCS4:MCM3:orf19.2007:KAR2:orf19.2057:orf19.2070:SAS2:RFA1:orf19.2099:VPS28:BLM3:orf19.2186:orf19.2265:CCT5:WBP1:APL2:CDC48:POL2:orf19.239:SMC5:NPL4:orf19.2473:MGE1:orf19.2533.1:CDC4:BUB3:orf19.2677:o…	34967:17119:5967:5968:46695:142:71261:42555:144:35339:145:35267:148:32865:33597:32432:10008:33309:17054:30905:31562:30907:43505:31201:151:1400:31207:159:1405:34044:30915:8023:300:42645:307:5624:235:18444:5625:1411:811:9337:812:813:34990:33254:33255:33186:31588:43529:5634:5635:5637:31080:8540:8541:33698:30428:70209:30864:15629:30869:5641:324:5643:329:31234:5576:8622:8623:70210:19773:837:838:839:16…
5798	Golgi-associated vesicle	15 out of 1306 genes, 1.1%	27 out of 6514 background genes, 0.4%	0.01637	0.0005	orf19.1012:BUD7:orf19.1672:APL2:orf19.3247:orf19.3467:APM1:RET2:orf19.4382:SEC26:GLO3:orf19.5689:SEC7:orf19.759:orf19.783	34044:5802:5829:5768:30121:30126:5840:5770:30136:30137:5793:5798:5886:139
12507	ER to Golgi transport vesicle membrane	8 out of 1306 genes, 0.6%	10 out of 6514 background genes, 0.2%	0.02705	0.001	SEC23:orf19.2629:orf19.2940:SEC13:SAR1:orf19.4346:SEC24:PGA63	31201:31080:16021:30127:5789:12507:43332:139
30867	rough endoplasmic reticulum membrane	7 out of 1306 genes, 0.5%	8 out of 6514 background genes, 0.1%	0.02936	0.001	orf19.2533.1:SEC62:orf19.3843:SEC72:orf19.491:SEC61:orf19.6828.1	71261:31207:5739:5783:5784:5886:30176
5791	rough endoplasmic reticulum	7 out of 1306 genes, 0.5%	8 out of 6514 background genes, 0.1%	0.02936	0.0009	orf19.2533.1:SEC62:orf19.3843:SEC72:orf19.491:SEC61:orf19.6828.1	71261:31207:5739:5783:5784:5886:30176
43596	nuclear replication fork	18 out of 1306 genes, 1.4%	37 out of 6514 background genes, 0.6%	0.02995	0.0009	HHF1:POB3:HHF22:MCM3:RFA1:POL2:orf19.2796:CTF18:YBL053:orf19.4441:CDC46:PSF2:POL1:orf19.6247:PSF3:DPB2:SLD5:TOP1	42555:811:5634:5635:8622:5656:5658:5730:5662:5737:5739:35101:781:784:31261:790:794:43596:31298:31390
43332	mating projection tip	28 out of 1306 genes, 2.1%	71 out of 6514 background genes, 1.1%	0.04354	0.0009	SEC15:CAS4:CDC48:orf19.2605:BEM3:CEK1:orf19.2887:CDC24:CDC42:CST20:CMD1:orf19.4597:CBK1:CHS3:SEC18:MYO2:SRV2:SMI1:KIP4:SAC6:CDC11:SHM2:orf19.6170:PGA63:BEM2:orf19.7052:RVS161:MYO5	144:145:32432:31562:1400:5625:5628:1411:45121:5634:30428:329:42598:837:1950:778:5737:5739:45160:34098:16020:5816:16461:5823:5829:30479:30127:5840:9986:32168:31941:399:31521:5933:5934:5935:5938:5792:5940:5876:43332:45009:31105:5884:5886:131:31982:8290
44424	intracellular part	660 out of 1306 genes, 50.5%	2996 out of 6514 background genes, 46.0%	0.04561	0.0009	orf19.1012:SKO1:STR2:MNS1:orf19.1043:HHF1:ACS2:orf19.109:HAM1:BUD7:PLD1:orf19.1169:orf19.1182:orf19.1191:orf19.1198:CDC20:DBF2:HOM3:orf19.1236:orf19.1248:BRN1:SEC23:orf19.1272:SCT1:orf19.132:SHM1:orf19.1356:INP51:orf19.1381:orf19.1386:TRA1:PMI1:CCT2:COX11:SEC15:orf19.1424:orf19.1427:TEF1:CLB2:orf19.1477:STT3:RAD7:RAD23:orf19.1507:SNF2:POB3:orf19.1624:ERG6:MNT2:MNT1:AFG3:orf19.1672:PPH21:CAS4:RKI1…	34967:17119:5967:5968:46695:30687:142:71261:42555:144:35339:145:35267:148:32865:33597:32432:10008:33309:17054:30905:31562:30907:43505:31201:151:1400:228:31207:159:1405:34044:30915:8023:300:42645:307:5624:235:18444:5625:5628:1411:811:9337:812:813:34990:45121:33254:33255:33186:31588:43529:5634:5635:5637:31080:8540:30427:8541:33698:30428:71004:30287:9277:70209:30864:15629:30869:5641:324:5643:328:313…
5657	replication fork	20 out of 1306 genes, 1.5%	45 out of 6514 background genes, 0.7%	0.05977	0.0013	HHF1:POB3:HHF22:MCM3:RFA1:POL2:orf19.2796:CTF18:YBL053:orf19.4441:POL3:CDC46:PSF2:POL1:orf19.6247:RFC2:PSF3:DPB2:SLD5:TOP1	42555:811:5634:5635:8622:5656:5657:5658:5730:5662:5663:5737:5739:35101:781:784:31261:790:794:43596:31298:31389:31390:31391
44425	membrane part	129 out of 1306 genes, 9.9%	488 out of 6514 background genes, 7.5%	0.08025	0.0012	orf19.1012:orf19.1191:orf19.1236:SEC23:orf19.1386:STT3:MNT2:MNT1:AFG3:orf19.1672:GEA2:orf19.1761:PEX12:HGT7:orf19.2057:orf19.2113:VPS28:orf19.2168.3:orf19.2186:ARE2:WBP1:APL2:CDC48:HGT18:NPL4:AUT7:MGE1:orf19.2533.1:MDL1:orf19.2677:orf19.2756:IST2:GSC1:orf19.2940:YKT6:orf19.30:SEC62:orf19.3060:orf19.3128:DAL4:SEC13:CWH43:orf19.3247:orf19.3267:VPS17:VTC4:SAR1:orf19.3467:orf19.3552:JEM1:RSP5:PGK1:HG…	71261:35339:148:32865:32432:10008:30905:31201:151:31207:1405:300:5624:5625:813:33254:45121:5634:5635:5637:31080:9277:324:5643:328:31307:31234:329:5576:837:838:839:31310:407:31314:34657:30445:30446:42175:1950:5801:5802:5737:5739:34098:34099:5811:5741:16020:16021:42765:5743:16023:5745:9897:5829:5759:42272:30479:5768:30120:30121:19898:30126:30127:33101:5840:9986:5771:5844:5774:5776:5779:30134:8250:5…
44463	cell projection part	28 out of 1306 genes, 2.1%	74 out of 6514 background genes, 1.1%	0.09951	0.0012	SEC15:CAS4:CDC48:orf19.2605:BEM3:CEK1:orf19.2887:CDC24:CDC42:CST20:CMD1:orf19.4597:CBK1:CHS3:SEC18:MYO2:SRV2:SMI1:KIP4:SAC6:CDC11:SHM2:orf19.6170:PGA63:BEM2:orf19.7052:RVS161:MYO5	144:145:32432:31562:1400:5625:5628:1411:45121:5634:30428:329:42598:837:1950:778:5737:5739:45160:34098:16020:5816:16461:5823:5829:30479:30127:5840:9986:32168:31941:399:31521:5933:5934:5935:5938:5792:5940:5876:43332:45009:31105:5884:5886:131:31982:8290
