# Supplementary material for: Dynamic Transcript Profiling of Candida albicans Infection in Zebrafish: A Pathogen-Host Interaction Study
Source: PLoS One. 2013 Sep 3;8(9):e72483. doi: 10.1371/journal.pone.0072483 (PMC3760836; doi:10.1371/journal.pone.0072483)
Supplement: Table S3 — GO comparison of total C. albicans significant genes group. The table shows the GO of identified biological processes and demonstrating a significant bias in Group 1 or Group 2. Binomial distribution was used to calculate the p-value, assuming that significant genes of a specific process were randomly distributed between two groups. (XLS) [file pone.0072483.s005.xls]

## Sheet: Table S2
Table S2 – GO comparison of total C. albicans significant genes group
GO term	Group 1	Group 2	P1	P2	G1 gene	G2 gene
respiratory electron transport chain	0 out of 734 genes, 0%	0 out of 573 genes, 0%	0	0	none	none
transcription	0 out of 734 genes, 0%	0 out of 573 genes, 0%	0	0	none	none
transposition	0 out of 734 genes, 0%	0 out of 573 genes, 0%	0	0	none	none
nucleus organization	9 out of 734 genes, 1.2%	0 out of 573 genes, 0%	0	0.994444	MYO2 CDC14 CMD1 orf19.3552 JEM1 KAR2 orf19.6170 orf19.2168.3 SEC13	none
DNA metabolic process	53 out of 734 genes, 7.2%	2 out of 573 genes, 0.3%	7.25975e-13	1	orf19.5934 orf19.1720 CAC2 ACT1 POL1 RAD52 YBL053 orf19.1734 SLD5 DPB2 ARP8 CCR4 RAD59 MCM3 RAD53 SIT4 SIN3 orf19.652 YCS4 CDC7 SMC1 orf19.3639 orf19.4441 MPH1 POL3 SGS1 orf19.2796 TOP2 RFC2 orf19.2964 RAD16 orf19.6247 orf19.3787 PSF3 ORC1 DOA1 CDC46 PSF2 HYS2 orf19.5917.3 TRA1 SUB2 RFA1 SNF2 TOP1 orf19.239 MSH6 SMC5 SMC6 POB3 CTF18 POL2 RAD7	CDC5 orf19.3108
vesicle-mediated transport	82 out of 734 genes, 11.2%	16 out of 573 genes, 2.8%	1.59173e-09	1	GEA2 orf19.3247 orf19.7604 SEC18 ACT1 SEC7 orf19.3267 MYO2 VPS17 orf19.1672 SEC26 ARF2 YPT31 orf19.2629 THR4 RET2 orf19.6778 orf19.5209 SAR1 orf19.3467 orf19.714 orf19.6880 CMD1 orf19.6883 orf19.4346 orf19.6893 ERV46 orf19.1012 RSP5 orf19.2756 orf19.3496 SEC34 orf19.759 orf19.4382 BUD7 ARL1 SNX4 orf19.841 PGA63 GYP1 orf19.5418 orf19.2940 SRO77 orf19.2007 orf19.783 orf19.2965 SEC14 GLO3 PLD1 YKT6 …	orf19.6783 SDS24 MYO5 AUT7 KIP4 orf19.5275 orf19.1236 RVS161 FTH1 orf19.6508 orf19.7193 orf19.1381 PHO86 LSP1 GYP7 orf19.7445
protein modification process	82 out of 734 genes, 11.2%	23 out of 573 genes, 4.0%	7.62318e-07	0.999998	MKC1 TAF60 MNN9 OCH1 GDA1 VAN1 PMT2 ACT1 orf19.2605 orf19.3267 MNT2 UGP1 MNT1 orf19.6822 orf19.5965 KIS1 CDC4 orf19.536 PHO85 orf19.1761 CST20 DOT4 orf19.3447 CRK1 SIT4 CDC14 orf19.1792 SIN3 orf19.6952 orf19.5074 orf19.2677 RSP5 CDC7 SMT3 MCD4 PMT1 ASF1 OST1 MNS1 UBP6 orf19.5411 HAT1 ACS2 CEK1 NAM7 TAF14 RAD16 ULP3 CWH41 CDC28 SRB1 HOG1 orf19.7067 orf19.7069 orf19.4191.1 SET3 PMR1 NGG1 CBK1 SAS2 …	PEX4 GUP1 GCV3 orf19.516 orf19.7644 orf19.6783 orf19.4248 RMS1 HHF22 HST3 CDC5 orf19.6884 ULP2 orf19.2933 HHF1 orf19.3677 DBF2 orf19.3841 orf19.2110 orf19.26 orf19.5660 orf19.6552 PTC4
organelle organization	113 out of 734 genes, 15.4%	44 out of 573 genes, 7.7%	1.54975e-05	0.999968	MKC1 TAF60 orf19.6726 GEA2 orf19.5934 SEC18 CAC2 ACT1 SEC7 RAD52 YBL053 orf19.2605 orf19.1734 orf19.3267 MYO2 orf19.2473 orf19.2549 RDI1 orf19.2629 ARP8 orf19.536 RAD59 RET2 orf19.6778 CST20 SIT4 RHO3 CDC14 SIN3 orf19.6952 CMD1 orf19.4346 VPS1 orf19.3552 RSP5 YCS4 TPM2 orf19.4437 SMC1 ASF1 ARL1 SGS1 JEM1 SNX4 orf19.2796 PGA63 orf19.5345 orf19.2940 HAT1 TOP2 ACS2 orf19.783 orf19.5281 KAR2 RFC2 orf…	PEX4 MGE1 MDJ1 KIP2 orf19.6900 VTC4 orf19.2565 THI4 orf19.4187 HHF22 HST3 RPF1 CDC5 HSP60 PEX2 MYO5 AUT7 VTC3 orf19.1043 HHF1 PEX12 orf19.3677 MMD1 orf19.3900 CSE4 DBF2 orf19.7111 orf19.3841 orf19.1236 RVS161 orf19.5455 orf19.2113 orf19.1182 orf19.109 SAC6 VPS28 orf19.5660 IQG1 orf19.7193 orf19.1381 COX19 orf19.7445 HMO1 ASE1
cell cycle	49 out of 734 genes, 6.7%	13 out of 573 genes, 2.3%	4.53574e-05	0.999858	orf19.5934 ACT1 RAD52 YBL053 MYO2 orf19.3411 orf19.2473 orf19.2549 PPH21 CDC4 CCR4 PHO85 MCM3 OPY2 CST20 SIT4 CDC14 orf19.1792 SIN3 CMD1 YCS4 orf19.5160 SMC1 orf19.4441 SGS1 orf19.5345 TOP2 orf19.5281 CEK1 RFC2 BFR1 orf19.6170 orf19.6247 SWI6 CDC28 SMC4 BRN1 orf19.2070 CDC46 IRR1 RFA1 TOP1 orf19.239 MSH6 CDC48 orf19.7501 CTF18 POL2 WBP1	KIP2 INT1 BUB3 CDC5 MYO5 ACE2 CHS1 CSE4 DBF2 CDC20 CLB2 IQG1 ASE1
cellular cell wall organization	44 out of 734 genes, 6%	11 out of 573 genes, 1.9%	5.54359e-05	0.999815	MKC1 MNN9 KRE5 ACT1 orf19.3267 MNT2 MNT1 SIM1 PHO85 ECM17 CAS4 CST20 RHB1 SIT4 LMO1 CMP1 DCK1 PMT1 GSC1 orf19.2007 PHR1 CEK1 SSR1 RAC1 BGL2 SAP10 SEC20 HOG1 XOG1 RBT1 PMR1 SSD1 IRR1 CBK1 INP51 CHS3 PMI1 PKC1 KRE6 ARP2 CWH43 HAC1 PMT4 MSB2	ECM14 SOD1 TUS1 SSK1 MYO5 ACE2 RVS161 orf19.5614 VPS28 MID1 PGA4
signal transduction	29 out of 734 genes, 4%	5 out of 573 genes, 0.9%	6.177e-05	0.999694	MKC1 CDC24 SLN1 SRV2 YBL053 orf19.7489 SOK1 RDI1 KIS1 CCR4 CDC42 OPY2 CST20 SIT4 orf19.7672 CMD1 YPD1 SKO1 BEM3 orf19.5281 CEK1 orf19.2965 SSK2 SWI6 HOG1 MEP2 PKC1 MSS4 HAC1	TUS1 SSK1 CDC5 SAC7 CHK1
conjugation	17 out of 734 genes, 2.3%	2 out of 573 genes, 0.3%	0.000274496	0.997919	CDC24 CDC42 OPY2 CST20 MP65 CMD1 CMP1 JEM1 orf19.5281 KAR2 CEK1 orf19.2965 orf19.6170 PLD1 KEX2 IRR1 CBK1	SSY1 RVS161
RNA metabolic process	46 out of 734 genes, 6.3%	14 out of 573 genes, 2.4%	0.000285377	0.999215	MKC1 TAF60 orf19.6726 orf19.3250 SEN1 HCR1 orf19.1734 PAP1 orf19.1815 orf19.2473 orf19.3349 CCR4 orf19.536 SIT4 RSP5 orf19.5160 orf19.4437 POL3 orf19.4537 orf19.6230 NAM7 BFR1 TAF14 orf19.2964 orf19.6252 SWI6 orf19.5527 orf19.1248 orf19.7067 orf19.3796 orf19.7153 orf19.2070 MES1 HYS2 SUB2 orf19.2099 orf19.4931 POL5 TOP1 orf19.239 orf19.2260 orf19.7420 THS1 orf19.7290 SES1 orf19.2299	orf19.2386 orf19.4091 RPF1 CBF1 orf19.3759 orf19.2112 orf19.109 orf19.5614 SPL1 orf19.1356 ISU1 orf19.2261 orf19.7433 HTA3
response to stress	82 out of 734 genes, 11.2%	33 out of 573 genes, 5.8%	0.00029398	0.999401	MKC1 GEA2 NCE103 SEC18 SLN1 CAC2 ACT1 CNH1 POL1 SEC7 RAD52 YBL053 orf19.1734 orf19.2473 SLD5 DPB2 orf19.4150 ARF2 orf19.5965 ARP8 orf19.3140.1 PHO85 RAD59 MCM3 orf19.3438 OPY2 CST20 RAD53 GCS1 SIT4 orf19.7672 SIN3 IRA2 orf19.652 CMP1 CDC7 SMC1 orf19.3639 SMT3 orf19.4441 YPD1 ASF1 SKO1 MPH1 SGS1 SIR2 KAR2 RHR2 orf19.2964 orf19.2965 RAD16 SOD3 orf19.6247 SSK2 SWI6 NDT80 PSF3 HOG1 AGP2 DOA1 CDC46 SS…	POS5 orf19.6816 MDJ1 SOD2 GCY1 SOD1 SSK1 GRE3 ZCF29 HSP60 MYO5 YHB1 AUT7 HAM1 HSP30 orf19.3677 orf19.3841 RVS161 RFX2 FTR1 SOD5 CIP1 orf19.5553 SAP4 orf19.3108 TPS2 PRA1 orf19.86 orf19.2262 LSP1 GRE2 TPS1 HMO1
filamentous growth	86 out of 734 genes, 11.7%	36 out of 573 genes, 6.3%	0.000412643	0.999192	MKC1 STE13 CDC24 GDA1 ROB1 SRV2 PMT2 KRE5 FCR1 ACT1 MNT2 MNT1 MYO2 YTA6 PDX1 RDI1 KIS1 CDC4 CCR4 CDC42 GAP1 ECM29 FGR34 CAS4 CST20 orf19.4246 MP65 RAD53 CRK1 RHB1 SIT4 RHO3 CDC14 SIN3 CMD1 LMO1 VPS1 RFG1 TPM2 CMP1 FGR32 DCK1 PMT1 BEM3 CDC19 MNS1 SHA3 FGR38 PHR1 CEK1 RAC1 CCT8 orf19.3843 PLD1 NDT80 HOG1 FGR15 CSR1 orf19.4597 orf19.3796 SET3 KEX2 PMR1 CBK1 SFL2 INP51 ISW2 CHS3 SHE3 SNF2 TOP1 ALS1 M…	CTA9 GUP1 IRO1 RIM21 SOD1 SSK1 MAL2 CDC5 MYO5 orf19.6045 FGR29 CHO1 orf19.4445 ACE2 KIP4 CHA1 ASH1 orf19.3900 DBF2 GLN3 orf19.5443 RVS161 DFG16 CHK1 orf19.5611 CHT2 DFG10 ECI1 orf19.2304 TPS2 VPS28 CLB2 MHP1 MID1 BUB2 TPS1
transport	152 out of 734 genes, 20.7%	76 out of 573 genes, 13.3%	0.000476857	0.999228	CNT GEA2 orf19.3247 orf19.7604 HUT1 ACC1 SEC18 orf19.2533.1 QDR1 orf19.364 ACT1 CNH1 SEC7 orf19.3267 PAP1 orf19.7554 MYO2 VPS17 MDL1 FLC2 orf19.1815 orf19.1672 SEC26 TEF2 ARF2 YPT31 orf19.2629 GAP1 THR4 RET2 orf19.6778 HXK2 orf19.6828.1 CST20 SEC72 MEX67 SPC2 orf19.491 orf19.5209 SAR1 orf19.3467 orf19.714 orf19.6880 CMD1 orf19.6883 orf19.4346 VPS1 orf19.6893 ERV46 orf19.3552 orf19.1012 orf19.5085…	PEX4 GUP1 MGE1 orf19.516 KIP2 orf19.6900 orf19.4090 VTC4 orf19.6783 SDS24 orf19.4174 orf19.3518 TOK1 orf19.4187 SEO1 orf19.4337 MSN5 RPF1 orf19.1867 HSP60 SGE1 PEX2 MYO5 orf19.4449 AUT7 GAP2 VTC3 orf19.1043 KIP4 HGT2 orf19.5275 IFC1 PEX12 orf19.3677 orf19.4550 orf19.7100 orf19.3841 orf19.1308 orf19.1236 RVS161 orf19.5455 FTH1 orf19.6263 SFC1 NGT1 GIT1 FTR1 orf19.6508 FRP1 RBT5 orf19.1424 orf19.14…
hyphal growth	44 out of 734 genes, 6%	14 out of 573 genes, 2.4%	0.000563933	0.998509	MKC1 CDC24 SRV2 PMT2 KRE5 ACT1 MYO2 RDI1 CDC42 CST20 MP65 RAD53 CRK1 SIT4 RHO3 CDC14 CMD1 RFG1 CMP1 PMT1 BEM3 MNS1 PHR1 CEK1 CCT8 PLD1 NDT80 HOG1 KEX2 PMR1 CBK1 SFL2 INP51 CHS3 SNF2 TOP1 ALS1 GFA1 ARP2 CDC11 CLA4 CHS2 HAC1 PMT4	GUP1 RIM21 SOD1 SSK1 MYO5 DBF2 RVS161 CHK1 CHT2 TPS2 VPS28 MID1 BUB2 TPS1
response to drug	55 out of 734 genes, 7.5%	21 out of 573 genes, 3.7%	0.00121881	0.997332	MKC1 TAF60 MNN9 CNT SRV2 PMT2 QDR1 KRE5 FCR1 SEC7 RAD52 FCR3 orf19.7554 orf19.3349 ARF2 YPT31 KIS1 ARP8 CAS4 MIG1 CMD1 RSP5 CMP1 PMT1 orf19.2923 GSC1 ARL1 ERG11 TIF11 LEU4 PHR1 CEK1 SSR1 NIP1 HGT7 CCT8 SEC20 NDT80 orf19.1248 FAS1 SNG3 DAG7 CBK1 ISW2 APL2 MET1 GFA1 PKC1 ARP2 CLA4 orf19.2350 MRR1 PMT4 ERG6 RPN8	LAP4 GCY1 ZCF29 SGE1 TUB2 ACE2 orf19.5326 orf19.4550 GLN3 orf19.1308 ZCF9 CAR2 orf19.1365 VPS28 CLB2 MID1 BUB2 orf19.3218 AMO2 PGA4 FLU1
response to chemical stimulus	86 out of 734 genes, 11.7%	41 out of 573 genes, 7.2%	0.00297303	0.994852	MKC1 TAF60 MNN9 CNT CDC24 NCE103 orf19.1723 SLN1 SRV2 PMT2 QDR1 KRE5 FCR1 ACT1 SEC7 RAD52 FCR3 orf19.7554 orf19.3349 orf19.4150 ARF2 YPT31 KIS1 ARP8 CDC42 orf19.3438 CAS4 HXK2 OPY2 CST20 MIG1 GCS1 SIT4 orf19.7672 CMD1 RSP5 CMP1 PMT1 SKO1 orf19.2923 GSC1 ARL1 SHA3 SIR2 ERG11 TIF11 orf19.5281 KAR2 LEU4 PHR1 CEK1 SSR1 NIP1 HGT7 CCT8 orf19.2965 SOD3 orf19.5510 PLD1 SSK2 SEC20 SWI6 NDT80 orf19.1248 HO…	RIM21 POS5 orf19.6816 LAP4 SOD2 GCY1 SOD1 SSK1 GRE3 ZCF29 orf19.4347 SGE1 TUB2 YHB1 SSY1 ACE2 orf19.5326 HMX1 orf19.4550 GLN3 orf19.1308 RFX2 SOD5 CIP1 orf19.5553 ZCF9 CAR2 TPS2 orf19.1365 VPS28 CLB2 orf19.86 YCF1 orf19.2262 MID1 BUB2 orf19.3218 GRE2 AMO2 PGA4 FLU1
translation	15 out of 734 genes, 2.0%	3 out of 573 genes, 0.5%	0.00334325	0.984672	orf19.7392 HCR1 TEF2 CEF3 ERF1 FUN12 orf19.2930 NIP1 orf19.7069 MES1 RLI1 TEF1 orf19.4931 THS1 SES1	orf19.499 MMD1 orf19.109
cell development	14 out of 734 genes, 1.9%	3 out of 573 genes, 0.5%	0.00534074	0.976875	ACT1 orf19.3267 orf19.2549 CST20 orf19.2007 SEC14 PLD1 HOG1 ISW2 CHS3 ARP2 CDC11 CLA4 MSS4	RIM21 UGT51C1 orf19.3684
ribosome biogenesis	11 out of 734 genes, 1.5%	2 out of 573 genes, 0.3%	0.00616145	0.967567	SEN1 HCR1 orf19.1815 orf19.6778 MEX67 RSP5 orf19.5184 orf19.6230 orf19.5527 orf19.3796 RLI1	orf19.2386 RPF1
pseudohyphal growth	7 out of 734 genes, 1%	1 out of 573 genes, 0.2%	0.00989381	0.928317	CDC24 SRV2 CDC42 CST20 TPM2 BEM3 MEP2	DFG10
protein catabolic process	37 out of 734 genes, 5.0%	16 out of 573 genes, 2.8%	0.0147735	0.970429	orf19.6668 PR26 orf19.2549 orf19.5965 CDC4 orf19.3140.1 orf19.3438 orf19.3447 DOG1 orf19.1792 RSP5 orf19.5175 MNS1 RPN2 JEM1 RPT6 orf19.5345 RPN4 KAR2 RAD16 SCL1 orf19.4191.1 orf19.1191 DOA1 DDI1 orf19.1516 orf19.7264 RPT5 BLM3 orf19.7410 CDC48 orf19.2278 orf19.6630 RPN10 NPL4 RAD7 RAD23	LAP4 MDJ1 orf19.7644 orf19.2686 orf19.1888 APE3 orf19.2110 orf19.26 SAP6 CDC20 SAP4 PRB1 SAP5 orf19.7193 orf19.5752 orf19.7445
cell budding	9 out of 734 genes, 1.2%	2 out of 573 genes, 0.3%	0.0168003	0.924464	CDC24 MYO2 CDC42 CAS4 CMD1 BEM3 CBK1 orf19.7501 orf19.2299	INT1 MYO5
cytoskeleton organization	22 out of 734 genes, 3%	9 out of 573 genes, 1.6%	0.030418	0.932543	GEA2 orf19.2605 MYO2 orf19.2549 RDI1 SIT4 RHO3 CMD1 VPS1 TPM2 orf19.5345 orf19.6170 SSK2 COF1 CBK1 orf19.239 CDC48 PKC1 ARP2 CDC11 MSS4 BEM2	CDC5 MYO5 DBF2 orf19.1236 RVS161 SAC6 IQG1 orf19.1381 ASE1
pathogenesis	45 out of 734 genes, 6.1%	25 out of 573 genes, 4.4%	0.0669108	0.894996	MKC1 CDC24 SRV2 CNH1 RAD52 FAS2 MNT2 MNT1 ALS3 CCR4 CDC42 CST20 MP65 CRK1 GCS1 SIT4 RFG1 CMP1 PMT1 GSC1 DUR1,2 PHR1 CEK1 BGL2 PLD1 HET1 NDT80 HOG1 RBT1 SET3 LEU2 KEX2 SSD1 GAT1 MTS1 SFL2 INP51 CHS3 SNF2 TOP1 ALS1 ARP2 CDC11 CLA4 PMT4	IRO1 IFF4 SOD1 SSK1 INT1 YHB1 ACE2 CHS1 ASH1 CSH1 GLN3 RVS161 DFG16 CHK1 RFX2 FTR1 SAP6 SOD5 FOX2 SAP4 TPS2 VPS28 SAP5 ADE2 TPS1
carbohydrate metabolic process	43 out of 734 genes, 5.9%	24 out of 573 genes, 4.2%	0.0729963	0.885482	MNN9 OCH1 GDA1 VAN1 PMT2 KRE5 NTH1 MNT2 UGP1 MNT1 orf19.2549 orf19.1761 HXK2 INO1 MP65 UAP1 GDB1 PMT1 OST1 KRE1 CDC19 MNS1 BUD7 GSC1 orf19.7108 RHR2 CWH41 SRB1 XOG1 PMR1 CHS3 orf19.3994 CHS4 orf19.3060 PMI1 GFA1 STT3 SKN1 KRE6 CHS2 orf19.4028 PMT4 WBP1	GUP1 SGA1 orf19.6816 orf19.516 GCY1 orf19.4229 BMT1 GRE3 MAL2 AMS1 PGM2 PGK1 CHS1 FBP1 ARD ROT2 FOX2 TPS2 orf19.3982 GLG2 PCK1 TPS1 HMO1 RKI1
cytokinesis	15 out of 734 genes, 2.0%	7 out of 573 genes, 1.2%	0.0863841	0.821083	MKC1 MNN9 BNR1 ACT1 MYO2 orf19.3411 CDC42 CAS4 CST20 CDC14 ERF1 CBK1 KRE6 CLA4 CHS2	SDS24 INT1 MYO5 CHS1 DBF2 IQG1 ASE1
cellular membrane organization	30 out of 734 genes, 4.1%	20 out of 573 genes, 3.5%	0.246326	0.655163	SEC18 ACT1 orf19.3267 MYO2 orf19.2629 THR4 orf19.6778 CMD1 orf19.6883 orf19.4346 RSP5 orf19.3496 SNX4 PGA63 orf19.2940 ERG11 orf19.783 orf19.2965 GLO3 YKT6 SEC24 orf19.4594 UFE1 CBK1 orf19.4939 orf19.3128 SEC1 SEC13 CDC48 orf19.5689	orf19.516 UGT51C1 orf19.6900 VTC4 SDS24 orf19.4187 MYO5 AUT7 VTC3 orf19.3677 orf19.3900 orf19.3841 orf19.1236 RVS161 orf19.5455 FTH1 orf19.1182 orf19.1381 LSP1 orf19.7445
protein folding	9 out of 734 genes, 1.2%	6 out of 573 genes, 1.0%	0.291223	0.511325	FLC2 orf19.3438 PDI1 orf19.641 JEM1 KAR2 CCT8 CCT2 CCT5	MGE1 MDJ1 HSP60 SBA1 PHO86 orf19.6552
cell adhesion	7 out of 734 genes, 1%	5 out of 573 genes, 0.9%	0.333707	0.440316	MNT2 MNT1 ALS3 KIS1 MP65 MSB1 ALS1	IFF4 INT1 CSH1 DFI1 PRA1
interspecies interaction between organisms	14 out of 734 genes, 1.9%	10 out of 573 genes, 1.7%	0.340201	0.500134	MNT2 MNT1 ALS3 MP65 CDC19 MSB1 PHR1 BGL2 SAP10 SSD1 TEF1 SHE3 ALS1 ARP2	SSK1 INT1 YHB1 PGK1 RFX2 SAP6 SOD5 SAP4 PRA1 SAP5
lipid metabolic process	27 out of 734 genes, 3.7%	20 out of 573 genes, 3.5%	0.374904	0.509885	BTS1 FAS2 PIKA orf19.3447 CMD1 orf19.2677 MCD4 ERG11 orf19.5291 SEC14 PLD1 orf19.7052 PEL1 FAS1 AGP2 FAD2 MTS1 orf19.3043 ARE2 INP51 FAD3 orf19.4865 CWH43 orf19.5693 MSS4 orf19.4028 ERG6	GUP1 PXP2 UGT51C1 PLB5 HST3 CRC1 orf19.6884 orf19.1890 orf19.6045 CHO1 orf19.3684 AYR1 ERG20 orf19.5611 orf19.3954 FOX2 SCT1 NCR1 ECI1 orf19.4864
interaction with host	12 out of 734 genes, 1.6%	9 out of 573 genes, 1.6%	0.381645	0.445293	ALS3 MP65 CDC19 MSB1 PHR1 BGL2 SAP10 SSD1 TEF1 SHE3 ALS1 ARP2	SSK1 YHB1 PGK1 RFX2 SAP6 SOD5 SAP4 PRA1 SAP5
biofilm formation	10 out of 734 genes, 1.4%	8 out of 573 genes, 1.4%	0.430412	0.383252	MKC1 PMT2 ALS3 PDX1 VPS1 PMT1 orf19.7069 CSR1 ALS1 PMT4	GUP1 ECE1 ACE2 CSH1 CSA1 CHK1 RBT5 PGA10
generation of precursor metabolites and energy	8 out of 734 genes, 1.1%	7 out of 573 genes, 1.2%	0.488675	0.313142	UGP1 orf19.2549 HXK2 GDB1 CDC19 RHR2 COX11 MRR1	SGA1 MDH1 PGM2 PGK1 orf19.4807 MAM33 GLG2
not_yet_annotated	0 out of 734 genes, 0%	1 out of 573 genes, 0.2%	0.561591	0	none	orf19.1075.1
other	22 out of 734 genes, 3%	19 out of 573 genes, 3.3%	0.568018	0.31408	AFG3 MET10 TAR1 ISN1 DAP1 orf19.1007 HEM15 GCN20 RCE1 orf19.5369 orf19.4723 orf19.4726 SEC23 orf19.2057 HEM14 STE24 orf19.3980 orf19.4796 orf19.5825 SAL6 LAT1 PDA1	ADE1 orf19.3273 orf19.5961 CAF16 SMI1 orf19.1940 IDP2 orf19.3810 orf19.4567 ZCF25 orf19.7118 orf19.5525 ADE13 orf19.2065 orf19.5552 orf19.1272 orf19.1507 MAF1 HNT1
cellular respiration	2 out of 734 genes, 0.3%	3 out of 573 genes, 0.5%	0.614321	0.119926	COX11 MRR1	MDH1 orf19.4807 MAM33
cellular amino acid metabolic process	19 out of 734 genes, 2.6%	25 out of 573 genes, 4.4%	0.942728	0.0300557	MET3 THR4 GCS1 STR2 CIS2 THR1 LEU4 MET14 orf19.3915 HOM3 CYS3 LEU2 MES1 MET15 orf19.4931 MET1 THS1 HIS1 SES1	FDH3 GCV3 orf19.6691 GCV2 orf19.4306 orf19.4316 ARO10 orf19.7593 SPE2 PUT1 orf19.5159 CBF1 MMD1 orf19.6305 orf19.6306 GCV1 orf19.109 AAT21 SHM1 CAR2 PUT2 ARO8 PRO3 SHM2 MIS11
cellular homeostasis	8 out of 734 genes, 1.1%	17 out of 573 genes, 3%	0.987112	0.00415134	CNH1 ALS3 CMP1 HOG1 MAC1 orf19.30 CSR1 YVC1	IRO1 SOD1 TOK1 PGM2 HMX1 CSA1 DFG16 FTR1 SPL1 RBT5 orf19.4843 CRP1 MNR2 ISU1 PGA10 SMF12 VCX1
vitamin metabolic process	3 out of 734 genes, 0.4%	14 out of 573 genes, 2.4%	0.998632	0.000200804	orf19.511 NPT1 orf19.5809	THI6 POS5 THI4 SPE2 BIO2 orf19.1888 RIB1 SNZ1 SNO1 orf19.5443 THI20 RIB5 RKI1 MIS11
biological_process	246 out of 734 genes, 33.5%	299 out of 573 genes, 52.2%	1	9.78955e-08	orf19.7450 orf19.416 orf19.7453 orf19.7456 TIP120 orf19.6658 MUM2 orf19.3173 orf19.7531 MIS12 orf19.426 orf19.281 orf19.7538 orf19.6809 orf19.5863 orf19.3323 PGA45 orf19.2452 YKU80 orf19.2457 orf19.1203.1 orf19.430 orf19.433 FUR4 orf19.295 SEC12 orf19.4068 orf19.3266 POL32 orf19.1736 orf19.2468 orf19.7553 orf19.6753 orf19.6754 orf19.4142 orf19.1589.1 orf19.520 orf19.522 orf19.527 orf19.2322.3 YHB…	orf19.413 orf19.270 orf19.344 orf19.419 orf19.7455 orf19.3310 IFD3 orf19.276 DUR3 orf19.2512 orf19.2514 orf19.4984 orf19.6805 orf19.6732 orf19.4121 GTT13 orf19.6591 AFP99 orf19.6739 orf19.2381 POX1-3 orf19.4225.1 orf19.6741 orf19.1800 orf19.4134 orf19.3332 PRC2 PRS orf19.3335 orf19.6679 orf19.371 orf19.448 orf19.376 orf19.449 orf19.5019 orf19.4144 ZCF20 PHO113 PRP5 orf19.6690 orf19.7567 orf19.683…
