# Supplementary material for: Dynamic Transcript Profiling of Candida albicans Infection in Zebrafish: A Pathogen-Host Interaction Study
Source: PLoS One. 2013 Sep 3;8(9):e72483. doi: 10.1371/journal.pone.0072483 (PMC3760836; doi:10.1371/journal.pone.0072483)
Supplement: Table S4 — GO comparison of C. albicans cell surface related genes group. The table shows the GO of identified biological processes of C. albicans cell surface related genes and demonstrating a significant bias in Group 1 or Group 2. (XLS) [file pone.0072483.s006.xls]

## Sheet: Table S4
Table S4 – GO comparison of C. albicans cell surface related genes group
GO term	Group 1	Group 2	P1	P2	G1 gene	G2 gene
respiratory electron transport chain	0 out of 85 genes, 0%	0 out of 50 genes, 0%	0	0	none	none
transcription	0 out of 85 genes, 0%	0 out of 50 genes, 0%	0	0	none	none
transposition	0 out of 85 genes, 0%	0 out of 50 genes, 0%	0	0	none	none
cellular amino acid metabolic process	1 out of 85 genes, 1.2%	0 out of 50 genes, 0%	0	0.438409	MET15	none
cellular respiration	1 out of 85 genes, 1.2%	0 out of 50 genes, 0%	0	0.438409	COX11	none
DNA metabolic process	1 out of 85 genes, 1.2%	0 out of 50 genes, 0%	0	0.438409	ACT1	none
nucleus organization	1 out of 85 genes, 1.2%	0 out of 50 genes, 0%	0	0.438409	KAR2	none
ribosome biogenesis	1 out of 85 genes, 1.2%	0 out of 50 genes, 0%	0	0.438409	RSP5	none
RNA metabolic process	1 out of 85 genes, 1.2%	0 out of 50 genes, 0%	0	0.438409	RSP5	none
other	2 out of 85 genes, 2.4%	0 out of 50 genes, 0%	0	0.684615	STE24 AFG3	none
protein folding	2 out of 85 genes, 2.4%	0 out of 50 genes, 0%	0	0.684615	PDI1 KAR2	none
pseudohyphal growth	2 out of 85 genes, 2.4%	0 out of 50 genes, 0%	0	0.684615	MEP2 CDC42	none
translation	2 out of 85 genes, 2.4%	0 out of 50 genes, 0%	0	0.684615	CEF3 TEF1	none
cell development	4 out of 85 genes, 4.7%	0 out of 50 genes, 0%	0	0.900532	CLA4 ACT1 MSS4 CHS3	none
cytoskeleton organization	4 out of 85 genes, 4.7%	0 out of 50 genes, 0%	0	0.900532	RHO3 CDC48 MSS4 BEM2	none
protein catabolic process	4 out of 85 genes, 4.7%	0 out of 50 genes, 0%	0	0.900532	KAR2 CDC48 DDI1 RSP5	none
signal transduction	4 out of 85 genes, 4.7%	0 out of 50 genes, 0%	0	0.900532	MEP2 CDC42 OPY2 MSS4	none
cellular membrane organization	5 out of 85 genes, 5.9%	0 out of 50 genes, 0%	0	0.94414	SEC1 ERG11 CDC48 ACT1 RSP5	none
protein modification process	16 out of 85 genes, 18.8%	2 out of 50 genes, 4%	0.000464682	0.996657	MCD4 PMT1 OST1 SRB1 VAN1 STT3 PMT2 CWH43 ACT1 DOT4 UGP1 MNT1 RSP5 orf19.223 PMT4 WBP1	orf19.6783 GUP1
cellular cell wall organization	15 out of 85 genes, 17.6%	2 out of 50 genes, 4%	0.000784524	0.994659	PMT1 PHR1 XOG1 RBT1 SIM1 SSR1 RAC1 GSC1 BGL2 SAP10 CWH43 ACT1 MNT1 CHS3 PMT4	MID1 PGA4
carbohydrate metabolic process	18 out of 85 genes, 21.2%	3 out of 50 genes, 6%	0.000794897	0.995745	PMT1 OST1 SRB1 KRE1 CDC19 XOG1 VAN1 STT3 GSC1 PMT2 CHS2 INO1 UGP1 MNT1 MP65 CHS3 PMT4 WBP1	GUP1 PGK1 CHS1
vesicle-mediated transport	10 out of 85 genes, 11.8%	1 out of 50 genes, 2%	0.00175237	0.9832	EMP24 SEC26 SEC1 CDC48 DDI1 ACT1 RSP5 ERV25 orf19.4579 SRO77	orf19.6783
organelle organization	9 out of 85 genes, 10.6%	1 out of 50 genes, 2%	0.00312036	0.97252	EMP24 SEC1 RHO3 KAR2 CDC48 ACT1 MSS4 RSP5 BEM2	orf19.2113
response to drug	13 out of 85 genes, 15.3%	3 out of 50 genes, 6%	0.00847911	0.965442	CNT ERG11 PMT1 PHR1 SSR1 HGT7 GSC1 PMT2 QDR1 CLA4 RSP5 PMT4 ERG6	MID1 PGA4 FLU1
filamentous growth	17 out of 85 genes, 20%	5 out of 50 genes, 10%	0.0110805	0.965474	ALS1 MEP2 RHO3 PMT1 CDC19 PHR1 CDC42 GAP1 RAC1 PMT2 CLA4 ACT1 CHS2 MNT1 MP65 CHS3 PMT4	CHT2 GUP1 orf19.5443 MID1 DFG16
hyphal growth	12 out of 85 genes, 14.1%	3 out of 50 genes, 6%	0.0133689	0.9489	ALS1 RHO3 PMT1 PHR1 CDC42 PMT2 CLA4 ACT1 CHS2 MP65 CHS3 PMT4	CHT2 GUP1 MID1
response to chemical stimulus	18 out of 85 genes, 21.2%	6 out of 50 genes, 12%	0.0168714	0.953625	CNT ERG11 PMT1 KAR2 PHR1 CDC42 SSR1 HGT7 GSC1 PMT2 QDR1 OPY2 CLA4 ACT1 RSP5 orf19.223 PMT4 ERG6	SOD5 SSY1 MID1 PGA4 FLU1 HMX1
conjugation	4 out of 85 genes, 4.7%	1 out of 50 genes, 2%	0.0558602	0.726102	KAR2 CDC42 OPY2 MP65	SSY1
transport	33 out of 85 genes, 38.8%	17 out of 50 genes, 34%	0.0597258	0.897009	HGT13 EMP24 MEP2 SEC26 SEC1 CNT orf19.491 orf19.781 MCD4 DAL4 KAR2 SEC62 orf19.30 HGT10 CDC48 GIT1 TEF1 MEP1 GAP1 HGT7 PHO88 DDI1 QDR1 AGP2 CLA4 CNH1 ACT1 RSP5 SEC61 ERV25 orf19.4579 SPC2 SRO77	RBT5 PGA10 CRP1 HGT18 orf19.6783 GUP1 TOK1 SFC1 NGT1 HGT2 OPT4 MID1 FLU1 SMF12 GAP2 FTR1 SCO1
interaction with host	8 out of 85 genes, 9.4%	3 out of 50 genes, 6%	0.0755364	0.786906	ALS1 CDC19 PHR1 TEF1 BGL2 SAP10 MP65 ALS3	PRA1 SOD5 PGK1
pathogenesis	15 out of 85 genes, 17.6%	7 out of 50 genes, 14%	0.0863841	0.821083	ALS1 PMT1 PHR1 RBT1 CDC42 GSC1 BGL2 CLA4 CNH1 MNT1 MP65 CHS3 PMT4 ALS3 MTS1	CSH1 SOD5 IFF4 INT1 DFG16 FTR1 CHS1
generation of precursor metabolites and energy	3 out of 85 genes, 3.5%	1 out of 50 genes, 2%	0.0994677	0.589933	CDC19 UGP1 COX11	PGK1
interspecies interaction between organisms	9 out of 85 genes, 10.6%	4 out of 50 genes, 8%	0.107631	0.74561	ALS1 CDC19 PHR1 TEF1 BGL2 SAP10 MNT1 MP65 ALS3	PRA1 SOD5 INT1 PGK1
lipid metabolic process	7 out of 85 genes, 8.2%	3 out of 50 genes, 6%	0.113052	0.708808	ERG11 MCD4 AGP2 CWH43 MSS4 ERG6 MTS1	GUP1 CRC1 PLB5
cell cycle	4 out of 85 genes, 4.7%	2 out of 50 genes, 4%	0.178308	0.534924	CDC48 OPY2 ACT1 WBP1	INT1 CHS1
cytokinesis	4 out of 85 genes, 4.7%	2 out of 50 genes, 4%	0.178308	0.534924	CDC42 CLA4 ACT1 CHS2	INT1 CHS1
response to stress	7 out of 85 genes, 8.2%	4 out of 50 genes, 8%	0.213094	0.572136	MEP2 KAR2 MEP1 AGP2 OPY2 CNH1 ACT1	PRA1 SOD5 HSP30 FTR1
cell budding	1 out of 85 genes, 1.2%	1 out of 50 genes, 2%	0.315385	0.192202	CDC42	INT1
biofilm formation	5 out of 85 genes, 5.9%	5 out of 50 genes, 10%	0.534557	0.237462	ALS1 PMT1 PMT2 PMT4 ALS3	CSH1 RBT5 PGA10 GUP1 CSA1
vitamin metabolic process	0 out of 85 genes, 0%	1 out of 50 genes, 2%	0.561591	0	none	orf19.5443
cell adhesion	4 out of 85 genes, 4.7%	5 out of 50 genes, 10%	0.648548	0.148475	ALS1 MNT1 MP65 ALS3	CSH1 PRA1 IFF4 DFI1 INT1
biological_process	8 out of 85 genes, 9.4%	14 out of 50 genes, 28%	0.950712	0.0186322	GUT2 orf19.206 PGA45 DPM1 orf19.1691 orf19.3983 orf19.1782 orf19.6435	PGA7 orf19.276 PHM7 orf19.4947 orf19.4134 PGA49 orf19.3335 PGA32 XYL2 orf19.2030 PGA38 IST2 PST2 PHO113
cellular homeostasis	3 out of 85 genes, 3.5%	9 out of 50 genes, 18%	0.970402	0.00628514	orf19.30 CNH1 ALS3	RBT5 PGA10 CRP1 CSA1 TOK1 SMF12 DFG16 HMX1 FTR1
