# Supplementary material for: Dynamic Transcript Profiling of Candida albicans Infection in Zebrafish: A Pathogen-Host Interaction Study
Source: PLoS One. 2013 Sep 3;8(9):e72483. doi: 10.1371/journal.pone.0072483 (PMC3760836; doi:10.1371/journal.pone.0072483)
Supplement: Table S5 — Zebrafish significant genes list. A list of 576 significant genes that fulfilled the stringent criterion of a p-value less than 0.01/43803 (Bonferroni correction); the same criterion used in C. albicans data analyses. The compiled list also shows classifications according to groups in the PC subspace. (XLS) [file pone.0072483.s007.xls]

## Sheet: Table S5
Table S5 – Zebrafish significant genes list
Genes	Related list		Cluster	Expression
	Immune-related	Iron-related		0.5 hr	1 hr	2 hr	4 hr	6 hr	8 hr	12 hr	16 hr	18 hr
opn1mw4			1	0.482863	0.628662	0.42573	1.35824	0.668173	0.0478095	-0.269039	-1.32592	-2.01652
wwp1			2	-1.71699	-0.698152	-1.33451	-0.303726	0.565698	0.428973	1.18862	0.821268	1.04882
zfand5a			2	-1.42056	0.238853	-2.00752	-0.130168	0.267131	0.200769	0.991881	1.09306	0.766553
zgc:55856		✓	1	1.13887	1.32551	0.977015	0.558592	0.0219818	-0.341858	-1.05174	-1.28474	-1.34363
zgc:92739			1	1.20065	1.49545	0.957923	0.665332	-0.813359	-0.513972	-0.888947	-1.18265	-0.920426
cldnc			2	-1.67454	-1.03003	-1.37071	0.96406	0.698901	1.00481	0.702655	0.560334	0.144524
vtnb	✓		1	0.920865	1.19089	0.914748	0.659948	0.044932	-0.0688112	-0.41439	-1.56214	-1.68604
c8b			1	1.11774	1.32846	1.0817	0.722574	-0.222754	-0.652603	-1.17564	-1.19249	-1.00698
socs1			2	-1.73504	-1.37564	-0.917256	0.852955	0.325489	0.38834	0.579181	1.22841	0.653572
c8a			1	0.996439	1.29378	1.04415	0.817085	-0.0997063	-0.446476	-1.05256	-1.27605	-1.27667
aqp10a			1	1.23328	1.34383	0.820226	0.768164	-0.172598	-0.457884	-1.12165	-1.22406	-1.18931
zgc:92066		ZGC:92066	2	-1.48542	-1.01538	-1.03603	-0.51857	0.00504945	0.5934	1.10625	1.37713	0.973571
zgc:112493			1	1.25563	1.27928	1.09991	0.653342	-0.342618	-0.662506	-1.09836	-1.06901	-1.11567
sid4			1	0.776128	1.23968	0.733183	1.1583	-0.0509049	-0.0353889	-1.0184	-1.31962	-1.48298
TC368332			1	1.34814	1.48065	0.975121	0.371865	-0.356295	-0.718077	-0.879605	-1.01992	-1.20188
si:ch211-240l19.7			1	0.909644	1.21924	1.01362	0.557247	0.317585	-0.110379	-1.14871	-1.14301	-1.61523
upp2			1	1.61973	1.26337	0.862366	0.148237	-0.142592	-0.453263	-0.769664	-1.28284	-1.24534
pah		✓	1	1.21804	1.4619	1.04138	0.488204	-0.555631	-0.626107	-0.606167	-1.04335	-1.37828
rnaseka			2	-1.51454	-1.23223	-0.768311	-0.192449	-0.304959	0.587065	0.987592	1.51551	0.922322
sult1st3			1	1.24351	1.69773	1.02174	0.158503	-0.726983	-0.866589	-1.09003	-0.697173	-0.740705
ces3			1	1.04515	1.2287	0.868519	0.813041	0.036577	-0.308059	-0.760402	-1.33019	-1.59334
itln3			2	-1.88384	-1.56449	-0.558895	0.722938	0.600057	0.667067	0.609492	0.728381	0.679292
TC405383			2	-1.53607	-1.00278	-0.923272	-0.465186	-0.186758	0.59135	1.05135	1.34145	1.12991
zgc:194768			1	1.191	1.4825	0.844505	0.456993	-1.06241	-0.253886	-0.107421	-1.24062	-1.31066
si:dkey-19p15.7			1	0.758812	1.46598	0.516189	0.770148	0.295278	-0.400564	-0.204041	-1.61649	-1.58531
hgd			1	0.814288	1.07829	0.572924	1.15865	-0.00111027	-0.0902825	-0.235733	-1.60056	-1.69647
aqp8a.2			1	1.29388	1.36555	1.04096	0.516913	-0.254313	-0.788406	-1.10377	-0.859868	-1.21095
slc34a2a			1	1.27252	1.48449	1.00886	0.36814	-0.228096	-0.718024	-0.991379	-0.923715	-1.27279
zgc:92851			1	2.25209	1.20627	-0.316991	-0.632349	-0.848827	-0.373001	0.17676	-0.66045	-0.803494
hao2			1	1.12378	1.72523	1.00305	0.303981	-0.953794	-1.11388	-0.64157	-0.886986	-0.559804
ctsbb			1	0.791679	1.11544	0.867582	0.918373	0.42021	-0.170959	-1.02998	-1.34344	-1.5689
TC457101			2	-1.60458	-0.766009	-0.581835	0.0739199	-0.629303	-0.067931	0.447312	1.5763	1.55213
hsp90a.1			1	1.30665	1.54825	0.585386	0.634563	-0.101324	-0.633116	-0.999445	-1.15993	-1.18102
zgc:55941			1	1.04908	1.36404	0.882434	0.640685	0.0408269	-0.322834	-0.78569	-1.35612	-1.51241
ch25h			2	-1.58955	-1.34511	-0.727817	0.0177573	-0.0708175	0.340448	1.30898	1.32045	0.745666
zgc:153896			1	0.847748	1.1963	0.948143	0.918957	0.0519381	-0.117887	-1.0273	-1.22934	-1.58855
ggt1			2	-1.74315	-1.08012	-1.11925	0.0856019	0.318098	0.413801	1.07475	1.07727	0.972994
zgc:56053			1	0.958804	1.11259	0.871254	0.782042	0.335954	-0.126915	-0.990695	-1.34703	-1.59601
sb:cb252			2	-1.66574	-1.37765	-1.06262	0.259794	0.43428	0.732173	0.88091	0.977217	0.821641
zgc:92903			2	-1.70277	-1.24614	-0.769101	0.0143073	-0.11639	0.52746	0.92098	1.22844	1.14321
tnfa	✓		2	-1.64981	-1.4443	-0.437408	0.0382705	-0.21353	0.365766	0.906685	1.34928	1.08505
egln3		✓	2	-1.03801	-0.512305	-1.09868	-1.0878	-0.18729	-0.0347586	1.28172	1.39822	1.27889
grk1b			1	0.734052	1.02763	0.924489	1.38862	-0.022856	-1.30608	-0.406131	-1.08706	-1.25267
im:7136220			2	-1.55856	-0.731013	-1.30846	-0.155958	-0.0185689	0.244375	1.08724	1.41907	1.02187
ctsl1a			2	-1.9313	-1.00994	-1.09167	0.196875	0.551972	0.833435	0.90869	0.717127	0.824814
rdx			2	-1.64083	-0.523706	-1.53252	0.0938276	0.384177	0.0175511	1.13717	1.26042	0.803909
guca1c			1	1.10896	1.12549	0.794157	0.256134	-1.62428	-1.61812	-0.610725	0.194507	0.37387
guca1a			2	-1.37855	-1.44132	-1.18148	-0.0949446	0.982211	1.18827	0.590332	0.655455	0.680028
smad1			2	-1.42989	-0.862317	-1.3508	-0.379859	0.370096	0.317447	1.40976	1.24899	0.67657
sc5dl		✓	1	1.08353	1.40103	0.476654	0.951491	0.0161012	-0.334675	-0.816172	-1.17265	-1.60531
hsd17b3			1	0.993401	1.20794	0.526681	0.833262	0.284717	0.0204842	-0.7741	-1.30104	-1.79134
si:dkey-57a22.9			2	-1.97404	-1.47748	-0.0693304	1.00495	0.0713829	0.315682	0.277718	0.997421	0.853685
zgc:153989			2	-1.53788	-0.694217	-1.20909	-0.601207	0.0190954	0.598657	1.34277	1.02099	1.06088
per1b			1	0.544164	0.907772	-0.355207	-0.780863	-1.29506	-1.23557	-0.489159	1.20161	1.50231
chrnd			1	0.416478	1.28756	0.736487	0.873885	0.31673	0.0473978	-0.351557	-1.43756	-1.88942
hapln1a			1	0.691883	0.969123	0.194159	1.10692	0.766944	0.0560694	-0.467899	-1.59965	-1.71755
tppp3			1	1.20094	1.48041	0.914258	0.398014	-0.200532	-0.222819	-1.04416	-1.23989	-1.28623
agps			2	-1.85762	-0.844533	-1.14598	-0.146966	0.408235	0.617651	1.00521	1.06528	0.898729
mmp13a			2	-1.88846	-1.12169	-0.477082	-0.326792	0.142615	0.337188	1.1075	1.13967	1.08705
slc16a9a			2	-2.14244	-0.834745	-0.775223	-0.0134376	0.430976	0.863796	0.967292	0.990438	0.513339
phc2			2	-1.73273	-0.560115	-1.3922	-0.139033	0.0486043	0.652952	1.21859	0.962137	0.941795
zgc:103752			2	-1.40945	-0.849544	-1.16986	-0.155376	-0.315348	0.223012	0.822126	1.42811	1.42634
TC431183			1	1.12963	1.42348	1.38739	0.231183	-0.532029	-0.846375	-1.21191	-0.811499	-0.769868
grem1a			2	-1.73452	-1.12164	-1.20944	0.0853419	0.584423	0.752312	0.893839	0.989289	0.76039
CK690700			2	-1.95268	-0.649775	-1.29574	0.0671093	0.707193	0.727118	1.08773	0.733866	0.575181
TC420306			1	0.970032	1.161	0.867134	0.709455	0.254289	-0.160004	-0.727581	-1.30208	-1.77224
cyp51		✓	1	1.19244	1.5784	0.296468	0.727097	0.0624521	-0.418021	-0.681622	-1.26492	-1.49229
slc13a2			1	0.762183	1.07484	0.765696	0.914106	0.576989	-0.110396	-0.957173	-1.48511	-1.54113
mfap4			2	-1.72239	-1.45646	-0.641813	0.472249	-0.039154	0.348751	0.859077	1.2319	0.947835
agxt			1	1.06072	1.27073	0.911072	0.559	0.150092	-0.31199	-0.611394	-1.3747	-1.65352
TC401715			2	-1.13968	-0.695991	-1.32586	-0.808583	-0.180092	0.481134	1.12204	1.41221	1.13481
zgc:77112			2	-1.50106	-1.18618	-0.804879	-0.577902	0.0981788	0.455044	1.22612	1.06071	1.22997
slc16a3			2	-0.939913	-0.00885385	-1.25102	-1.15775	-0.516179	0.0245828	1.33996	1.27119	1.23798
ppdpfb			2	-1.85048	-1.20362	-0.699497	-0.267875	0.332474	0.75918	1.03786	1.02405	0.867912
eml1			2	-0.814361	-0.654303	-1.09695	-0.650556	-0.364422	-0.545793	1.70254	1.2995	1.12434
acsf2			1	1.22341	1.51897	0.994093	0.423896	-0.295585	-0.679208	-0.809153	-1.21058	-1.16584
zgc:154169			1	1.2607	1.56365	0.842356	0.613597	-0.539215	-0.676742	-1.01047	-1.00995	-1.04393
serpine1	✓		2	-1.30287	-0.333401	-1.86288	-0.102876	-0.123961	0.52459	1.11389	1.05625	1.03125
wu:fl01g01			1	1.7764	1.81471	-0.0279895	-0.273184	-0.481762	-0.521672	-0.411007	-0.789563	-1.08593
traf3			2	-1.75423	-1.35675	-0.647951	0.877881	0.14165	-0.147159	0.902246	1.17501	0.809305
sdcbp			2	-1.89156	-0.726071	-1.20798	0.249225	0.118366	0.382493	0.918456	1.22535	0.931727
c8g			1	1.88897	1.37822	0.708423	-0.192139	-0.58734	-0.844308	-0.919068	-0.896162	-0.536589
zgc:101554			1	1.43952	1.48965	0.896865	0.0585008	-0.989965	-0.969934	-1.31415	-0.488023	-0.122465
si:dkey-14d8.5			2	-1.711	-1.2584	-0.966288	0.0459051	0.359833	0.659862	0.657123	1.33863	0.87433
TC372030			2	-1.62698	-0.433154	-1.60299	-0.102123	0.176632	0.436467	0.865904	1.15581	1.13044
pde6c			1	0.586167	0.737178	0.10759	-0.137874	-1.59695	-1.95555	0.808358	0.755047	0.696026
zgc:101028			2	-1.37713	-1.12337	-1.20925	-0.250393	-0.0799705	0.741197	0.937505	0.964142	1.39726
zgc:55813			2	-1.72614	-0.671632	-1.39538	0.859033	1.24377	1.09578	0.261241	0.246732	0.0865852
slc2a2			1	1.05993	1.38978	1.02882	0.680278	-0.146495	-0.492169	-1.0329	-1.24711	-1.24014
wu:fb15e04			1	0.898278	1.14055	0.715062	0.869627	0.146849	0.00905679	-0.555522	-1.391	-1.8329
znf511			2	-1.56623	-1.11871	-1.09517	-0.37784	0.221169	0.872163	1.00454	1.10949	0.950588
TC449078			1	0.954338	1.16867	0.839994	0.825975	0.294079	-0.57621	-0.580302	-1.07724	-1.84931
rdh1			1	0.607352	1.38539	0.986476	0.826797	-0.0143451	-0.00913658	-0.90537	-1.21938	-1.65778
si:dkeyp-113d7.4			1	1.16853	1.22822	0.466918	0.779205	0.209115	-0.0710557	-0.771719	-1.25085	-1.75837
smad1			2	-1.51891	-0.754765	-1.26079	-0.0682581	-0.210612	0.210596	1.40569	1.25792	0.939119
hbegfb			2	-1.55939	-1.19935	-1.42067	0.4333	0.565896	0.678623	0.78122	1.02281	0.697565
inhbaa			2	-1.28837	-0.908478	-1.2325	-0.455108	-0.186151	0.381547	1.11769	1.44874	1.12263
zgc:154042			1	1.1894	1.50427	0.806377	0.507424	-0.0365595	-0.439938	-0.991065	-1.3477	-1.19221
crispld1b			1	0.986864	1.33119	0.406263	0.507794	0.425968	0.146965	-0.583597	-1.83279	-1.38866
dao.3			1	1.90814	1.19021	0.731346	0.241205	-0.756301	-0.837348	-0.755876	-0.752713	-0.968658
ncf1			2	-1.73385	-1.34453	-0.913509	0.720161	0.361873	0.568565	0.178089	1.14166	1.02154
zgc:56429			1	0.64401	1.36688	0.879307	0.900551	0.243542	-0.198348	-1.01155	-1.30674	-1.51765
zgc:92083			1	1.15476	1.49695	0.865368	0.601336	-0.109647	-0.617118	-0.888494	-1.25233	-1.25083
zgc:112320			2	-0.810502	-0.942681	-1.23715	-0.516452	-0.433509	-0.0588437	1.08866	1.60554	1.30493
zgc:198419		✓	2	-1.38853	-0.992856	-1.04064	-0.1659	-0.414685	0.2965	0.949607	1.46482	1.29169
ENSDART00000029125			2	-2.22972	-0.855524	-0.830252	0.698093	0.601482	0.661617	0.67834	0.789778	0.486184
murc			1	0.74303	1.13527	0.667949	1.16207	0.237282	-0.255832	-0.613762	-1.27999	-1.79601
nr4a1			1	1.81168	1.60109	0.118152	0.157898	-0.674055	-0.841379	-0.254793	-0.804852	-1.11375
cyp2j28		✓	1	1.42082	1.57	0.824754	0.394048	-0.574187	-0.898325	-0.869615	-0.785044	-1.08245
ENSDART00000073621			2	-1.76286	-1.39983	-0.995595	0.49846	0.695005	0.832027	0.725839	0.72801	0.678949
abcg2a			1	0.586092	1.35345	0.51461	0.876855	0.547637	-0.0428561	-0.654752	-1.6131	-1.56794
zgc:123218			2	-1.47609	-1.42952	-1.05309	0.31724	0.0606274	0.410614	0.987064	1.23007	0.953081
pdia4			2	-1.36502	-0.581263	-1.0701	-0.305175	-0.724878	0.411491	0.659363	1.53275	1.44283
zgc:100817			2	-1.72882	-0.761984	-0.935176	-0.169085	-0.347226	0.377723	1.08031	1.16691	1.31735
h1fx			2	-2.00772	-0.633954	-1.08382	0.042846	0.914614	0.822437	1.25983	0.509379	0.176388
asah2			1	1.15107	1.48254	0.601069	0.72835	0.133335	-0.575981	-0.937113	-1.39404	-1.18924
TC429616			2	-1.82195	-0.52716	-1.54655	0.15427	0.454854	0.61835	0.998556	0.893045	0.776587
nr1d1			2	0.135187	0.186519	-0.8942	-1.03783	-1.33554	-0.773131	1.03739	1.43355	1.24805
xpo6			2	-1.69572	-0.490997	-1.66138	-0.0108642	0.645209	0.612327	1.0773	0.832265	0.691857
gngt1			1	0.27047	0.656482	0.491209	1.15619	0.63085	0.571512	-0.403377	-1.27387	-2.09947
A_15_P110676			1	0.792892	0.97268	0.357396	0.871735	0.694204	0.151325	-0.465028	-1.93305	-1.44215
TC429358			2	-1.3967	-0.731941	-1.35858	-0.438528	-0.217069	1.23735	1.13011	1.03635	0.739007
TC393802			2	-1.64331	-1.19865	-0.917423	-0.0360273	-0.102413	0.653474	0.868155	1.24015	1.13605
zgc:193613			1	0.79991	1.00266	0.797382	0.768551	0.130851	0.262363	-0.528232	-1.09924	-2.13425
zgc:92375			1	1.37101	1.41839	0.923816	0.559534	-0.422818	-0.882508	-0.809365	-1.09811	-1.05994
TC390215			2	-1.92354	-1.4661	-0.543291	0.236761	0.63147	0.833385	0.69267	0.91515	0.623496
si:ch211-123o7.5			1	1.05807	1.70073	0.975642	0.457812	-0.539359	-0.683546	-0.705619	-1.06746	-1.19626
casp6l2			1	1.33426	1.50434	1.02811	0.325632	-0.495041	-0.679534	-0.834019	-1.03319	-1.15055
si:ch211-284a13.1			1	0.589967	0.814096	-0.621794	-0.603234	-1.23462	-1.33126	-0.367093	1.28942	1.46451
pdcb			1	0.555096	0.569646	0.26032	0.467242	-1.07264	-2.2726	-0.322175	0.821131	0.993975
wwox			2	-1.58637	-0.690545	-1.00606	-0.459458	-0.380616	0.545663	1.00407	1.39044	1.18288
TC401206			2	-2.02429	-1.52035	-0.0963727	0.715284	0.252717	0.306918	0.656176	0.95328	0.756636
TC404054			2	-1.70195	-1.21436	-1.19355	0.636063	0.612678	0.871883	1.01119	0.774664	0.203387
cd36			1	0.985113	1.31523	1.03439	0.80896	0.00561403	-0.633555	-1.00196	-1.1848	-1.32899
TC394329			1	0.980721	1.43154	1.05832	0.617335	-0.00694633	-0.635121	-1.26881	-1.3173	-0.859739
zgc:63570			2	-1.70261	-0.962457	-1.10074	-0.292508	0.20878	0.682804	1.05366	1.16845	0.944632
ldb1a			2	-1.71957	-1.05674	-1.27509	0.0534942	0.578938	0.692331	0.873391	0.966228	0.887009
zgc:92753			1	0.928155	1.12523	0.853076	0.844999	0.210731	-0.137015	-0.758355	-1.32172	-1.7451
rpp40l			2	-1.62091	-1.17096	-0.909923	-0.284946	0.173596	0.607012	0.870389	1.49064	0.845093
zgc:103762			2	-1.32848	-1.18957	-0.961022	-0.348808	-0.282641	0.48574	1.13663	1.05485	1.43331
nfkb2			2	-1.70467	-1.42113	-0.609619	1.12306	0.191261	-0.191668	1.01509	0.974342	0.623334
zgc:55813			2	-1.80649	-0.776078	-1.33213	0.887251	1.16659	0.920635	0.50389	0.304482	0.131845
dio1			1	1.28134	1.37201	0.747238	0.680526	-0.0715974	-0.543215	-0.846545	-1.25573	-1.36403
f2			1	0.709104	1.34795	0.92827	0.939325	-0.113933	-0.0830047	-0.807304	-1.45095	-1.46946
ube2d2			2	-1.62751	-0.698326	-1.20083	-0.430979	0.0981529	0.363187	1.27958	1.11253	1.1042
acta2			1	0.389504	1.26812	0.730547	1.00905	0.328489	0.0103823	-0.459245	-1.62201	-1.65483
zgc:171537			1	0.9141	1.1163	1.07038	0.79763	0.0176767	-0.140485	-0.812135	-1.30052	-1.66295
gys2			1	1.10519	1.212	0.5627	0.616403	0.528705	-0.308332	-0.629543	-1.34745	-1.73968
unc45b			1	1.3222	1.64658	0.719811	0.385117	-0.411277	-0.6739	-0.575478	-1.14226	-1.27079
dram1			2	-1.69169	-1.5234	-0.506824	0.397208	-0.035072	0.32929	0.951121	1.37632	0.703044
zgc:92326			2	-1.76767	-1.1906	-0.981257	-0.00140467	0.699216	0.743657	1.2824	0.794348	0.42131
ENSDART00000113210			2	-1.56761	-0.664243	-0.650233	0.799634	1.20209	1.43711	0.741487	-0.388041	-0.910204
si:ch211-284o19.8			2	-1.6926	-1.58699	-0.818869	0.466943	0.501251	0.68109	0.905568	0.798628	0.744978
hspa5			2	-1.55626	-0.0780751	-1.03744	-0.0622807	-0.905283	-0.0218928	0.923537	1.17995	1.55774
CF348334			1	0.616909	1.40194	0.528262	1.00943	0.472513	-0.230263	-0.915563	-1.23551	-1.64771
f2			1	0.63173	1.39876	0.890177	1.01506	-0.215709	0.0335686	-1.10283	-1.47455	-1.1762
psmd14			2	-1.58778	-0.973598	-0.949826	-0.298614	-0.105286	0.307055	0.956863	1.27896	1.37223
opn1lw1			1	-0.175209	-0.0253487	0.250434	1.22877	1.05819	0.463629	0.485963	-1.18232	-2.10411
mmp9			2	-1.95847	-1.05709	-0.697755	0.0116277	0.17441	0.324253	1.10282	1.08706	1.01315
hpx			1	0.897894	1.14366	0.764071	0.869193	0.255879	-0.28708	-0.644739	-1.00633	-1.99255
zfand5a			2	-1.42975	0.0775697	-1.91534	-0.109613	0.0544618	0.240628	1.06919	1.14688	0.865975
mmp14b			2	-1.8394	-0.771315	-1.39283	0.335661	0.338238	0.700677	1.06621	0.83506	0.727701
fdps			1	1.35526	1.69796	0.778242	0.126923	-0.675348	-0.537657	-0.558929	-0.768728	-1.41772
si:dkeyp-113d7.4			1	1.08904	1.08474	0.549931	0.773725	0.312749	0.00906414	-0.575006	-1.47183	-1.77242
plxnc1			2	-1.66627	-1.28742	-1.14673	0.18552	0.5382	0.893012	0.718029	1.04895	0.716714
TC402007			2	-2.00429	-1.47441	-0.414431	0.804189	0.517568	0.783883	0.714101	0.641849	0.431537
EH564774			1	1.13035	1.69448	0.852638	0.223443	-0.43914	-0.164754	-0.725125	-1.18344	-1.38845
ces3			1	1.00208	1.29285	0.917471	0.820128	-0.0551522	-0.30002	-0.871045	-1.30186	-1.50446
ENSDART00000062793			1	1.24392	1.64392	0.822296	0.50112	-0.455271	-0.789827	-0.964376	-0.830278	-1.1715
tnip1			2	-1.50955	-1.00881	-1.38492	-0.0179846	0.273194	0.428233	0.873632	1.24947	1.09673
TC368137			1	0.593445	1.10031	0.102626	0.702647	0.932326	0.502192	-0.779402	-1.91596	-1.23819
ahsg			1	0.913549	1.19189	0.885383	0.621226	0.381776	-0.101059	-0.828136	-1.39589	-1.66874
arntl1b			1	-0.314626	0.247317	-0.310508	1.21219	1.47241	0.780043	-0.131718	-1.71615	-1.23896
CF266416			1	1.98818	1.6991	-0.229904	-0.380008	-0.505457	-0.583179	-0.505985	-0.663865	-0.81889
ascl1a			2	-1.26968	-0.829073	-1.27756	-0.612206	0.0480592	0.237754	1.40274	1.25532	1.04464
fabp6			1	0.627387	0.861524	0.694149	0.572382	0.597416	0.488312	-0.266768	-1.78947	-1.78494
dpyd		✓	1	0.861736	1.46059	0.823848	0.985802	-0.137782	-0.453435	-0.965563	-1.3082	-1.267
TC442169			1	0.934397	1.22353	0.678281	0.687572	0.267402	-0.0146141	-0.497461	-1.61149	-1.66762
fdps			1	1.3299	1.68667	0.701273	0.264476	-0.647588	-0.588434	-0.431082	-0.846804	-1.46841
ebp			1	1.23892	1.49942	0.842709	0.487864	-0.509145	-0.44237	-0.544211	-0.96495	-1.60824
gadd45aa			2	-1.77275	-1.27843	-0.584714	0.511659	-0.293641	0.374339	1.1692	1.30411	0.570228
A_15_P116367			2	-1.08003	-0.748452	-1.20815	0.000659974	-0.566459	-0.217877	0.656379	1.65016	1.51378
zgc:101111			2	-1.72429	-0.843129	-1.25535	-0.0224596	0.0530206	0.682428	1.0052	1.20395	0.900626
pygb			2	-1.64783	-1.33677	-1.13263	0.430415	0.51168	0.375249	0.942997	1.01118	0.845716
adam8a			2	-2.03642	-0.961064	-0.936988	0.278065	0.303322	0.64123	0.877854	0.820847	1.01315
socs3b			2	-1.87798	-1.18589	-0.741501	0.214484	-0.0176917	0.612004	1.18542	1.065	0.74615
ripk2			2	-1.86825	-1.08723	-0.72387	0.263567	-0.101536	0.200153	1.02079	1.19831	1.09807
cyp2j22		✓	1	1.18005	1.60507	0.91391	0.563818	-0.577177	-0.658168	-1.2027	-0.899198	-0.925601
zgc:77439			1	0.709745	1.22689	0.445145	0.825166	0.428504	-0.11949	-0.130616	-1.40396	-1.98139
pdzk1l			1	0.878586	1.36912	0.682094	0.703394	0.284584	-0.102619	-0.733622	-1.45147	-1.63006
apoa4			1	0.785706	1.06437	0.815126	0.673609	0.328283	0.324735	-0.841298	-1.22335	-1.92718
zgc:153723			2	-1.67811	-1.46447	-0.751195	0.776952	-0.10067	0.372768	0.928352	1.06814	0.848228
junb			2	-0.879675	-1.15156	-1.31548	-0.26551	-0.390208	0.232421	1.56355	1.18666	1.0198
sc4mol		✓	1	1.23509	1.51451	0.586357	0.712471	-0.282332	-0.472194	-0.634145	-1.12081	-1.53894
gng12a			2	-1.66859	-0.946	-1.14737	0.0445554	-0.00292128	0.41156	0.904149	1.45179	0.95283
faah2b			1	1.1442	1.69769	0.723603	0.509664	-0.324887	-0.836923	-0.611537	-0.837721	-1.46409
zgc:154020			2	-1.65593	-1.26309	-1.28287	0.79556	0.791325	0.715444	0.730419	0.464595	0.704553
timp2b			2	-1.71977	-1.10128	-1.07841	0.215607	0.322008	0.130507	0.992472	1.18322	1.05565
si:busm1-64d20.2			1	1.22817	1.44427	1.2487	0.370183	-0.839701	-0.985076	-0.872416	-0.763819	-0.830305
mstna			2	-0.529784	-0.274787	-0.458715	0.96795	1.22693	1.65472	-0.0475475	-1.15086	-1.3879
TC436081			2	-1.37094	-1.35541	-0.812046	0.242164	-0.279027	-0.00492142	0.904703	1.54973	1.12574
ENSDART00000110585			2	-1.25624	-0.471637	-1.54896	-0.653631	0.544747	0.174814	1.58396	1.13999	0.486947
hbl4	✓		1	1.17838	1.38654	1.06932	0.766003	-0.80083	-0.837544	-0.699614	-1.02902	-1.03323
zgc:56326		✓	1	1.009	1.15107	0.386448	0.874538	0.392353	-0.0217993	-0.587589	-1.36723	-1.83679
vtnb	✓		1	0.933954	1.2705	0.830311	0.65482	0.0136037	-0.00844474	-0.495208	-1.47452	-1.72501
vip			2	-1.08302	-0.896832	-1.12322	-0.61227	-0.429946	0.212826	1.2811	1.33003	1.32134
cyb5r2			1	1.266	1.32329	0.795733	0.656534	-0.230222	-0.317376	-0.730638	-1.18621	-1.57711
coch			1	0.561078	1.16203	0.274098	0.706372	0.727367	0.262559	-0.193408	-1.74701	-1.75309
wu:fj84d10			2	0.194017	0.447916	-0.915031	-1.05276	-1.24994	-0.915372	0.68698	1.48017	1.32403
mybpc1			1	0.69914	1.67512	0.249822	0.914057	0.432011	-0.387345	-0.844809	-1.43445	-1.30355
A_15_P119726			1	1.12345	1.21834	0.764752	0.721664	0.266283	-0.414328	-0.776938	-1.24264	-1.66057
ccm2			2	-1.51809	-1.04763	-0.951688	0.0565566	-0.143757	-0.0942534	1.08054	1.13026	1.48807
zgc:153333			2	-1.23276	-1.32768	-1.0537	-0.309253	0.0297461	0.592133	0.55377	1.17586	1.57189
allc			1	1.15409	1.30648	1.02734	0.544069	-0.0805798	-0.284802	-1.13455	-1.38707	-1.14498
tgfbi			1	0.748867	1.50706	0.452087	0.693896	0.493703	-0.369282	-0.377053	-1.55405	-1.59523
ENSDART00000074689			2	-1.79422	-0.81051	-1.34055	0.0907011	0.414907	0.520378	0.918653	1.12359	0.87705
il1b			2	-1.87994	-1.47875	-0.454833	0.347339	0.235055	0.358131	0.941396	1.0562	0.8754
zgc:92034			2	-1.88298	-0.466959	-1.56372	0.328513	0.684472	0.88498	0.881652	0.492373	0.641674
abcg2b			1	1.33706	1.78434	0.933976	-0.549152	-0.758586	-0.422583	-0.385604	-1.15828	-0.781165
TC385924			1	1.31248	1.49968	0.707671	0.530627	-0.0423963	-0.601992	-1.06104	-1.11594	-1.22909
gadd45bb			2	-1.41342	-0.884342	-1.24332	-0.179511	-0.12919	0.247457	1.40079	1.3996	0.801935
ostc			2	-1.3563	-0.957798	-0.581325	-0.674329	-0.468441	0.187062	0.927382	1.63767	1.28608
A_15_P120732			1	0.765847	1.01034	0.780578	0.760501	0.174149	0.260482	-0.478398	-1.12682	-2.14668
copz1			2	-1.55445	-1.01982	-1.01807	-0.075895	-0.266205	0.433444	1.05717	1.48544	0.958406
slc25a37	✓		2	-1.35471	-0.911343	-0.962229	-0.228622	-0.530844	0.117603	1.4205	1.37016	1.07949
cyp2j30		✓	1	1.06702	1.47563	0.862229	0.645558	-0.240067	-0.378141	-0.641221	-1.3029	-1.48811
hapln1a			1	0.809847	1.28107	0.396386	0.946294	0.588351	-0.141076	-0.876321	-1.46502	-1.53953
mmp2			1	0.549751	1.43674	0.461923	0.704704	0.548766	-0.0833393	-0.293045	-1.65426	-1.67124
gnat2			1	0.685996	0.881452	0.41847	0.834264	-0.709178	-2.48077	-0.219599	0.261052	0.328318
hspa5			2	-1.5066	-0.0248377	-1.05531	-0.0815418	-0.918786	-0.0820126	0.826794	1.28806	1.55423
runx1	✓		2	-1.37079	-0.573517	-1.01192	-0.738491	-0.358585	0.211368	1.34016	1.00197	1.49981
ENSDART00000049171			2	-1.21717	-0.77149	-1.52249	-0.572928	0.400714	0.37848	0.981308	0.767611	1.55597
socs3b			2	-1.82547	-1.2331	-0.940234	0.342237	0.278519	0.537058	1.11286	1.0194	0.708729
ENSDART00000062445			2	-1.19288	-1.0934	-1.12096	-0.26716	0.297324	-0.384002	1.26456	1.47442	1.0221
nr2e3			2	-0.73352	-0.322331	-0.962249	-0.816828	-0.955895	-0.326725	1.30574	1.61369	1.19812
ENSDART00000114269			1	0.716754	1.61221	0.423448	0.617475	0.369219	-0.154065	-0.428122	-1.58267	-1.57425
inhbaa			2	-1.34654	-0.950535	-1.13512	-0.424707	-0.181243	0.332577	1.41186	1.30036	0.993345
gcga			2	-2.03385	-1.16366	-0.768116	0.461438	0.357765	0.929846	0.778729	0.91083	0.527026
ENSDART00000065229			2	-1.6615	-0.927237	-1.25364	0.0367443	0.145273	0.382917	1.00724	1.28918	0.98102
sema3c			2	-1.20193	-0.951973	-1.42515	-0.679492	0.518166	0.885983	0.996496	0.490806	1.3671
si:dkey-52h23.1			2	-2.09324	-0.805621	-0.487802	1.31706	0.69989	0.695144	0.894075	0.206612	-0.426121
si:ch211-35n24.1			2	-1.29302	-1.35583	-1.2279	0.219005	0.960463	1.44703	0.930187	0.185408	0.134655
si:ch211-221p4.4			1	1.05131	1.37493	0.848771	0.851541	0.00564666	-0.709414	-0.850953	-1.39582	-1.17602
apobl			1	0.820879	1.39352	0.566568	0.76266	0.344229	0.0458852	-0.947502	-1.44609	-1.54015
im:7136115			1	0.742303	1.42021	0.656421	0.883165	0.12974	-0.275172	-0.465195	-1.28729	-1.80418
BC093120			2	-1.58672	-0.904969	-1.53786	0.119762	0.454449	0.672413	0.802078	0.890129	1.09072
mstnb			1	0.887071	1.86332	0.578222	0.726171	-0.275344	-0.628873	-0.801025	-1.23114	-1.1184
fndc3bb			2	-1.74233	-0.905265	-0.889487	-0.425175	0.0323319	0.509465	1.11889	1.07441	1.22717
ENSDART00000025146			1	0.50084	1.12793	0.569183	1.05074	0.794571	-0.138927	-1.07239	-1.07083	-1.76112
ENSDART00000073440			1	1.35542	1.98848	0.415447	0.0660504	-0.832993	-0.594749	-0.994544	-0.628214	-0.774894
ENSDART00000092050			2	-1.63209	-0.568253	-1.51863	-0.138552	0.190203	0.464001	1.04898	1.16525	0.989093
si:ch211-103f16.5			1	0.530251	1.21563	0.594672	0.711178	0.688793	-0.0978378	-0.235947	-1.56358	-1.84315
ENSDART00000062549			2	-1.3	-1.02848	-1.08723	-0.839976	0.213511	0.764873	0.893716	0.974426	1.40916
ENSDART00000104909			2	-0.304918	-0.898417	-1.2226	-1.49516	0.499363	0.241797	0.394889	1.27505	1.51
si:ch211-262h13.5			1	0.818093	1.2361	0.816827	0.862245	0.275687	-0.198695	-0.756289	-1.38329	-1.67068
si:dkey-15j16.2			2	-1.48927	-1.13855	-1.38302	0.391821	0.312087	0.344085	0.967952	1.36959	0.625301
dgat1b			2	-1.46315	-1.28329	-1.05568	0.299541	-0.142381	0.44299	0.599348	1.45238	1.15024
zgc:162301			2	-1.52539	-0.875822	-1.00377	-0.199943	-0.167216	0.147035	0.735323	1.66038	1.2294
snx18a			2	-1.59926	-0.325368	-1.60722	-0.180253	0.170315	0.270705	0.909898	1.2198	1.14138
pdcb			1	0.598252	0.82732	0.368362	0.410179	-1.02665	-2.30146	-0.392013	0.749119	0.76689
ctsl1a			2	-1.81323	-1.10925	-1.20216	0.304166	0.650038	0.749194	0.85064	0.825451	0.745155
fbp1b			1	0.740752	1.01787	0.676948	0.605428	0.432382	0.24533	-0.285843	-1.28673	-2.14613
cetp			1	1.19918	1.12664	0.908295	0.687209	0.0946756	-0.387732	-0.70979	-1.26748	-1.65099
mcm4			2	-1.41541	-0.638918	-1.58617	-0.0888916	0.210576	0.164736	1.28287	1.35372	0.717482
zgc:158367			2	-1.52733	-0.0353603	-0.96778	-0.874984	-0.439732	0.0670332	1.33042	1.23505	1.21268
ippk			2	-1.10252	-0.214912	-1.5005	-0.50258	-0.425052	-0.0477828	1.67434	1.02244	1.09657
igfbp2a			1	0.988976	1.47571	0.755404	0.696247	-0.0298844	-0.312499	-0.661368	-1.38115	-1.53143
sag			1	1.81654	1.36221	0.067741	-0.0362875	-0.942198	-1.30651	-1.03131	-0.263384	0.333198
slc15a2			1	1.08976	1.43529	0.835542	0.786874	-0.0814456	-0.706065	-0.810153	-1.16811	-1.38169
egfl6			1	0.574948	1.34531	0.698219	0.672208	0.450629	-0.012028	-0.402623	-1.76713	-1.55954
ugt5c2			1	1.21247	1.41564	1.21794	0.369777	-1.18156	-0.879251	-0.940874	-0.846146	-0.367984
ugt5c2			1	1.17839	1.3808	1.22118	0.491534	-1.16111	-0.883406	-0.967843	-0.867881	-0.391655
ugt5c2			1	1.20637	1.37449	1.22612	0.448698	-1.1612	-0.921856	-0.945076	-0.843933	-0.383614
ugt5c2			1	1.17828	1.37996	1.21012	0.503172	-1.18089	-0.918164	-0.962556	-0.821479	-0.388448
ugt5c2			1	1.16054	1.38945	1.26804	0.437832	-1.15108	-0.92342	-0.955561	-0.814007	-0.411788
LOC562205			2	-1.46045	-1.25852	-0.885983	0.0389175	-0.129164	0.114467	0.927299	1.53492	1.11852
si:dkey-31f5.1			1	0.189863	0.819895	0.730047	1.36325	0.721018	0.107793	-0.955336	-1.37361	-1.60292
sult1st2			1	0.932328	1.45114	1.35452	0.485292	-0.353118	-0.793711	-0.879287	-1.01743	-1.17973
homez			2	-1.76317	-0.796287	-1.2812	0.244568	0.040594	0.356283	1.03164	1.16694	1.00062
slc16a9b			2	-2.03756	-0.48956	-1.23849	-0.0509857	0.472379	0.715176	0.935738	0.965716	0.727589
LOC100007703			1	0.872347	1.37112	0.935566	0.746607	-0.0673714	-0.0888421	-0.916679	-1.37872	-1.47402
LOC562403			1	1.20973	1.64044	1.06269	0.186487	-0.442312	-0.732006	-0.796199	-0.90629	-1.22255
amdhd1		✓	1	1.08903	1.14303	0.772891	0.523903	0.215788	0.00196517	-0.521886	-1.37016	-1.85456
tppp3			1	1.18835	1.51062	0.84879	0.446702	-0.189807	-0.22032	-1.08444	-1.23356	-1.26634
intl2			1	1.7286	1.67348	0.573421	-0.671791	-0.817933	-0.598483	-0.278003	-0.678378	-0.930916
LOC560802			2	-0.308548	-0.332746	-0.601439	-0.376233	-1.15319	-1.05822	0.531916	1.89242	1.40604
per1b			1	0.563316	1.08465	-0.448651	-0.700595	-1.17631	-1.14391	-0.700268	0.785598	1.73618
pc			1	-0.0888903	0.865402	1.03062	1.26298	0.567167	-0.0865797	-0.348799	-1.53403	-1.66787
zgc:174260			1	0.927195	1.37516	1.185	0.664723	-0.160038	-0.466884	-1.16377	-1.27327	-1.08812
ankfy1			2	-1.74626	-1.03019	-1.12548	-0.16468	0.472396	0.581337	0.93187	1.02221	1.0588
LOC797982			2	-2.00231	-0.569679	-1.308	0.173247	0.485084	0.55032	0.952384	0.822437	0.896518
card9			2	-1.8868	-1.42379	-0.620073	0.826669	0.283979	0.411297	0.630607	1.13057	0.647538
nfil3			2	-1.83827	-1.09935	-0.716052	-0.136653	-0.0398971	0.616536	1.25936	1.01849	0.935827
zgc:153027			2	-1.39947	-0.813241	-1.0579	-0.369911	-0.144863	-0.0962689	1.15306	1.21983	1.50876
pglyrp5			2	-1.73372	-1.47996	-0.540959	0.42748	0.0101076	0.260342	1.08253	1.25178	0.72239
si:dkey-238o13.4			1	-0.00235731	0.651784	0.378862	0.988041	0.83671	0.670785	-0.0236946	-1.4506	-2.04953
bmf1			2	-1.24409	-0.538245	-1.24303	-0.720724	-0.37635	0.312263	1.26947	1.17116	1.36955
gnat2			1	0.669669	0.842163	0.252181	0.784975	-0.546729	-2.55656	-0.201268	0.406777	0.348788
zgc:153096			2	-1.78848	-1.06825	-1.23112	1.19507	0.504332	0.507269	0.53547	0.751659	0.594063
zgc:136978			1	1.37774	1.56816	1.10158	-0.00634867	-0.640007	-0.723473	-0.676234	-1.13489	-0.866536
zgc:92753			1	0.928808	1.11558	0.906011	0.811987	0.244249	-0.204487	-0.795345	-1.22219	-1.78461
fabp2			1	0.986111	1.12699	1.00842	0.651006	0.172889	-0.135923	-0.744119	-1.44211	-1.62327
LOC798846			1	1.51748	1.48351	0.609893	0.325365	-0.133853	-0.43308	-1.02907	-1.08122	-1.25902
fgf21	✓		2	-1.78217	-1.41631	-0.906781	0.660903	0.442413	0.971698	0.841919	0.549105	0.639227
cpla2			2	-1.37508	-0.576635	-1.36773	-0.44684	-0.160242	0.21552	1.14649	1.15707	1.40745
foxo1a			2	-1.27065	-0.533025	-1.84472	-0.373261	0.432136	0.605159	0.838269	1.05736	1.08874
zgc:158580			1	0.986835	1.08366	0.891704	0.770078	0.197844	-0.152041	-0.666094	-1.31569	-1.7963
zgc:136858			1	0.934825	1.85679	0.940616	0.0746909	-0.537099	-0.0500478	-0.90865	-1.17555	-1.13558
zgc:165526			2	-1.69658	-1.04079	-1.37848	0.246127	0.652015	0.625605	0.745285	0.912635	0.934188
zgc:109903			1	1.25084	1.34127	1.40692	0.0210597	-0.441239	-0.650031	-0.647104	-1.23413	-1.04759
illr4			2	-1.71464	-1.33852	-1.04887	0.177045	0.647979	0.952053	0.8467	0.715808	0.762447
h1fx			2	-2.00176	-0.494522	-1.14931	0.0335227	0.898913	0.802656	1.28409	0.567158	0.0592573
zgc:65861			2	-1.96995	-0.224974	-1.17779	0.0746494	0.831104	1.00423	1.39223	-0.0988071	0.169301
f9			1	0.968332	1.35805	1.00995	0.803823	-0.252197	-0.326707	-0.927989	-1.47999	-1.15327
tnip1			2	-1.57653	-0.993516	-1.26628	-0.0826978	0.198084	0.437641	0.859082	1.2828	1.14142
mybpc1			1	0.482917	1.34138	0.298852	0.742778	0.867715	-0.0863465	-0.359472	-1.51745	-1.77037
si:ch211-147d7.2			2	-1.48391	-1.38353	-0.727044	-0.116665	-0.258092	0.533745	1.20932	1.27083	0.955343
zgc:111868			2	-1.37264	-0.830743	-0.83002	-0.412327	0.544599	1.86683	1.27947	-0.365513	0.120344
zgc:136909			1	0.659528	1.16338	0.505434	1.03628	0.44543	0.162322	-0.833394	-1.43477	-1.70421
zgc:162892			2	-1.60545	-0.840898	-1.10022	-0.213655	-0.239299	0.600396	1.30162	1.32037	0.77714
slc47a1			1	1.43968	1.48486	0.629112	0.494646	-0.206514	-0.449946	-1.11893	-1.10565	-1.16726
lama1			2	-0.638136	-0.778994	-1.37638	-0.282463	-0.588887	0.0848608	0.277695	1.90415	1.39816
slc13a3			1	0.925822	1.2792	0.787487	0.705221	0.241105	-0.0288612	-0.909143	-1.52287	-1.47797
zgc:113944			2	-1.38842	-0.76532	-1.22438	-0.492017	-0.137825	0.328296	0.991606	1.23797	1.45009
TC402804			2	-1.59709	-0.340665	-1.40761	-0.20209	-0.183291	0.161861	1.16723	1.25007	1.15158
guca1c			1	1.0844	1.04113	0.686598	0.256782	-1.64876	-1.6574	-0.605024	0.330063	0.512219
pi15a			2	-1.45097	-1.01298	-1.05806	0.0271056	-0.362786	0.386373	0.609293	1.44905	1.41296
CT587955			2	-1.4336	-0.572903	-1.22483	-0.623222	0.103583	0.0716584	1.06133	1.02723	1.59075
ENSDART00000017240			1	0.722404	1.46107	0.56123	0.783639	0.389035	-0.185237	-0.621878	-1.6056	-1.50466
zgc:154142			1	0.904914	1.83758	0.741758	0.519068	-0.114819	-0.642708	-1.20773	-1.12651	-0.911548
vcanb			1	0.706165	1.60119	0.685851	1.08251	-0.00282303	-0.689404	-1.09367	-1.1112	-1.17861
il1b	✓		2	-1.91326	-1.48681	-0.40468	0.40662	0.234503	0.381135	0.969169	0.996467	0.816852
stab2			2	-1.64201	-0.776446	-1.35531	-0.257474	0.35045	0.50648	1.10958	1.19927	0.865458
irak3	✓		2	-1.54525	-1.29035	-1.25892	0.656996	0.275681	0.305957	0.935701	1.10497	0.815209
lepb			2	-1.67331	-1.17616	-0.957441	-0.224386	0.234054	0.597013	1.13406	1.12752	0.938648
A_15_P159491			1	0.858553	1.55742	0.993752	0.798403	-0.293254	-0.524702	-1.15269	-1.02088	-1.2166
A_15_P159511			2	-1.41089	0.262259	-1.25746	-0.656496	0.610855	-0.394105	-0.0803099	1.70009	1.22605
ms4a17a.4			2	-1.75656	-0.848611	-0.858788	0.192786	-0.111903	-0.173188	1.3697	1.32841	0.858157
nr1d4b			2	-1.19762	-0.941016	-1.37242	-0.386442	0.269657	0.766296	1.85772	0.374537	0.629285
LOC556118			1	-0.649425	0.00265426	-0.0702364	1.1702	1.53378	0.99927	-0.231594	-1.42854	-1.32611
opn1mw4			1	0.471484	0.411779	0.634266	1.31973	0.672408	0.0721259	-0.221219	-1.28586	-2.07471
zgc:154042		✓	1	1.05186	1.29303	0.825674	0.839664	0.133491	-0.699363	-0.728745	-1.12372	-1.5919
itih3			1	1.0429	1.02738	0.821836	0.864777	0.304373	-0.199494	-0.873026	-1.30371	-1.68503
itih2			1	0.966716	1.22594	0.912419	0.849426	0.0734715	-0.255129	-0.902025	-1.39308	-1.47773
ugt1a7			1	1.16577	1.38719	1.15799	0.391135	-0.272863	-0.408664	-0.931276	-1.33359	-1.15568
cyp46a1		✓	1	0.480264	0.947377	0.983471	1.20894	0.503896	-0.239484	-1.1435	-1.18636	-1.5546
zgc:110354			2	-1.64531	-1.36312	-1.0153	0.749399	0.192623	0.482529	0.840015	1.27929	0.47988
adh8b			1	0.904912	1.25185	0.755333	0.726405	0.239887	-0.0518339	-0.662871	-1.50523	-1.65846
zgc:152911			2	-1.63169	-1.22822	-1.24339	0.374967	0.27396	0.624368	1.01421	0.894245	0.921552
fam63a			2	-1.62465	-1.0531	-1.36132	0.231677	0.193604	0.743473	0.884841	0.978845	1.00663
coch			1	0.493927	1.17449	0.343251	0.798479	0.723317	0.217345	-0.298636	-1.76379	-1.68838
xpo6			2	-1.58091	-0.638478	-1.60657	-0.223109	0.723183	0.692285	1.19197	0.724792	0.716835
si:ch211-154o6.6			2	-2.05767	-0.987995	-0.998534	0.682143	0.571166	0.891359	0.676955	0.63484	0.587734
antxr2a			2	-1.72178	-1.07374	-1.28423	0.255427	0.408129	0.706245	1.09069	0.842193	0.777066
moxd1			2	-1.50018	-1.01946	-1.4623	0.317593	0.216901	0.303177	0.937561	1.19882	1.00788
si:rp71-15k1.1			1	1.36954	1.25797	0.860066	0.520899	-0.0938955	-0.401052	-0.796887	-1.22399	-1.49265
A_15_P164951			2	-1.3753	-1.47475	-0.96221	0.00321895	-0.0629059	0.610537	0.914628	1.31628	1.03051
ENSDART00000048729			2	-1.81485	-1.05625	-1.13849	0.0357622	0.671001	0.916341	0.987035	0.857527	0.541929
ENSDART00000047531			1	0.902319	1.06347	0.610572	0.912291	0.415092	0.150221	-1.01138	-1.48022	-1.56236
pde6c			1	0.605998	0.811852	-0.116543	-0.320364	-1.50779	-1.89778	0.87934	0.685292	0.859993
ca4b			1	0.988993	1.36976	1.25382	0.248479	-0.237036	-0.0128619	-0.948081	-1.25845	-1.40462
LOC557884			2	-1.21524	-0.971681	-1.08667	-0.570231	-0.0781094	0.157074	0.811294	1.58226	1.3713
zgc:171352			1	1.2609	1.44807	1.10604	0.443752	-0.535795	-0.659387	-0.85415	-1.12354	-1.0859
zgc:162301			2	-1.45176	-0.766194	-1.14342	-0.301425	-0.110681	0.124359	0.680072	1.5525	1.41654
zgc:92354			1	1.98581	1.68569	-0.280226	-0.34928	-0.663811	-0.342094	-0.471378	-0.710122	-0.854593
TC397198			2	-1.75995	-1.48271	-0.531256	0.449696	0.0726701	0.247444	1.09827	1.20871	0.697129
zgc:112012			2	-1.46505	-0.65754	-1.44215	-0.464135	0.351946	0.240364	1.21543	1.09611	1.12503
zgc:123165			2	-1.67153	-1.08131	-1.23525	-0.0356108	0.461034	0.897847	1.01827	0.601333	1.04522
aldob			1	0.563507	0.949528	0.429274	1.09596	0.347117	0.172296	-0.220865	-1.10745	-2.22936
si:ch211-20b12.2			2	-1.96255	-1.59306	-0.259948	0.397718	0.731705	0.537802	0.633707	0.681344	0.833284
rh50			1	1.65761	1.50635	0.928498	-0.241859	-0.856541	-0.686982	-0.586013	-0.732915	-0.988151
fbxo32			2	-2.22815	-0.79418	-0.792928	0.289595	0.484921	0.430963	0.89089	0.85021	0.868679
zgc:165502			1	1.00911	1.50277	1.01952	0.608631	-0.155042	-0.62238	-0.823375	-1.25614	-1.28309
f7i			1	1.06769	1.39597	1.14795	0.730851	-0.492169	-0.908354	-0.73362	-1.01615	-1.19217
ace2			1	0.818304	1.04691	0.649356	0.799485	0.531398	0.205535	-0.850659	-1.55435	-1.64599
ch25h		✓	2	-1.61103	-1.31659	-0.709392	-0.0487482	-0.0424699	0.352437	1.24056	1.39999	0.735242
zgc:154169			1	1.26383	1.4824	0.937332	0.571719	-0.468334	-0.608888	-0.906587	-1.0724	-1.19906
zgc:152945			2	-1.83983	-1.30581	-0.979127	0.66436	0.492722	0.813755	0.874903	0.743044	0.535984
cat		✓	1	1.30444	1.48285	0.675635	0.368958	-0.134303	-0.447883	-0.37448	-1.52331	-1.35191
odc1			2	-1.44439	-0.360134	-1.55334	-0.49079	0.114162	0.259739	1.23999	1.20438	1.03038
c3b			1	1.17886	1.28887	0.830936	0.95051	-0.255319	-0.677275	-0.826831	-1.08966	-1.40009
zgc:92354			1	2.05488	1.53707	-0.172927	-0.284576	-0.772252	-0.334423	-0.349034	-0.65925	-1.01949
rhogb			2	-1.86635	-1.4775	-0.661177	0.820685	0.45784	0.39878	0.634908	0.942565	0.75025
gadd45aa			2	-1.76132	-1.32232	-0.451088	0.55362	-0.354633	0.344475	1.24346	1.27466	0.473154
snx30			2	-1.49307	-0.800268	-1.16069	-0.483846	-0.148929	0.526819	1.31514	1.1217	1.12315
zgc:136755			1	1.15056	1.54206	1.19788	0.336929	-0.588597	-0.785871	-0.754573	-0.963206	-1.13518
zgc:162969			2	-1.32795	-0.983807	-1.24965	-0.583571	0.124713	0.585883	0.925747	1.20947	1.29917
slc39a3			2	-1.87685	-0.957768	-1.04936	0.180816	0.147722	0.645027	1.3013	0.790944	0.818166
fabp1a			1	0.823352	1.00973	0.79851	0.664221	0.499835	0.238337	-0.77152	-1.62927	-1.6332
ptgs2b			2	-1.0133	-0.537431	-1.25972	-0.886707	-0.25714	-0.0106782	1.34382	1.35492	1.26624
shmt1			1	0.781477	1.39124	0.791621	0.927543	-0.138586	-0.118657	-0.653707	-1.31275	-1.66818
LOC559127			1	1.00898	1.63742	0.832975	0.630653	-0.328995	-0.431893	-0.78398	-1.35274	-1.21241
zgc:158281			2	-1.40435	-0.841435	-1.61222	-0.191525	0.894524	1.10068	1.05328	0.676212	0.324835
dysfip1			2	-1.43878	-1.41628	-0.56953	-0.572068	-0.0604161	0.683114	1.07547	1.19379	1.10469
lect2l			2	-1.57622	-1.36413	-1.1845	0.357537	0.297821	0.742048	0.875258	0.965396	0.886793
rdh8l			2	-0.516556	-0.186765	-0.859655	-0.980782	-0.961244	-0.616683	1.27631	1.3332	1.51217
mep1b			1	1.1245	1.23477	0.942926	0.88485	-0.00103014	-0.721095	-1.05312	-1.17971	-1.23209
zgc:165555			2	-0.900439	-0.777391	-1.66062	-0.594775	-0.108751	0.852303	0.767725	0.884714	1.53723
fanca			2	-1.82561	-0.803649	-1.12099	-0.156575	0.173239	0.545132	0.937346	1.14308	1.10803
mstnb			1	0.879952	1.86672	0.56328	0.774136	-0.311517	-0.699384	-0.78604	-1.19311	-1.09404
lepb			2	-1.62119	-1.19543	-1.01002	-0.206087	0.225979	0.582893	1.11556	1.15976	0.948536
zgc:162187			1	1.43357	1.30313	0.951849	0.199434	-0.208931	-0.350503	-0.588379	-1.50043	-1.23974
tnip1			2	-1.58367	-0.989601	-1.20278	-0.0823934	0.0964228	0.387668	0.871142	1.31356	1.18965
si:ch211-214j8.1			1	1.18159	1.23849	0.614416	0.742469	0.285664	-0.202976	-1.10181	-1.40718	-1.35065
si:ch211-284a13.1			1	0.514278	0.823103	-0.892654	-0.612453	-1.04546	-1.28881	-0.325202	1.29156	1.53564
ENSDART00000018102			2	-1.75415	-1.07283	-0.903865	0.109479	-0.0222697	0.31083	1.14056	1.36267	0.829572
zgc:64076			1	0.862404	1.18008	0.686518	0.781749	0.22563	-0.0557272	-0.33375	-1.58702	-1.75988
ENSDART00000025146			1	0.529145	0.900229	0.664107	0.908675	0.844907	0.258265	-1.07284	-1.27821	-1.75428
LOC100001772			1	1.0608	1.21256	0.714815	0.79337	0.444955	-0.423504	-1.07462	-1.29419	-1.43419
zgc:171945		✓	1	1.2219	1.53954	0.807552	0.678154	-0.401274	-0.612205	-1.0324	-1.11267	-1.0886
col6a2			1	0.68325	1.44024	0.262683	0.751304	0.672017	-0.150591	-0.450022	-1.59603	-1.61285
aqp7			1	0.972311	1.87145	0.503468	0.784659	-0.744052	-0.463967	-0.851865	-0.891175	-1.18083
ENSDART00000024720			2	-1.58158	-0.677512	-1.16049	-0.147399	-0.115279	0.165791	0.6795	1.14975	1.68722
wu:fb92b05			1	0.972949	1.26383	0.785761	0.620854	0.338451	-0.122332	-0.797835	-1.51946	-1.54221
LOC557419			1	0.763363	1.05267	0.711058	0.840636	0.527365	0.135154	-0.915424	-1.32136	-1.79346
si:ch211-81a5.8			2	-0.625862	-0.182739	-1.34501	-1.19637	-0.636968	1.56227	0.339642	1.35803	0.727007
ENSDART00000104622			1	1.14729	1.10696	0.931832	0.71917	0.150627	-0.239052	-1.10177	-1.1415	-1.57356
si:dkeyp-34f6.5			2	-1.14478	-0.578859	-1.6789	-0.591641	0.130947	0.411069	1.07841	1.08885	1.28491
zgc:92739			1	1.17673	1.44979	1.05322	0.575124	-0.737047	-0.350485	-0.936408	-1.26025	-0.97067
si:dkey-184p18.2			2	-1.15014	-1.03668	-1.70032	-0.181629	0.355985	0.839214	1.12531	1.03677	0.711488
ENSDART00000092131			2	-1.55149	-1.12353	-1.01645	-0.57687	0.777859	0.454019	1.22559	0.982023	0.828843
nr1d4a			2	-1.18019	-0.88645	-1.03744	-0.461002	-0.197775	0.803787	2.03137	0.845012	0.0826838
zgc:171945			1	1.22893	1.61294	0.714476	0.687107	-0.457913	-0.750669	-0.809934	-1.08787	-1.13707
ENSDART00000102619			1	0.838116	1.36149	0.622759	0.812137	0.0636662	-0.0309891	-0.445443	-1.57053	-1.65121
moxd1			2	-1.41139	-1.06569	-1.56034	0.309883	0.38439	0.320053	0.876881	1.17144	0.974779
si:ch211-147d7.2			2	-1.49335	-1.22655	-0.814243	-0.111988	-0.397845	0.552621	1.24692	1.28462	0.959805
mep1a.2			1	1.15769	1.13675	0.879296	0.616501	0.234546	-0.150067	-0.994609	-1.44406	-1.43605
ENSDART00000061763			2	-1.38902	-1.20367	-1.10715	0.00904265	-0.0734981	0.318449	0.74598	1.14017	1.5597
si:ch211-198b3.2			1	0.383939	1.59643	0.353047	0.756439	0.695453	-0.293706	-0.413098	-1.28627	-1.79224
si:ch73-107c13.2			1	1.09462	1.77685	0.494491	0.768498	-0.368599	-0.915165	-0.764216	-0.849071	-1.2374
zgc:112231			2	-1.41864	-1.15745	-0.853024	-0.426144	-0.207355	0.430582	1.05384	1.48405	1.09413
slc26a6l			1	1.59489	1.7054	0.366197	-0.379189	-0.23658	-0.232299	-0.408778	-0.99285	-1.41679
dysfip1			2	-1.50581	-1.59838	-0.392569	-0.50503	0.186222	0.695571	1.09924	1.01068	1.01007
ENSDART00000061186			1	0.697734	1.28334	0.578078	0.679243	0.672229	-0.184128	-0.476523	-1.42926	-1.82072
nr1d1			2	0.0432986	0.102373	-0.996019	-1.09969	-1.14608	-0.686245	0.872028	1.5116	1.39874
LOC555628			2	-1.32183	-0.345302	-1.15194	-0.576204	-0.47177	0.00294234	1.23891	0.944311	1.68088
ENSDART00000056494			1	1.12938	1.18285	1.04474	0.798268	-0.14857	-0.404762	-1.05471	-1.10884	-1.43835
fabp1b.1			1	0.669547	0.930699	0.905593	0.805579	0.451744	0.17718	-0.622381	-1.4478	-1.87016
rab32b			1	1.19299	1.36407	1.26025	0.0944871	-0.248839	-0.427829	-0.622395	-1.11477	-1.49796
ENSDART00000025875			1	0.422825	1.34088	0.483301	0.788755	0.443949	0.253272	-0.332139	-1.78142	-1.61942
LOC561110			2	-1.50748	-0.809183	-1.65731	0.0133352	0.596245	0.526222	0.971611	0.872502	0.994061
LOC565309			2	-1.6661	-1.37401	-1.06411	0.244696	0.447635	0.74243	0.880141	0.986693	0.802625
itln3			2	-1.86584	-1.58179	-0.541732	0.801702	0.59477	0.825547	0.538297	0.620257	0.608787
ENSDART00000083928			1	1.06102	1.46248	0.967934	0.654809	-0.295135	-0.566359	-0.641349	-1.15323	-1.49016
zgc:153647		✓	1	1.3112	1.25074	1.00001	0.656639	-0.133341	-0.955743	-0.805289	-1.20928	-1.11495
fgf10a			2	-1.45283	-1.05449	-1.06964	-0.0634554	-0.119762	0.0422126	1.23952	1.18783	1.29062
inhbaa			2	-1.37773	-0.885914	-1.24977	-0.287986	-0.252508	0.438587	1.12801	1.40216	1.08516
enpp2	✓		1	0.746618	1.27418	0.446259	0.767478	0.536662	-0.113048	-0.301097	-1.63116	-1.72589
slc27a2			1	0.886264	1.27131	0.781352	0.685252	0.118304	-0.0249864	-0.518605	-1.35633	-1.84256
grk7a			1	0.761007	0.76934	0.453666	-0.289884	-2.45964	-0.8094	0.592841	0.475686	0.506389
zgc:153921			1	0.919874	1.47014	0.894787	0.722886	-0.183191	-0.10662	-1.30609	-1.27712	-1.13467
ripk2			2	-1.77907	-1.16795	-0.919923	0.154633	0.308873	0.211729	0.901868	1.25744	1.03241
psmd3			2	-1.43741	-0.946196	-1.31452	-0.393539	0.281107	0.378344	1.19236	1.07879	1.16106
slc19a3			1	0.844024	1.41938	0.792982	0.820791	0.113818	-0.260693	-0.854086	-1.54714	-1.32907
zgc:112265			1	0.83614	1.0478	0.804138	0.835873	0.182033	0.0556776	-0.508659	-1.25794	-1.99507
si:ch211-140f21.1			1	1.1324	1.49044	0.917822	0.633256	-0.187133	-0.671563	-0.842898	-1.24487	-1.22745
alpi			1	0.915761	1.4442	0.626721	0.507924	0.259949	0.107975	-0.81866	-1.37544	-1.66842
fabp1b.1			1	0.717087	0.939908	0.833122	0.788915	0.427277	0.250076	-0.631573	-1.42292	-1.90189
spry4	✓		2	-1.18217	-1.2006	-1.47205	0.23317	0.192285	0.227545	1.42853	1.2316	0.541696
cldn5a			2	-1.8622	-0.853307	-1.25153	0.165285	0.470378	0.676729	1.1483	0.950773	0.555572
zgc:110409			1	0.678954	1.1951	0.775336	0.897639	0.430588	-0.0184169	-0.971245	-1.25855	-1.7294
slc5a11			1	0.916306	1.37679	0.842927	0.8588	0.079302	-0.383236	-1.09971	-1.07521	-1.51597
TC400127			2	-1.63956	-1.09164	-1.31276	-0.00701456	0.551394	0.722553	0.920759	0.930615	0.925648
ENSDART00000065660			1	1.40023	1.77579	0.958087	-0.479434	-0.638343	-0.69546	-0.707509	-0.656777	-0.956587
A_15_P196976			2	-1.79471	-1.36817	-0.704335	0.262032	0.200681	0.309296	0.960446	1.11931	1.01544
ENSDART00000057600			1	1.15244	1.22806	0.823315	0.742045	-0.0976525	-0.0682877	-0.946641	-1.34174	-1.49154
im:7136220			2	-1.55174	-0.677934	-1.33625	-0.131777	-0.047222	0.208656	1.07373	1.4536	1.00894
ephx1l			1	1.09158	1.69671	0.772418	0.341689	-0.241249	-0.344111	-0.688989	-1.07776	-1.55028
si:ch211-119o8.7			2	-0.935341	-0.575653	0.042497	0.755235	0.551391	1.62999	0.953126	-0.7518	-1.66944
LOC566971			1	0.609704	1.2794	1.03004	0.957997	0.243154	-0.315538	-1.13225	-1.31592	-1.35658
si:ch211-284o19.6			1	1.67233	1.53704	0.773616	-0.0267855	-0.673598	-0.646786	-0.766555	-0.802622	-1.06664
A_15_P200061			2	-1.64266	-1.22657	-0.419181	-0.0672377	-0.268212	-0.0484839	1.05887	1.36314	1.25033
cyp4v2			1	1.2736	1.3955	0.923394	0.655103	-0.334687	-0.694159	-0.866824	-1.03881	-1.31313
ENSDART00000081440			2	-1.94827	-0.939895	-1.09367	0.203583	0.362811	0.917573	0.699239	0.939722	0.858902
LOC100329864			2	-1.05711	0.296616	-1.32515	-0.697874	-0.5622	-0.452284	1.08565	1.06138	1.65097
si:ch211-235e18.3			2	-0.230702	0.811156	-2.3579	-0.459779	-0.236652	-0.111711	1.2243	0.789735	0.571551
slc15a2			1	1.10298	1.45063	0.754947	0.764537	0.0577971	-0.778879	-0.803786	-1.16962	-1.37861
zgc:175220			2	-0.938053	-0.508587	-1.16773	-0.748608	-0.638156	0.0465954	0.860405	1.56779	1.52634
wu:fa99f12			1	-0.0668195	1.51469	-0.654645	0.827277	1.18246	0.0866321	0.00264363	-1.45211	-1.44012
LOC799527			2	-1.86949	-1.42569	-0.625405	1.07477	0.411579	0.26702	0.544781	1.0016	0.620836
ENSDART00000019941			2	-1.4524	-1.02711	-1.01312	-0.231878	-0.142753	0.171022	0.987478	1.53035	1.17842
ENSDART00000055160			2	-1.81761	-1.04943	-0.856003	0.198976	-0.16388	0.405654	0.945776	1.22784	1.10868
snx10b			2	-1.7939	-1.15546	-0.8826	0.126856	-0.00255845	0.537709	0.981432	1.1421	1.04643
slc16a9b			2	-1.91426	-0.583178	-1.31702	-0.104709	0.633429	0.734625	1.13368	0.807017	0.610408
TC422582			1	0.839855	1.21607	0.870334	0.815797	0.165127	-0.0348762	-0.828809	-1.37018	-1.67332
LOC563341			2	-2.15509	-0.848619	-0.937008	0.320407	0.755067	0.606003	0.651771	0.78628	0.821194
ldhbb			1	0.833651	1.28178	0.822658	0.750204	0.210743	-0.195823	-0.550646	-1.39297	-1.75959
zgc:153034			1	1.28071	1.74416	0.846178	0.257275	-0.915608	-0.988312	-0.623043	-0.642556	-0.958807
m17			2	-1.95445	-1.69746	-0.00838453	0.563497	0.417249	0.610761	0.736223	0.711741	0.620825
zgc:162271			2	-1.52205	-0.681909	-1.14388	-0.510751	-0.0743996	0.221589	1.2078	1.22329	1.28031
apobl			1	0.781113	1.22482	0.679081	0.787649	0.354042	0.148626	-0.843503	-1.41582	-1.71601
tnfb	✓		2	-1.83079	-1.64996	-0.142212	0.566471	0.00743367	0.418658	0.818912	1.12712	0.684372
zgc:163027			1	1.2314	1.51316	1.05977	0.389245	-0.384486	-0.888029	-0.823928	-1.27784	-0.819293
shbg			1	1.08131	1.25201	0.943954	0.76842	-0.0708818	-0.334255	-0.874584	-1.18963	-1.57634
tmx3			1	0.509162	0.719931	1.01742	1.31876	0.486276	-0.186622	-0.939776	-1.37463	-1.55052
wt1b			2	-1.69529	-0.792549	-0.92455	-0.157344	-0.192404	0.073621	1.06503	1.32303	1.30045
cyp4v2		✓	1	1.395	1.51083	0.919385	0.308216	-0.34033	-0.749189	-0.84203	-0.998981	-1.20291
zgc:113651			2	-1.66874	-1.3088	-0.439377	0.218027	-0.535662	0.507173	0.671133	1.28027	1.27598
zgc:113263			2	-1.68966	-0.435745	-1.65939	-0.0458078	0.65803	1.13875	0.517601	0.919929	0.596293
zgc:113071			2	-1.75376	-0.934923	-1.19167	0.147564	0.171496	0.337366	1.06848	1.09379	1.06167
mmp13a			2	-1.95261	-1.12858	-0.391248	-0.240664	0.0982852	0.340599	1.09541	1.13089	1.04792
zgc:123103			1	1.00543	1.10648	0.912555	0.724173	0.16584	-0.140496	-0.696331	-1.27471	-1.80295
zgc:103612			2	-1.28846	-0.97132	-1.26524	-0.700135	0.25928	0.680035	1.38096	1.11736	0.787511
rdh1			1	0.646334	1.38179	1.00292	0.782215	-0.037162	-0.000664896	-0.901666	-1.20068	-1.67308
si:ch211-154o6.6			2	-2.00167	-1.05764	-1.00643	0.509279	0.533487	0.866318	0.638224	0.819113	0.699322
hbl4	✓		1	1.19715	1.34534	1.06065	0.819636	-0.836912	-0.915275	-0.748562	-1.04622	-0.87581
lygl1			2	-1.67802	-1.50026	-0.857999	0.792516	0.259765	0.663844	0.725864	1.15996	0.434332
zgc:171537			1	0.935463	1.11266	1.05395	0.802093	-0.00723441	-0.132242	-0.779714	-1.33092	-1.65405
ENSDART00000098015			1	0.819504	1.04972	0.597481	0.704104	0.360055	0.210209	-0.357665	-1.27441	-2.109
slc25a37		✓	2	-1.29382	-1.11325	-0.732082	-0.348951	-0.559295	0.182507	1.39472	1.44336	1.02681
si:dkeyp-113d7.4			1	1.09747	1.12363	0.583258	0.711547	0.290292	0.0327108	-0.621219	-1.47009	-1.7476
ENSDART00000056990			1	1.04321	1.11767	0.956065	0.742082	0.0314119	-0.183013	-0.670817	-1.29154	-1.74506
abcg2a			1	0.569888	1.35815	0.550979	0.820131	0.529952	0.0282008	-0.647809	-1.6419	-1.56759
zgc:123103			1	0.955677	1.11543	0.932698	0.730781	0.178467	-0.122306	-0.683552	-1.33319	-1.774
fdps			1	1.31626	1.67769	0.71163	0.286351	-0.652746	-0.580341	-0.43422	-0.837467	-1.48716
A_15_P214976			1	2.71047	0.0788563	-0.457053	-0.424259	-0.260178	-0.5167	-0.604362	-0.721418	0.194647
TC432472			2	-2.09486	-0.89109	-0.934359	0.421281	0.815263	0.867043	1.00124	0.496079	0.319403
A_15_P216886			2	-1.76398	-0.924871	-1.07572	-0.252701	0.327902	0.457933	0.989444	1.15633	1.08566
TC433514			2	-1.7375	-1.15468	-1.19565	0.107503	0.652225	0.777724	0.869306	0.902628	0.778448
ENSDART00000100559			1	1.58807	1.64744	0.897723	-0.729791	-0.684996	-0.557984	-0.516885	-0.705359	-0.938209
im:7137886			2	-1.11235	-0.954193	-1.0597	-0.511246	-0.350367	0.0686521	0.980922	1.64439	1.2939
TC393502			1	0.214945	0.632451	0.041705	0.911948	0.94393	0.990943	-0.359488	-1.59319	-1.78324
si:dkey-27h10.2			2	-1.90399	-1.36053	-0.775889	0.336552	0.537806	0.848633	0.794069	0.826	0.697344
zgc:171352			1	1.15973	1.46579	1.05287	0.60924	-0.383357	-0.764974	-1.01536	-1.12551	-0.998441
TC394538			1	0.946183	1.04291	0.780421	0.956454	0.222951	-0.129657	-0.799709	-1.17188	-1.84766
mogat2			1	1.0308	1.41121	1.03976	0.638344	-0.129996	-0.548015	-0.879135	-1.07791	-1.48505
EB954337			2	-1.39482	-0.489998	-1.86146	-0.11661	0.697241	1.01572	1.14631	0.490168	0.513447
TC389594			2	-2.01503	-1.53982	-0.0237416	1.06201	0.376493	0.252522	0.685612	0.746335	0.455624
itih2			1	0.976705	1.24919	0.895805	0.823023	0.0959523	-0.269091	-0.911834	-1.38738	-1.47237
aqp7			1	1.04951	1.65872	0.542196	0.869844	-0.358726	-0.588381	-0.801907	-0.896476	-1.47478
ENSDART00000051720			2	-1.61809	-1.02116	-1.18094	-0.308349	0.351597	0.642099	0.887377	1.13863	1.10883
illr4			2	-1.69728	-1.36482	-1.05056	0.255009	0.756134	1.00051	0.832434	0.540757	0.727803
TC410823			2	-1.87985	-0.859206	-1.23784	0.58402	0.382201	0.253871	1.14215	0.941565	0.673079
EB883024			1	1.78371	1.76619	0.150252	-0.296844	-0.524545	-0.492494	-0.462142	-0.908121	-1.01601
CO957987			2	-1.75256	-0.958594	-1.01235	-0.283314	0.227119	0.557225	0.847905	1.14132	1.23324
zgc:194007			2	-2.04037	-1.27445	-0.319062	0.077669	0.239596	0.869211	1.08377	0.988099	0.37553
A_15_P257311			1	0.815706	1.23637	0.51111	1.02275	0.0582165	0.248447	-1.02342	-1.06704	-1.80214
wu:fb58h05			1	1.01101	1.28081	0.914422	0.889002	-0.0637505	-0.409754	-0.900793	-1.2471	-1.47385
TC378363			2	-1.82476	-0.979773	-1.28349	0.276939	0.645345	0.828052	0.983239	0.683481	0.67097
EH434011			1	0.957709	1.23644	0.857801	0.789	-0.0015945	-0.204537	-0.546276	-1.33704	-1.75149
dgat1b			2	-1.52128	-1.26332	-1.12761	0.258655	0.0957614	0.383382	0.68367	1.35904	1.1317
zgc:194887			1	1.15437	1.64912	1.00533	0.31538	-0.730304	-1.10942	-0.311498	-0.863662	-1.10931
zgc:153096			2	-1.78989	-1.04612	-1.21418	1.23998	0.55842	0.486129	0.461082	0.850314	0.454266
TC394080			2	-1.61382	-0.960115	-1.07602	-0.484714	0.39571	0.546038	1.45357	0.888672	0.850677
zgc:174917			2	-1.6574	-1.46954	-1.06252	0.622739	0.571324	0.812517	0.753275	0.735219	0.694384
wu:fb78a10			2	-1.38501	-0.711762	-1.04421	-0.35448	-0.427265	0.111862	0.811977	1.56295	1.43594
si:ch211-194c3.6			1	1.55334	1.7152	0.345853	0.00649566	-0.0904019	-0.585198	-0.607371	-0.977755	-1.36016
A_15_P269251			2	-1.4298	-0.443313	-1.42574	-0.325202	-0.214582	0.291111	0.999842	0.923949	1.62373
TC367623			1	0.884714	1.36669	0.591294	0.647829	0.419162	-0.264867	-0.43777	-1.59962	-1.60744
LOC567149			2	-1.60643	-1.34204	-1.16982	0.334286	0.299677	0.776659	0.874066	0.913466	0.920139
apoa4			1	0.816275	1.08354	0.824269	0.5931	0.34933	0.317933	-0.839686	-1.21496	-1.9298
LOC563341			2	-2.18802	-0.783844	-0.951886	0.402846	0.802079	0.566615	0.607355	0.73238	0.812479
TC391869			2	-1.55701	-1.10596	-1.34763	1.09456	0.917247	1.03164	0.262462	0.111924	0.59276
zgc:154020			2	-1.68537	-1.23525	-1.2679	0.815107	0.819217	0.740493	0.647785	0.436433	0.72949
A_15_P281836			1	1.51513	1.70927	0.531137	0.213972	-0.525609	-0.918754	-0.657993	-0.652116	-1.21503
ugt1a7			1	1.12495	1.42607	1.14109	0.381967	-0.254592	-0.377855	-0.938418	-1.37736	-1.12584
A_15_P284056			2	-1.695	-1.31202	-0.780496	0.874532	-0.0158963	-0.0472024	0.824415	1.20738	0.944296
ENSDART00000112377			2	-1.42937	-1.04836	-0.987854	-0.434004	0.0306342	0.134573	1.17509	1.37642	1.18288
EH494058			2	-1.59287	-1.37657	-1.15026	0.3717	0.278526	0.752505	0.872674	0.907251	0.937045
TC395244			2	-1.40578	-0.730826	-0.597059	0.751362	1.52671	1.14147	0.826381	-0.523194	-0.989064
TC397654			1	1.05621	1.35096	0.546787	0.674983	0.260121	-0.360233	-0.384097	-1.48544	-1.65929
TC380173			1	1.03118	1.46007	0.786688	0.806144	-0.0468034	-0.46673	-0.994589	-1.22053	-1.35543
ENSDART00000019941			2	-1.23188	-0.919932	-1.26027	-0.392877	-0.10749	0.123297	1.15458	1.49514	1.13944
TC438911			2	-0.736255	-0.597726	-1.14894	-0.769636	-0.615492	-0.0427729	0.833346	1.10417	1.9733
slc26a6l			1	1.50987	1.72689	0.394147	-0.418925	-0.192422	-0.111289	-0.579821	-0.769982	-1.55847
TC412236			2	-1.69117	-1.21899	-1.25459	0.803753	0.843128	0.916277	0.59401	0.396316	0.611266
CT618779			1	1.41429	1.86249	0.563671	0.104075	-1.03711	-0.67493	-0.716106	-0.692069	-0.82431
TC429900			2	-1.80682	-1.49756	-0.721088	0.511978	0.338012	0.651259	0.92788	0.934363	0.661982
TC416414			2	-1.9632	-0.585387	-1.23517	0.153442	0.35107	0.620739	1.34166	0.856326	0.46052
TC450805			2	-1.34495	-1.03684	-1.61413	-0.0140612	0.572936	0.585248	1.06766	1.12467	0.659466
A_15_P333534			1	0.856244	0.717641	0.79278	1.06005	0.225306	0.180187	-0.472029	-1.52482	-1.83535
A_15_P338590			2	-1.63357	-0.584321	-1.39854	-0.0948672	0.648014	0.51891	1.71497	0.574092	0.255315
TC414302			2	-1.93438	-1.08611	-0.825594	0.30975	0.9334	0.796601	1.24239	0.497187	0.0667552
TC370686			2	-1.89561	-0.738668	-1.33145	0.0975856	0.570932	0.706869	0.95317	0.865707	0.771462
TC380832			1	0.504317	1.34566	0.392254	0.808718	0.510794	0.0790624	-0.236491	-1.63437	-1.76995
TC410851			1	1.13585	1.46218	1.16311	0.358355	-0.347889	-0.39581	-1.03472	-1.20179	-1.1393
TC416291			1	1.07159	1.30376	1.09234	0.807124	-0.279056	-0.599589	-1.19461	-1.19907	-1.00249
TC403327			2	-0.908063	-0.354571	-1.6505	-0.407965	-0.558051	0.0785	1.14974	1.27088	1.38003
A_15_P356510			2	-1.74939	-0.493111	-1.63831	0.471233	0.242335	0.842748	0.503081	0.676643	1.14477
CT611238			2	-1.48945	-0.92509	-1.60731	0.278082	0.264998	0.626891	0.715959	1.13164	1.00427
CN168295			1	0.704411	0.713581	-0.289596	-0.645774	-1.51939	-1.01719	-0.630272	1.06762	1.61661
A_15_P363435			2	-1.65188	-1.47043	-0.8823	0.681104	0.15988	0.700587	0.986323	1.11731	0.359403
ptgs2b		✓	2	-0.977484	-0.59181	-1.22604	-0.924974	-0.19646	-0.0581111	1.27209	1.4582	1.2446
allc			1	1.1783	1.37674	1.00907	0.495224	-0.158645	-0.298561	-1.17019	-1.29314	-1.13879
shbg			1	1.07579	1.27054	0.944253	0.759826	-0.102229	-0.304439	-0.858992	-1.24904	-1.5357
TC429594			2	0.753715	1.49948	-1.26819	-1.31156	-1.19169	-0.352356	0.8449	0.701016	0.324683
ENSDART00000111689			2	-1.06591	-0.383827	-1.15374	-0.831309	-0.336134	-0.245032	1.03	1.45809	1.52787
CT616419			2	-1.57436	-1.11504	-1.23217	-0.282521	0.615451	0.7731	1.06443	1.01225	0.738859
hpx			1	0.861843	1.14039	0.754186	0.853734	0.307932	-0.271897	-0.634982	-0.979545	-2.03166
TC387330			2	-1.33738	-1.37698	-1.00555	-0.335678	0.33153	0.410482	1.34046	1.27783	0.695293
hpx			1	0.841079	1.11902	0.789877	0.861971	0.396513	-0.321546	-0.716105	-0.991851	-1.97896
CT618398			2	-1.507	-1.19502	-1.18393	0.0699561	0.109627	0.420605	1.36077	0.941724	0.983272
CT643067			2	-1.73795	-1.00344	-1.14428	-0.185288	0.479378	0.551263	0.92566	1.09237	1.02229
AL922371			1	1.10495	1.39948	0.540231	0.716344	0.0407532	-0.197225	-0.646811	-1.17672	-1.781
zgc:171352			1	1.26627	1.45031	1.08584	0.458403	-0.523998	-0.659123	-0.868666	-1.11959	-1.08945
EB958401			1	1.11031	1.14202	0.781958	0.572713	0.480775	-0.289086	-0.759518	-1.43704	-1.60215
TC409548			2	-1.29559	-0.613211	-0.391422	0.79152	1.45492	1.18172	0.819176	-0.766472	-1.18065
DV584912			2	-1.94456	-1.67223	-0.0440593	0.6262	0.278834	0.520635	0.649553	0.807602	0.778024
NP9867263			2	-1.26255	-0.584501	-1.46733	-0.647958	0.289913	0.78877	1.66528	0.976501	0.241884
NP13316190			2	-1.46429	-0.922565	-1.6411	0.129234	0.521683	0.642673	1.13471	0.653843	0.945816
scpp8			2	-1.71437	-1.31253	-0.693336	-0.120684	0.179887	0.36026	0.920947	1.16904	1.21078
LOC565111			2	-1.527	-0.50312	-1.45754	-0.336004	0.190714	0.314166	1.47164	0.631119	1.21602
zgc:112320			2	-0.718977	-1.0707	-1.2174	-0.395989	-0.488762	-0.092211	1.13921	1.65274	1.19209
TC424668			2	-1.08897	-1.0666	-1.28402	-0.617612	-0.0280523	0.482633	1.20227	0.99236	1.40798
c8b			1	1.10881	1.36663	1.07094	0.77336	-0.411139	-0.62792	-1.11629	-1.13775	-1.02664
ebi3			1	0.915198	1.02683	0.751847	0.978745	0.273191	-0.139136	-0.761266	-1.15254	-1.89287
LOC100007703			1	0.884521	1.39571	0.932293	0.752828	-0.122156	-0.0998043	-0.968587	-1.28526	-1.48954
TC379879			1	0.951081	1.16507	0.926242	0.834714	0.00219581	-0.194743	-0.659691	-1.2523	-1.77257
hpx		✓	1	0.845048	1.11732	0.830953	0.882541	0.326703	-0.363404	-0.676978	-0.98927	-1.97291
im:7138989			1	1.62625	1.88847	0.130709	-0.432033	-0.449661	-0.326081	-0.512286	-1.2462	-0.679166
TC411007			2	-1.7324	-0.801387	-1.36267	0.856887	1.25474	0.956245	0.392509	0.335311	0.100767
zgc:77439			1	0.54674	1.22685	0.308291	0.962723	0.506798	-0.00378575	-0.167024	-1.39441	-1.98618
TC426046			1	0.912259	1.14539	0.915152	0.608944	0.369053	-0.0139139	-0.863431	-1.39084	-1.68262
CT642235			1	0.471081	1.46996	-0.456935	0.473461	0.980735	0.342597	-0.167105	-1.21826	-1.89554
TC412985			2	-1.43285	-0.914681	-1.28251	-0.348643	0.767892	1.23198	1.38822	0.555038	0.0355575
A_15_P436275			1	1.05373	1.53701	0.731579	0.619392	-0.00186013	-0.468791	-0.679125	-1.27348	-1.51845
TC436805			2	-1.16887	-0.273461	-0.490797	-0.881943	0.553901	2.33872	0.675626	-0.267621	-0.485548
TC437413			2	-1.66904	-1.17894	-1.17091	-0.0826083	0.60052	0.77026	0.849688	0.912628	0.968394
TC381492			2	-1.5751	-0.690193	-1.23981	-0.346129	0.0434219	0.30853	0.970997	0.990525	1.53776
TC399000			1	0.993992	1.4463	0.750082	1.04284	-0.296379	-0.799581	-0.629447	-1.22116	-1.28665
LOC566344			1	0.874949	1.30909	0.58501	0.95342	0.206584	-0.0576327	-0.950815	-1.62538	-1.29522
comtd1			1	1.23886	1.0911	0.901873	0.850731	-0.0943679	-0.456059	-0.781015	-1.12418	-1.62694
slc13a3			1	0.962884	1.30073	0.699303	0.806684	0.171041	-0.120011	-0.810181	-1.43546	-1.57499
zgc:153048			2	-1.66763	-1.17965	-1.11707	0.754443	0.35813	-0.00875666	0.733093	1.26579	0.861642
cyb5r2			1	1.25532	1.31488	0.771286	0.651801	-0.156302	-0.294742	-0.73504	-1.199	-1.60821
EH437871			2	-1.35418	-0.733122	-1.0656	-0.601093	-0.33492	0.687503	1.24043	1.6608	0.500187
wu:fk66c03			2	-1.85667	-0.627991	-1.41946	0.0315712	0.463606	0.759798	0.962867	0.869884	0.816396
gpcpd1			2	-1.64253	-0.701539	-1.65445	0.221169	0.61441	1.11198	0.702538	0.614584	0.733839
EV754570			2	-1.49892	-0.919549	-1.29136	-0.418836	0.479374	0.457686	1.45064	0.817966	0.923005
acsf2			1	1.29915	1.61791	0.842564	0.435369	-0.404309	-0.7762	-0.996748	-1.00573	-1.012
cebpb			2	-1.09267	-0.746805	-1.74204	-0.141277	-0.00962591	0.236351	1.28612	1.24938	0.960563
card9			2	-1.9078	-1.45361	-0.514332	0.99731	0.224788	0.472913	0.490659	0.995094	0.694983
ENSDART00000113885			2	-2.2233	-1.11364	0.289816	1.41321	0.610918	0.508195	0.187277	0.251522	0.0760003
si:ch211-214j8.1			1	1.17406	1.23246	0.616732	0.719425	0.311664	-0.177398	-1.08285	-1.39254	-1.40156
arrdc3			2	-1.94997	-0.65791	-1.31789	0.236381	0.399841	0.626175	1.06447	0.733295	0.865603
acsf2			1	1.29248	1.56981	0.877883	0.419889	-0.293071	-0.712432	-0.982012	-1.0715	-1.10104
A_15_P496342			1	0.925387	1.57989	0.820116	0.835553	-0.114957	-0.671884	-1.02964	-1.12858	-1.21589
LOC571601			1	1.02605	1.53369	1.04153	0.592368	-0.485203	-0.393176	-0.874463	-1.10668	-1.33412
A_15_P503227			2	-1.11034	-0.300398	-1.41867	-0.168168	-0.479518	-0.437471	1.14209	1.20315	1.56932
TC399487			2	-1.48587	-0.724533	-1.34652	-0.231174	0.0115892	0.43625	0.969271	0.705939	1.66505
ephx2			2	-1.59323	-0.815231	-1.457	0.577967	0.0806257	0.720097	0.133542	1.05749	1.29574
fanca			2	-1.8634	-0.662379	-1.17679	-0.197713	0.321463	0.403892	0.898068	1.14344	1.13341
zgc:123103			1	1.01842	1.11812	0.888193	0.718937	0.230782	-0.088187	-0.929409	-1.24337	-1.71349
zgc:136978			1	1.33639	1.53061	1.09967	0.164881	-0.684929	-0.742764	-0.566645	-1.13595	-1.00126
A_15_P516667			2	-1.5506	-1.10004	-1.43945	0.586357	0.415777	0.499927	0.820218	1.27863	0.489169
TC381926			1	0.784359	1.01384	0.616478	0.809377	0.698366	0.11452	-0.871748	-1.42165	-1.74353
AI658040			2	-1.72535	-1.10873	-1.22783	0.0710086	0.600357	0.736581	0.91008	0.993324	0.750565
zgc:55813			2	-1.75755	-0.80012	-1.38578	0.917092	1.14512	0.852115	0.462907	0.503802	0.0624186
CK236112			2	-1.86437	-1.17464	-0.556736	0.00259449	1.11828	1.07841	1.13797	0.344282	-0.0857873
A_15_P523047			2	-1.6797	-1.15769	-1.22739	0.0406803	0.578678	0.792521	0.914143	0.9693	0.769457
CT694709			2	-1.49565	-0.948296	-1.24306	-0.372884	0.0950729	0.743649	0.761304	1.151	1.30886
A_15_P525892			2	-1.82556	-0.737091	-1.20333	-0.211203	0.895897	1.21249	0.889235	0.699737	0.279817
zgc:92164			2	-1.81901	-0.670748	-1.32874	-0.138276	1.08756	0.661642	1.1049	0.611929	0.490733
ENSDART00000065660			1	1.45838	1.6359	1.05678	-0.403311	-0.559007	-0.644738	-0.723519	-0.976433	-0.844056
TC448483			2	-1.72153	-0.937098	-1.25169	0.297629	0.298102	0.249706	1.196	1.23013	0.638747
A_15_P534772			2	-1.80687	-0.960768	-1.10411	-0.138592	0.474904	0.50947	0.856562	1.05389	1.11552
ENSDART00000025875			1	0.341885	1.33994	0.391806	0.801845	0.639284	0.275846	-0.441554	-1.71562	-1.63343
TC366506			2	-2.00122	-0.38661	-1.28266	-0.101235	0.307654	0.698984	1.10645	0.889392	0.769235
ebi3			1	0.945643	1.01603	0.749873	0.976345	0.260673	-0.156203	-0.748675	-1.15236	-1.89132
opn1mw2			1	0.284399	0.374451	0.564784	1.15506	0.978631	0.0883437	-0.016873	-1.33916	-2.08964
rh50			1	1.6429	1.54707	0.753337	-0.100629	-0.708115	-0.662056	-0.611381	-0.553493	-1.30764
il8			2	-1.59907	-1.33262	-0.371016	-0.0207728	-0.323668	0.0385863	1.13033	1.43183	1.04641
LOC566344			1	0.44959	1.27104	0.610616	0.888102	0.497039	0.090642	-0.483515	-1.59526	-1.72825
LOC797982			2	-1.98557	-0.577264	-1.37157	0.26855	0.620715	0.605524	0.963004	0.764852	0.711766
wu:fb93c12			2	-1.52197	-1.31305	-1.27414	0.325395	0.288568	0.637746	0.914893	1.06181	0.880752
EH604403			2	-1.44896	-1.02078	-1.55544	0.808301	1.09336	1.04613	0.571432	0.396895	0.109058
TC408902			1	0.782405	1.10144	1.0768	0.660213	0.220074	0.0310007	-0.702026	-1.50445	-1.66545
ENSDART00000081456			2	-1.31931	-0.505456	-1.0379	-0.985177	-0.0345116	0.0878034	1.00236	1.24729	1.54491
csf3			2	-1.9262	-1.38734	-0.102073	0.257508	-0.0749499	0.11592	1.08566	1.13221	0.89927
EH442186			2	-0.876585	-0.329683	-0.730482	-0.444	0.377445	2.49253	0.61672	-0.402769	-0.703173
A_15_P570157			1	1.17335	1.72202	0.699993	0.514294	-0.49266	-0.548892	-0.831155	-0.829831	-1.40712
LOC559127			1	0.99787	1.64951	0.854383	0.632684	-0.33664	-0.475242	-0.812639	-1.29785	-1.21208
ENSDART00000109928			1	1.26476	1.93086	-0.0787729	0.529485	-0.441046	-0.391701	-0.898724	-1.40273	-0.51213
LOC796252	✓		2	-1.52315	-1.37709	-0.886156	1.10667	0.219703	0.203643	0.597651	1.51894	0.139789
wu:fb62f08			1	1.37827	1.64338	0.949831	0.127938	-0.646851	-0.643099	-0.987697	-0.995112	-0.826654
ENSDART00000114596			1	1.20587	1.36417	0.562358	0.732492	0.244426	-0.4505	-0.953102	-1.33538	-1.37033
TC396303			2	-1.92308	-1.00875	-1.11483	0.217426	0.595191	0.824	0.80372	0.914379	0.691942
sesn2			2	-1.41631	-0.54846	-1.60716	0.0173665	-0.200963	0.30979	1.2451	1.13199	1.06864
TC397847			1	1.37253	1.68164	0.759094	0.254936	-0.738552	-0.60418	-0.648195	-0.756851	-1.32043
TC397960			1	1.8827	1.71017	-0.844626	-0.583911	-0.486945	-0.255684	-0.0315067	-0.37369	-1.01651
TC413842			2	-1.62883	-0.708335	-1.21268	-0.361218	0.235767	0.311172	1.41837	1.2786	0.667151
CA496286			2	-1.89965	-0.921191	-1.04475	0.582025	0.185195	0.153279	0.705905	1.27676	0.962423
rln2			1	1.28598	1.20158	1.10808	0.641506	-0.515122	-0.400364	-0.782454	-1.243	-1.29621
