# Supplementary material for: Dynamic Transcript Profiling of Candida albicans Infection in Zebrafish: A Pathogen-Host Interaction Study
Source: PLoS One. 2013 Sep 3;8(9):e72483. doi: 10.1371/journal.pone.0072483 (PMC3760836; doi:10.1371/journal.pone.0072483)
Supplement: Table S6 — Zebrafish gene ontology analysis. Gene ontology analysis result of 576 significant zebrafish host genes using DAVID. (XLS) [file pone.0072483.s008.xls]

## Sheet: Table S6
Table S6 – Zebrafish gene ontology analysis
Annotation Cluster 1	Enrichment Score: 4.510844284593555
Category	Term	Count	%	PValue	Genes	List Total	Pop Hits	Pop Total	Fold Enrichment	Bonferroni	Benjamini	FDR
SP_PIR_KEYWORDS	iron	20	5.05051	5.37067e-08	CYP51, ZGC:198419, ZGC:153647, CYP46A1, ZGC:171945, ZGC:154042, ZGC:55856, CYP4V2, ZGC:56326, SC4MOL, CYP2J30, AMDHD1, CYP2J22, HPX, CH25H, SLC25A37, DPYD, CAT, ZGC:92066, CYP2J28	199	183	8377	4.6006	8.32451e-06	8.32451e-06	6.44984e-05
GOTERM_MF_FAT	GO:0005506~iron ion binding	24	6.06061	2.6966e-07	ZGC:198419, CYP51, ZGC:153647, CYP46A1, ZGC:171945, EGLN3, PAH, ZGC:154042, ZGC:55856, CYP4V2, ZGC:56326, SC4MOL, CYP2J30, AMDHD1, CYP2J22, HPX, CH25H, PTGS2B, SLC25A37, DPYD, CAT, SC5DL, ZGC:92066, CYP2J28	228	252	8417	3.51587	8.11644e-05	8.11644e-05	0.00036053
COG_ONTOLOGY	Secondary metabolites biosynthesis, transport, and catabolism	10	2.52525	1.81317e-06	CYP51, ZGC:153647, CYP46A1, ZGC:171945, CYP2J22, ZGC:154042, CYP4V2, ZGC:55856, CYP2J28, CYP2J30	34	93	2482	7.84946	3.08234e-05	3.08234e-05	0.00131282
SP_PIR_KEYWORDS	oxidoreductase	23	5.80808	2.94278e-06	CYB5R2, ZGC:153647, ZGC:171945, CYP46A1, ADH8B, HGD, ZGC:154042, RDH1, ZGC:55856, CYP4V2, ZGC:56326, MOXD1, SC4MOL, CYP2J30, CYP2J22, CH25H, HSD17B3, DIO1, DPYD, CAT, WWOX, RDH8L, CYP2J28	199	306	8377	3.16404	0.000456027	0.00022804	0.00353403
SP_PIR_KEYWORDS	Monooxygenase	12	3.0303	3.55695e-06	ZGC:153647, CYP46A1, ZGC:171945, CYP2J22, CH25H, ZGC:154042, CYP4V2, ZGC:55856, ZGC:77439, MOXD1, CYP2J28, CYP2J30	199	83	8377	6.08609	0.000551177	0.000183759	0.0042716
SP_PIR_KEYWORDS	heme	12	3.0303	2.6539e-05	CYP51, ZGC:153647, CYP46A1, ZGC:171945, CYP2J22, HPX, ZGC:154042, CYP4V2, CAT, ZGC:55856, CYP2J28, CYP2J30	199	102	8377	4.95241	0.00410514	0.00102787	0.031867
INTERPRO	IPR017973:Cytochrome P450, C-terminal region	10	2.52525	3.37326e-05	CYP51, ZGC:153647, CYP46A1, ZGC:171945, CYP2J22, ZGC:154042, CYP4V2, ZGC:55856, CYP2J28, CYP2J30	335	66	13480	6.09679	0.0212918	0.0107032	0.0502273
INTERPRO	IPR017972:Cytochrome P450, conserved site	10	2.52525	3.81296e-05	CYP51, ZGC:153647, CYP46A1, ZGC:171945, CYP2J22, ZGC:154042, CYP4V2, ZGC:55856, CYP2J28, CYP2J30	335	67	13480	6.00579	0.0240336	0.00807626	0.0567726
GOTERM_BP_FAT	GO:0055114~oxidation reduction	30	7.57576	6.15271e-05	CYB5R2, ZGC:153647, ADH8B, EGLN3, ZGC:154042, PAH, ZGC:55856, ZGC:56326, SC4MOL, CYP2J30, CH25H, HSD17B3, DAO.3, CAT, WWOX, ZGC:171945, CYP46A1, HGD, RDH1, CYP4V2, MOXD1, CYP2J22, PTGS2B, HAO2, DIO1, DPYD, ZGC:77439, SC5DL, RDH8L, CYP2J28	201	504	7504	2.22222	0.0384358	0.0194062	0.0915757
INTERPRO	IPR001128:Cytochrome P450	10	2.52525	7.60018e-05	CYP51, ZGC:153647, CYP46A1, ZGC:171945, CYP2J22, ZGC:154042, CYP4V2, ZGC:55856, CYP2J28, CYP2J30	335	73	13480	5.51217	0.0473341	0.0120496	0.113132
INTERPRO	IPR002401:Cytochrome P450, E-class, group I	9	2.27273	0.000172671	ZGC:153647, CYP46A1, ZGC:171945, CYP2J22, ZGC:154042, CYP4V2, ZGC:55856, CYP2J28, CYP2J30	335	64	13480	5.65858	0.104322	0.0181947	0.256857
GOTERM_MF_FAT	GO:0020037~heme binding	12	3.0303	0.000377573	CYP51, ZGC:153647, CYP46A1, ZGC:171945, CYP2J22, PTGS2B, ZGC:154042, CYP4V2, CAT, ZGC:55856, CYP2J28, CYP2J30	228	120	8417	3.69167	0.107448	0.0280177	0.50363
GOTERM_MF_FAT	GO:0046906~tetrapyrrole binding	12	3.0303	0.000573745	CYP51, ZGC:153647, CYP46A1, ZGC:171945, CYP2J22, PTGS2B, ZGC:154042, CYP4V2, CAT, ZGC:55856, CYP2J28, CYP2J30	228	126	8417	3.51587	0.158649	0.0339593	0.764369
GOTERM_MF_FAT	GO:0009055~electron carrier activity	14	3.53535	0.00138798	CYP51, ZGC:153647, CYB5R2, CYP46A1, ZGC:171945, ZGC:154169, ZGC:154042, ZGC:55856, CYP4V2, CYP2J30, CYP2J22, HAO2, DPYD, CYP2J28	228	184	8417	2.80888	0.341685	0.0673066	1.83986
PIR_SUPERFAMILY	PIRSF000045:cytochrome P450 CYP2D6	5	1.26263	0.00954572	ZGC:171945, CYP2J22, ZGC:55856, CYP2J28, CYP2J30	144	25	4173	5.79583	0.762773	0.762773	10.8223
Annotation Cluster 2	Enrichment Score: 3.321280883734422
Category	Term	Count	%	PValue	Genes	List Total	Pop Hits	Pop Total	Fold Enrichment	Bonferroni	Benjamini	FDR
SMART	SM00120:HX	7	1.76768	4.27372e-07	HPX, MMP9, MMP14B, ZGC:152945, MMP2, VTNB, MMP13A	171	14	7141	20.8801	5.8121e-05	5.8121e-05	0.000501691
INTERPRO	IPR018487:Hemopexin/matrixin, repeat	7	1.76768	5.61828e-07	HPX, MMP9, MMP14B, ZGC:152945, MMP2, VTNB, MMP13A	335	14	13480	20.1194	0.000358382	0.000358382	0.000836747
INTERPRO	IPR000585:Hemopexin/matrixin	7	1.76768	5.61828e-07	HPX, MMP9, MMP14B, ZGC:152945, MMP2, VTNB, MMP13A	335	14	13480	20.1194	0.000358382	0.000358382	0.000836747
SMART	SM00235:ZnMc	6	1.51515	8.36342e-05	MMP9, MEP1B, MMP14B, MEP1A.2, MMP2, MMP13A	171	20	7141	12.5281	0.0113103	0.00567122	0.098134
INTERPRO	IPR006026:Peptidase, metallopeptidases	6	1.51515	0.000103416	MMP9, MEP1B, MMP14B, MEP1A.2, MMP2, MMP13A	335	20	13480	12.0716	0.0638532	0.0131099	0.153911
INTERPRO	IPR002477:Peptidoglycan binding-like	4	1.0101	0.000489987	MMP9, MMP14B, MMP2, MMP13A	335	7	13480	22.9936	0.268522	0.0436868	0.727275
INTERPRO	IPR001818:Peptidase M10A and M12B, matrixin and adamalysin	4	1.0101	0.00113327	MMP9, MMP14B, MMP2, MMP13A	335	9	13480	17.8839	0.514919	0.0864616	1.6746
SP_PIR_KEYWORDS	metalloprotease	6	1.51515	0.00186691	MMP9, MEP1B, MMP14B, MEP1A.2, MMP2, MMP13A	199	38	8377	6.64665	0.251468	0.0562823	2.21914
GOTERM_MF_FAT	GO:0004222~metalloendopeptidase activity	7	1.76768	0.00260011	ADAM8A, MMP9, MEP1B, MMP14B, MEP1A.2, MMP2, MMP13A	228	52	8417	4.96955	0.543266	0.0833894	3.42094
GOTERM_MF_FAT	GO:0008237~metallopeptidase activity	10	2.52525	0.00591371	ADAM8A, MMP9, ACE2, SI:DKEY-19P15.7, MEP1B, MMP14B, MEP1A.2, ZGC:112493, MMP2, MMP13A	228	123	8417	3.00136	0.832255	0.138238	7.62371
GOTERM_CC_FAT	GO:0005578~proteinaceous extracellular matrix	6	1.51515	0.0804366	LAMA1, TIMP2B, MMP9, MMP14B, MMP2, MMP13A	111	91	4330	2.57202	0.99994	0.912124	61.5842
GOTERM_CC_FAT	GO:0031012~extracellular matrix	6	1.51515	0.0927086	LAMA1, TIMP2B, MMP9, MMP14B, MMP2, MMP13A	111	95	4330	2.46373	0.999987	0.895353	67.0436
SP_PIR_KEYWORDS	calcium	9	2.27273	0.480058	GUCA1A, GUCA1C, CPLA2, EGFL6, MMP9, HBL4, MMP14B, MMP2, MMP13A	199	318	8377	1.19138	1	0.953671	99.9612
Annotation Cluster 3	Enrichment Score: 2.5787383510283153
Category	Term	Count	%	PValue	Genes	List Total	Pop Hits	Pop Total	Fold Enrichment	Bonferroni	Benjamini	FDR
GOTERM_BP_FAT	GO:0046395~carboxylic acid catabolic process	8	2.0202	1.31342e-05	AMDHD1, SI:DKEY-57A22.9, ZGC:194768, HGD, PAH, ZGC:56326, MOXD1, ZGC:154020	201	31	7504	9.63441	0.00833167	0.00833167	0.0195553
GOTERM_BP_FAT	GO:0016054~organic acid catabolic process	8	2.0202	1.31342e-05	AMDHD1, SI:DKEY-57A22.9, ZGC:194768, HGD, PAH, ZGC:56326, MOXD1, ZGC:154020	201	31	7504	9.63441	0.00833167	0.00833167	0.0195553
GOTERM_BP_FAT	GO:0009063~cellular amino acid catabolic process	6	1.51515	0.000439967	AMDHD1, ZGC:194768, HGD, PAH, ZGC:56326, MOXD1	201	25	7504	8.96	0.244459	0.0545215	0.65312
GOTERM_BP_FAT	GO:0009310~amine catabolic process	6	1.51515	0.000640182	AMDHD1, ZGC:194768, HGD, PAH, ZGC:56326, MOXD1	201	27	7504	8.2963	0.334972	0.0657281	0.949015
GOTERM_BP_FAT	GO:0006558~L-phenylalanine metabolic process	3	0.757576	0.00208337	HGD, PAH, ZGC:56326	201	3	7504	37.3333	0.735124	0.124403	3.05769
GOTERM_BP_FAT	GO:0006559~L-phenylalanine catabolic process	3	0.757576	0.00208337	HGD, PAH, ZGC:56326	201	3	7504	37.3333	0.735124	0.124403	3.05769
GOTERM_BP_FAT	GO:0019439~aromatic compound catabolic process	3	0.757576	0.0098789	HGD, PAH, ZGC:56326	201	6	7504	18.6667	0.998208	0.283122	13.7422
GOTERM_BP_FAT	GO:0009074~aromatic amino acid family catabolic process	3	0.757576	0.0098789	HGD, PAH, ZGC:56326	201	6	7504	18.6667	0.998208	0.283122	13.7422
GOTERM_BP_FAT	GO:0009075~histidine family amino acid metabolic process	3	0.757576	0.0135892	AMDHD1, ZGC:194768, MOXD1	201	7	7504	16	0.999836	0.294344	18.432
GOTERM_BP_FAT	GO:0009077~histidine family amino acid catabolic process	3	0.757576	0.0135892	AMDHD1, ZGC:194768, MOXD1	201	7	7504	16	0.999836	0.294344	18.432
GOTERM_BP_FAT	GO:0006547~histidine metabolic process	3	0.757576	0.0135892	AMDHD1, ZGC:194768, MOXD1	201	7	7504	16	0.999836	0.294344	18.432
GOTERM_BP_FAT	GO:0006548~histidine catabolic process	3	0.757576	0.0135892	AMDHD1, ZGC:194768, MOXD1	201	7	7504	16	0.999836	0.294344	18.432
GOTERM_BP_FAT	GO:0046700~heterocycle catabolic process	4	1.0101	0.0152186	AMDHD1, ZGC:194768, DPYD, MOXD1	201	20	7504	7.46667	0.999943	0.294525	20.4154
GOTERM_BP_FAT	GO:0009072~aromatic amino acid family metabolic process	3	0.757576	0.0739654	HGD, PAH, ZGC:56326	201	17	7504	6.58824	1	0.743264	68.1526
Annotation Cluster 4	Enrichment Score: 2.431892852743574
Category	Term	Count	%	PValue	Genes	List Total	Pop Hits	Pop Total	Fold Enrichment	Bonferroni	Benjamini	FDR
GOTERM_MF_FAT	GO:0030414~peptidase inhibitor activity	9	2.27273	0.00184988	ZGC:174260, TIMP2B, SERPINE1, PI15A, SI:CH211-262H13.5, SI:CH211-140F21.1, ITIH2, AHSG, C3B	228	84	8417	3.95536	0.427264	0.0765315	2.44516
GOTERM_MF_FAT	GO:0004866~endopeptidase inhibitor activity	8	2.0202	0.00395907	ZGC:174260, TIMP2B, SERPINE1, SI:CH211-262H13.5, SI:CH211-140F21.1, ITIH2, AHSG, C3B	228	75	8417	3.93778	0.697007	0.112551	5.16551
GOTERM_MF_FAT	GO:0004857~enzyme inhibitor activity	9	2.27273	0.00691169	ZGC:174260, TIMP2B, SERPINE1, PI15A, SI:CH211-262H13.5, SI:CH211-140F21.1, ITIH2, AHSG, C3B	228	104	8417	3.19471	0.876021	0.148357	8.85593
Annotation Cluster 5	Enrichment Score: 2.2586370408701244
Category	Term	Count	%	PValue	Genes	List Total	Pop Hits	Pop Total	Fold Enrichment	Bonferroni	Benjamini	FDR
INTERPRO	IPR000566:Lipocalin-related protein and Bos/Can/Equ allergen	6	1.51515	0.0012157	FABP1A, SI:CH211-119O8.7, FABP2, FABP1B.1, C8G, FABP6	335	33	13480	7.31615	0.539797	0.0826186	1.79537
INTERPRO	IPR012674:Calycin	6	1.51515	0.00139676	FABP1A, SI:CH211-119O8.7, FABP2, FABP1B.1, C8G, FABP6	335	34	13480	7.10097	0.590065	0.0853152	2.06018
INTERPRO	IPR000463:Cytosolic fatty-acid binding	5	1.26263	0.00310234	FABP1A, SI:CH211-119O8.7, FABP2, FABP1B.1, FABP6	335	25	13480	8.04776	0.862257	0.152274	4.52216
GOTERM_MF_FAT	GO:0033293~monocarboxylic acid binding	4	1.0101	0.0157239	FABP1A, FABP1B.1, FABP6, PC	228	20	8417	7.38333	0.991524	0.232815	19.0951
PIR_SUPERFAMILY	PIRSF002390:lipid binding protein, FABP type	3	0.757576	0.0614635	FABP1A, FABP2, FABP1B.1	144	12	4173	7.24479	0.999926	0.991413	53.1164
Annotation Cluster 6	Enrichment Score: 2.1621063769124547
Category	Term	Count	%	PValue	Genes	List Total	Pop Hits	Pop Total	Fold Enrichment	Bonferroni	Benjamini	FDR
SMART	SM00609:VIT	3	0.757576	0.00537422	ITIH2, ITIH3, ZGC:112265	171	5	7141	25.0561	0.51947	0.167412	6.12988
INTERPRO	IPR006587:Vault protein inter-alpha-trypsin, metazoa	3	0.757576	0.00582524	ITIH2, ITIH3, ZGC:112265	335	5	13480	24.1433	0.975944	0.233745	8.33329
SMART	SM00327:VWA	6	1.51515	0.00589757	COCH, COL6A2, ITIH2, ITIH3, ANTXR2A, ZGC:112265	171	49	7141	5.1135	0.552664	0.148613	6.70807
INTERPRO	IPR002035:von Willebrand factor, type A	6	1.51515	0.007078	COCH, COL6A2, ITIH2, ITIH3, ANTXR2A, ZGC:112265	335	49	13480	4.9272	0.989239	0.260752	10.0386
INTERPRO	IPR013694:Vault protein inter-alpha-trypsin	3	0.757576	0.0118374	ITIH2, ITIH3, ZGC:112265	335	7	13480	17.2452	0.999498	0.37801	16.2513
Annotation Cluster 7	Enrichment Score: 2.0841557281223935
Category	Term	Count	%	PValue	Genes	List Total	Pop Hits	Pop Total	Fold Enrichment	Bonferroni	Benjamini	FDR
GOTERM_BP_FAT	GO:0008202~steroid metabolic process	8	2.0202	0.000122724	EBP, SULT1ST3, CYB5R2, SULT1ST2, CH25H, HSD17B3, RDH8L, SC4MOL	201	43	7504	6.94574	0.0752022	0.0257234	0.182583
GOTERM_BP_FAT	GO:0006694~steroid biosynthetic process	5	1.26263	0.00399173	CYB5R2, CH25H, HSD17B3, RDH8L, SC4MOL	201	25	7504	7.46667	0.921748	0.177976	5.78176
GOTERM_BP_FAT	GO:0016125~sterol metabolic process	4	1.0101	0.0066973	EBP, CYB5R2, CH25H, SC4MOL	201	15	7504	9.95556	0.986165	0.222597	9.52163
SP_PIR_KEYWORDS	sterol biosynthesis	3	0.757576	0.0107947	CYB5R2, CH25H, SC4MOL	199	7	8377	18.0409	0.814049	0.154838	12.2205
GOTERM_BP_FAT	GO:0008610~lipid biosynthetic process	8	2.0202	0.013889	SI:CH73-107C13.2, CYB5R2, CH25H, FDPS, HSD17B3, SC5DL, RDH8L, SC4MOL	201	96	7504	3.11111	0.999865	0.281058	18.8004
SP_PIR_KEYWORDS	Steroid biosynthesis	3	0.757576	0.0179382	CYB5R2, CH25H, SC4MOL	199	9	8377	14.0318	0.939533	0.22513	19.5378
GOTERM_BP_FAT	GO:0016126~sterol biosynthetic process	3	0.757576	0.0276287	CYB5R2, CH25H, SC4MOL	201	10	7504	11.2	1	0.417732	34.1102
SP_PIR_KEYWORDS	lipid synthesis	3	0.757576	0.0870446	CYB5R2, CH25H, SC4MOL	199	21	8377	6.01364	0.999999	0.564094	66.5016
Annotation Cluster 8	Enrichment Score: 1.9117782809066441
Category	Term	Count	%	PValue	Genes	List Total	Pop Hits	Pop Total	Fold Enrichment	Bonferroni	Benjamini	FDR
GOTERM_MF_FAT	GO:0004175~endopeptidase activity	18	4.54545	0.00237415	ADAM8A, ZGC:123103, CASP6L2, MMP9, ZGC:154142, F9, F7I, MEP1A.2, ZGC:171352, MMP2, CTSL1A, ZGC:158580, CPLA2, F2, MEP1B, MMP14B, ILLR4, CTSBB, MMP13A	228	293	8417	2.26792	0.511038	0.0855512	3.128
SP_PIR_KEYWORDS	Protease	14	3.53535	0.00289029	ZGC:123103, MMP9, ZGC:154142, F9, F7I, MEP1A.2, ZGC:171352, MMP2, CTSL1A, ZGC:158580, F2, MEP1B, MMP14B, CTSBB, MMP13A	199	228	8377	2.58481	0.361506	0.0720467	3.41636
GOTERM_MF_FAT	GO:0008233~peptidase activity	23	5.80808	0.00415672	ADAM8A, ZGC:123103, CASP6L2, SI:CH211-214J8.1, MMP9, ZGC:154142, F9, F7I, MEP1A.2, ZGC:171352, ZGC:112493, MMP2, CTSL1A, ZGC:158580, CPLA2, F2, SI:DKEY-19P15.7, ACE2, MMP14B, MEP1B, ZGC:56429, ILLR4, CTSBB, MMP13A	228	444	8417	1.91235	0.714576	0.107724	5.41681
GOTERM_MF_FAT	GO:0070011~peptidase activity, acting on L-amino acid peptides	21	5.30303	0.0101957	ADAM8A, ZGC:123103, CASP6L2, MMP9, ZGC:154142, F9, F7I, MEP1A.2, ZGC:171352, ZGC:112493, MMP2, CTSL1A, ZGC:158580, CPLA2, F2, SI:DKEY-19P15.7, ACE2, MMP14B, MEP1B, ILLR4, CTSBB, MMP13A	228	423	8417	1.83274	0.954255	0.197749	12.8042
GOTERM_BP_FAT	GO:0006508~proteolysis	25	6.31313	0.0105878	CASP6L2, MMP9, ZGC:154142, ZGC:171352, MMP2, CTSL1A, UBE2D2, CPLA2, ZGC:158580, WWP1, MMP14B, CTSBB, ADAM8A, ZGC:123103, SI:CH211-214J8.1, F9, F7I, MEP1A.2, ZGC:112493, F2, ACE2, SI:DKEY-19P15.7, MEP1B, ZGC:56429, ILLR4, MMP13A	201	548	7504	1.70316	0.998864	0.287532	14.6573
SP_PIR_KEYWORDS	hydrolase	25	6.31313	0.0225676	ALPI, MMP9, ZGC:154142, ZGC:171352, MMP2, ASAH2, CTSL1A, PDE6C, CPLA2, ZGC:158580, MMP14B, RNASEKA, ALLC, CTSBB, ZGC:123103, FBP1B, CES3, EPHX2, F7I, F9, MEP1A.2, FAAH2B, AMDHD1, F2, MEP1B, MMP13A	199	661	8377	1.59211	0.97093	0.255347	23.9765
GOTERM_MF_FAT	GO:0005509~calcium ion binding	13	3.28283	0.596543	GUCA1A, GUCA1C, EGFL6, VCANB, MMP9, F7I, F9, MMP2, CPLA2, HBL4, F2, MMP14B, MMP13A	228	462	8417	1.03878	1	0.996211	99.9995
Annotation Cluster 9	Enrichment Score: 1.7342355226217872
Category	Term	Count	%	PValue	Genes	List Total	Pop Hits	Pop Total	Fold Enrichment	Bonferroni	Benjamini	FDR
GOTERM_BP_FAT	GO:0010817~regulation of hormone levels	5	1.26263	0.000692847	SULT1ST2, HSD17B3, DIO1, RDH1, RDH8L	201	16	7504	11.6667	0.356927	0.0536919	1.02671
GOTERM_BP_FAT	GO:0042445~hormone metabolic process	5	1.26263	0.000692847	SULT1ST2, HSD17B3, DIO1, RDH1, RDH8L	201	16	7504	11.6667	0.356927	0.0536919	1.02671
GOTERM_BP_FAT	GO:0034754~cellular hormone metabolic process	4	1.0101	0.00546397	SULT1ST2, HSD17B3, RDH1, RDH8L	201	14	7504	10.6667	0.969502	0.19598	7.83433
GOTERM_BP_FAT	GO:0042446~hormone biosynthetic process	3	0.757576	0.0178036	HSD17B3, DIO1, RDH8L	201	8	7504	14	0.999989	0.326042	23.4699
INTERPRO	IPR002198:Short-chain dehydrogenase/reductase SDR	5	1.26263	0.174235	SI:DKEY-238O13.4, HSD17B3, RDH1, RDH8L, WWOX	335	88	13480	2.2863	1	0.925635	94.2229
INTERPRO	IPR016040:NAD(P)-binding domain	7	1.76768	0.279873	SI:DKEY-238O13.4, HSD17B3, DAO.3, DPYD, RDH1, RDH8L, WWOX	335	178	13480	1.58242	1	0.971287	99.2478
INTERPRO	IPR002347:Glucose/ribitol dehydrogenase	4	1.0101	0.318394	HSD17B3, RDH1, RDH8L, WWOX	335	80	13480	2.01194	1	0.983021	99.6683
Annotation Cluster 10	Enrichment Score: 1.7053833012674737
Category	Term	Count	%	PValue	Genes	List Total	Pop Hits	Pop Total	Fold Enrichment	Bonferroni	Benjamini	FDR
GOTERM_MF_FAT	GO:0030247~polysaccharide binding	7	1.76768	0.000150647	ZGC:55941, ENPP2, VCANB, HAPLN1A, STAB2, VTNB, ZGC:56053	228	31	8417	8.33602	0.0443353	0.0224189	0.201224
GOTERM_MF_FAT	GO:0001871~pattern binding	7	1.76768	0.000150647	ZGC:55941, ENPP2, VCANB, HAPLN1A, STAB2, VTNB, ZGC:56053	228	31	8417	8.33602	0.0443353	0.0224189	0.201224
SMART	SM00445:LINK	3	0.757576	0.0223625	VCANB, HAPLN1A, STAB2	171	10	7141	12.5281	0.953848	0.319194	23.3172
INTERPRO	IPR000538:Link	3	0.757576	0.0241514	VCANB, HAPLN1A, STAB2	335	10	13480	12.0716	1	0.507857	30.5185
INTERPRO	IPR016186:C-type lectin-like	6	1.51515	0.0280273	VCANB, HBL4, SI:CH211-154O6.6, HAPLN1A, STAB2, ILLR4	335	69	13480	3.49903	1	0.530318	34.5171
GOTERM_MF_FAT	GO:0005540~hyaluronic acid binding	3	0.757576	0.0282539	VCANB, HAPLN1A, STAB2	228	10	8417	11.075	0.999821	0.350365	31.8316
GOTERM_MF_FAT	GO:0005539~glycosaminoglycan binding	3	0.757576	0.0678084	VCANB, HAPLN1A, STAB2	228	16	8417	6.92188	1	0.556428	60.8898
GOTERM_BP_FAT	GO:0007155~cell adhesion	5	1.26263	0.8253	LAMA1, CD36, VCANB, HAPLN1A, STAB2	201	213	7504	0.876369	1	0.999966	100
GOTERM_BP_FAT	GO:0022610~biological adhesion	5	1.26263	0.8253	LAMA1, CD36, VCANB, HAPLN1A, STAB2	201	213	7504	0.876369	1	0.999966	100
Annotation Cluster 11	Enrichment Score: 1.6567295336242902
Category	Term	Count	%	PValue	Genes	List Total	Pop Hits	Pop Total	Fold Enrichment	Bonferroni	Benjamini	FDR
GOTERM_BP_FAT	GO:0005976~polysaccharide metabolic process	6	1.51515	0.00394263	LYGL1, ZGC:55941, PGLYRP5, GYS2, ITIH2, ZGC:56053	201	40	7504	5.6	0.919252	0.189174	5.71259
GOTERM_BP_FAT	GO:0000272~polysaccharide catabolic process	4	1.0101	0.00437827	LYGL1, ZGC:55941, PGLYRP5, ZGC:56053	201	13	7504	11.4872	0.93889	0.180982	6.32476
GOTERM_BP_FAT	GO:0006026~aminoglycan catabolic process	4	1.0101	0.00437827	LYGL1, ZGC:55941, PGLYRP5, ZGC:56053	201	13	7504	11.4872	0.93889	0.180982	6.32476
GOTERM_BP_FAT	GO:0006022~aminoglycan metabolic process	5	1.26263	0.00462058	LYGL1, ZGC:55941, PGLYRP5, ITIH2, ZGC:56053	201	26	7504	7.17949	0.947667	0.178543	6.66366
GOTERM_BP_FAT	GO:0030203~glycosaminoglycan metabolic process	3	0.757576	0.0817953	LYGL1, PGLYRP5, ITIH2	201	18	7504	6.22222	1	0.734413	71.9351
GOTERM_BP_FAT	GO:0016052~carbohydrate catabolic process	5	1.26263	0.115985	LYGL1, ZGC:55941, PGLYRP5, ALDOB, ZGC:56053	201	70	7504	2.66667	1	0.838989	84.0494
GOTERM_BP_FAT	GO:0009057~macromolecule catabolic process	6	1.51515	0.763266	LYGL1, ZGC:55941, UBE2D2, PGLYRP5, WWP1, ZGC:56053	201	237	7504	0.945148	1	0.99984	100
Annotation Cluster 12	Enrichment Score: 1.6015057029995514
Category	Term	Count	%	PValue	Genes	List Total	Pop Hits	Pop Total	Fold Enrichment	Bonferroni	Benjamini	FDR
SMART	SM00061:MATH	3	0.757576	0.0223625	MEP1B, MEP1A.2, TRAF3	171	10	7141	12.5281	0.953848	0.319194	23.3172
INTERPRO	IPR002083:MATH	3	0.757576	0.0241514	MEP1B, MEP1A.2, TRAF3	335	10	13480	12.0716	1	0.507857	30.5185
INTERPRO	IPR013322:TRAF-type	3	0.757576	0.0290416	MEP1B, MEP1A.2, TRAF3	335	11	13480	10.9742	1	0.528632	35.5275
Annotation Cluster 13	Enrichment Score: 1.551277486045405
Category	Term	Count	%	PValue	Genes	List Total	Pop Hits	Pop Total	Fold Enrichment	Bonferroni	Benjamini	FDR
GOTERM_BP_FAT	GO:0009617~response to bacterium	7	1.76768	0.00068647	CEBPB, TNFA, PGLYRP5, MMP9, IL1B, RHOGB, LECT2L	201	41	7504	6.37398	0.354307	0.0605777	1.01731
GOTERM_BP_FAT	GO:0042742~defense response to bacterium	3	0.757576	0.066396	TNFA, PGLYRP5, IL1B	201	16	7504	7	1	0.723949	64.0484
GOTERM_BP_FAT	GO:0006952~defense response	3	0.757576	0.48686	TNFA, PGLYRP5, IL1B	201	61	7504	1.83607	1	0.996273	99.9952
Annotation Cluster 14	Enrichment Score: 1.4974686018295784
Category	Term	Count	%	PValue	Genes	List Total	Pop Hits	Pop Total	Fold Enrichment	Bonferroni	Benjamini	FDR
GOTERM_BP_FAT	GO:0006576~biogenic amine metabolic process	4	1.0101	0.0223037	ODC1, SULT1ST3, SULT1ST2, MOXD1	201	23	7504	6.49275	0.999999	0.380562	28.528
GOTERM_BP_FAT	GO:0018958~phenol metabolic process	3	0.757576	0.0276287	SULT1ST3, SULT1ST2, MOXD1	201	10	7504	11.2	1	0.417732	34.1102
GOTERM_BP_FAT	GO:0034311~diol metabolic process	3	0.757576	0.0276287	SULT1ST3, SULT1ST2, MOXD1	201	10	7504	11.2	1	0.417732	34.1102
GOTERM_BP_FAT	GO:0009712~catechol metabolic process	3	0.757576	0.0276287	SULT1ST3, SULT1ST2, MOXD1	201	10	7504	11.2	1	0.417732	34.1102
GOTERM_BP_FAT	GO:0006584~catecholamine metabolic process	3	0.757576	0.0276287	SULT1ST3, SULT1ST2, MOXD1	201	10	7504	11.2	1	0.417732	34.1102
GOTERM_BP_FAT	GO:0006575~cellular amino acid derivative metabolic process	4	1.0101	0.0796834	ODC1, SULT1ST3, SULT1ST2, MOXD1	201	38	7504	3.92982	1	0.742383	70.9585
Annotation Cluster 15	Enrichment Score: 1.481137784673225
Category	Term	Count	%	PValue	Genes	List Total	Pop Hits	Pop Total	Fold Enrichment	Bonferroni	Benjamini	FDR
INTERPRO	IPR000742:EGF-like, type 3	9	2.27273	0.0143244	ADAM8A, VCANB, EGFL6, PTGS2B, F9, F7I, MEP1A.2, STAB2, ZGC:171352	335	128	13480	2.82929	0.999899	0.418109	19.3362
SMART	SM00181:EGF	9	2.27273	0.0162604	ADAM8A, C8A, C8B, VCANB, EGFL6, F7I, MEP1A.2, STAB2, ZGC:171352	171	137	7141	2.74337	0.892428	0.310369	17.5064
INTERPRO	IPR006210:EGF-like	9	2.27273	0.0207344	ADAM8A, C8A, C8B, VCANB, EGFL6, F7I, MEP1A.2, STAB2, ZGC:171352	335	137	13480	2.64343	0.999998	0.470886	26.8055
INTERPRO	IPR013032:EGF-like region, conserved site	10	2.52525	0.0554406	ADAM8A, C8A, C8B, LAMA1, VCANB, EGFL6, F7I, STAB2, ZGC:171352, OPN1LW1	335	196	13480	2.053	1	0.70269	57.2357
SP_PIR_KEYWORDS	egf-like domain	7	1.76768	0.0667104	C8A, VCANB, EGFL6, F9, F7I, STAB2, ZGC:171352	199	121	8377	2.43528	0.999977	0.51003	56.3569
INTERPRO	IPR006209:EGF	6	1.51515	0.072653	VCANB, PTGS2B, F7I, MEP1A.2, STAB2, ZGC:171352	335	90	13480	2.68259	1	0.76736	67.4817
Annotation Cluster 16	Enrichment Score: 1.4755015204299897
Category	Term	Count	%	PValue	Genes	List Total	Pop Hits	Pop Total	Fold Enrichment	Bonferroni	Benjamini	FDR
GOTERM_CC_FAT	GO:0005615~extracellular space	10	2.52525	0.000133735	TNFB, MSTNB, ZGC:92753, TNFA, SERPINE1, HBL4, IL1B, SI:CH211-140F21.1, CETP, C3B	111	78	4330	5.00116	0.0153946	0.00515808	0.15247
SP_PIR_KEYWORDS	cytokine	6	1.51515	0.0029317	TNFB, MSTNB, TNFA, SERPINE1, HBL4, IL1B	199	42	8377	6.01364	0.365603	0.0629433	3.46452
GOTERM_MF_FAT	GO:0005125~cytokine activity	6	1.51515	0.0126685	TNFB, MSTNB, TNFA, SERPINE1, HBL4, LOC796252	228	52	8417	4.25962	0.978454	0.213252	15.6721
GOTERM_BP_FAT	GO:0006955~immune response	8	2.0202	0.157811	TNFB, TNFA, ENPP2, SERPINE1, HBL4, IL1B, LOC796252, VTNB	201	167	7504	1.78842	1	0.887871	92.2494
GOTERM_MF_FAT	GO:0008009~chemokine activity	3	0.757576	0.273476	SERPINE1, HBL4, LOC796252	228	38	8417	2.91447	1	0.935916	98.6038
GOTERM_MF_FAT	GO:0042379~chemokine receptor binding	3	0.757576	0.273476	SERPINE1, HBL4, LOC796252	228	38	8417	2.91447	1	0.935916	98.6038
KEGG_PATHWAY	dre04060:Cytokine-cytokine receptor interaction	3	0.757576	0.800619	TNFB, TNFA, IL1B	98	120	3954	1.00867	1	0.996068	100
Annotation Cluster 17	Enrichment Score: 1.394293998809811
Category	Term	Count	%	PValue	Genes	List Total	Pop Hits	Pop Total	Fold Enrichment	Bonferroni	Benjamini	FDR
PIR_SUPERFAMILY	PIRSF000045:cytochrome P450 CYP2D6	5	1.26263	0.00954572	ZGC:171945, CYP2J22, ZGC:55856, CYP2J28, CYP2J30	144	25	4173	5.79583	0.762773	0.762773	10.8223
INTERPRO	IPR008069:Cytochrome P450, E-class, group I, CYP2D-like	3	0.757576	0.0584398	ZGC:171945, CYP2J22, CYP2J28	335	16	13480	7.54478	1	0.710414	59.214
GOTERM_MF_FAT	GO:0016712~oxidoreductase activity, acting on paired donors, with incorporation or reduction of molecular oxygen, reduced flavin or flavoprotein as one donor, and incorporation of one atom of oxygen	3	0.757576	0.117652	ZGC:171945, CYP2J22, CYP2J28	228	22	8417	5.03409	1	0.739609	81.2408
Annotation Cluster 18	Enrichment Score: 1.3722657454002576
Category	Term	Count	%	PValue	Genes	List Total	Pop Hits	Pop Total	Fold Enrichment	Bonferroni	Benjamini	FDR
SMART	SM00338:BRLZ	7	1.76768	0.00398835	CEBPB, SI:CH211-147D7.2, SI:DKEY-52H23.1, ZGC:92354, ZGC:92851, NFIL3, JUNB	171	64	7141	4.56753	0.419288	0.165704	4.58294
INTERPRO	IPR004827:Basic-leucine zipper (bZIP) transcription factor	7	1.76768	0.00495849	CEBPB, SI:CH211-147D7.2, SI:DKEY-52H23.1, ZGC:92354, ZGC:92851, NFIL3, JUNB	335	64	13480	4.40112	0.958055	0.216475	7.13582
INTERPRO	IPR011700:Basic leucine zipper	4	1.0101	0.0144009	CEBPB, SI:DKEY-52H23.1, ZGC:92354, NFIL3	335	21	13480	7.66453	0.999904	0.401988	19.4295
INTERPRO	IPR000837:Fos transforming protein	3	0.757576	0.0155266	SI:CH211-147D7.2, ZGC:92354, ZGC:92851	335	8	13480	15.0896	0.999954	0.408715	20.7892
GOTERM_MF_FAT	GO:0046983~protein dimerization activity	7	1.76768	0.048766	CEBPB, SI:CH211-147D7.2, SI:DKEY-52H23.1, ZGC:92354, ZGC:92851, NFIL3, JUNB	228	98	8417	2.6369	1	0.480187	48.7485
INTERPRO	IPR011616:bZIP transcription factor, bZIP-1	3	0.757576	0.152155	SI:CH211-147D7.2, ZGC:92851, JUNB	335	28	13480	4.3113	1	0.903687	91.4416
GOTERM_MF_FAT	GO:0003700~transcription factor activity	20	5.05051	0.417802	CEBPB, XPO6, FOXO1A, SI:CH211-147D7.2, SI:DKEY-52H23.1, NR4A1, WT1B, ZGC:92354, SMAD1, NR2E3, NFKB2, JUNB, NR1D4B, NR1D4A, NR1D1, HOMEZ, ARNTL1B, ZGC:92851, NFIL3, RUNX1	228	660	8417	1.11869	1	0.973172	99.9277
GOTERM_MF_FAT	GO:0043565~sequence-specific DNA binding	13	3.28283	0.767166	CEBPB, FOXO1A, SI:CH211-147D7.2, SI:DKEY-52H23.1, NR4A1, NR2E3, ZGC:92354, JUNB, NR1D4A, NR1D1, HOMEZ, ZGC:92851, NFIL3	228	526	8417	0.912389	1	0.999704	100
Annotation Cluster 19	Enrichment Score: 1.3001669015232404
Category	Term	Count	%	PValue	Genes	List Total	Pop Hits	Pop Total	Fold Enrichment	Bonferroni	Benjamini	FDR
GOTERM_MF_FAT	GO:0030246~carbohydrate binding	12	3.0303	0.000573745	ZGC:55941, ENPP2, VCANB, HBL4, SI:CH211-154O6.6, HAPLN1A, STAB2, GPCPD1, VTNB, ILLR4, ZGC:56053, ZGC:92326	228	126	8417	3.51587	0.158649	0.0339593	0.764369
INTERPRO	IPR016186:C-type lectin-like	6	1.51515	0.0280273	VCANB, HBL4, SI:CH211-154O6.6, HAPLN1A, STAB2, ILLR4	335	69	13480	3.49903	1	0.530318	34.5171
SP_PIR_KEYWORDS	Lectin	5	1.26263	0.128721	VCANB, HBL4, SI:CH211-154O6.6, ILLR4, ZGC:92326	199	82	8377	2.5668	1	0.656268	80.887
SMART	SM00034:CLECT	4	1.0101	0.176982	VCANB, HBL4, SI:CH211-154O6.6, ILLR4	171	61	7141	2.73838	1	0.78949	89.8378
INTERPRO	IPR001304:C-type lectin	4	1.0101	0.192159	VCANB, HBL4, SI:CH211-154O6.6, ILLR4	335	61	13480	2.63861	1	0.930711	95.8335
GOTERM_MF_FAT	GO:0005529~sugar binding	5	1.26263	0.224625	VCANB, HBL4, SI:CH211-154O6.6, ILLR4, ZGC:92326	228	90	8417	2.05093	1	0.901777	96.6673
Annotation Cluster 20	Enrichment Score: 1.2002706987513339
Category	Term	Count	%	PValue	Genes	List Total	Pop Hits	Pop Total	Fold Enrichment	Bonferroni	Benjamini	FDR
GOTERM_BP_FAT	GO:0009416~response to light stimulus	8	2.0202	0.000218868	LAMA1, GRK7A, OPN1MW4, OPN1MW2, ARNTL1B, PER1B, OPN1LW1, GNAT2	201	47	7504	6.35461	0.13015	0.034258	0.325403
GOTERM_BP_FAT	GO:0009314~response to radiation	8	2.0202	0.000734778	LAMA1, GRK7A, OPN1MW4, OPN1MW2, ARNTL1B, PER1B, OPN1LW1, GNAT2	201	57	7504	5.23977	0.373888	0.0506949	1.08853
GOTERM_BP_FAT	GO:0009583~detection of light stimulus	5	1.26263	0.00291282	GRK7A, OPN1MW4, OPN1MW2, OPN1LW1, GNAT2	201	23	7504	8.11594	0.844043	0.155428	4.25058
GOTERM_BP_FAT	GO:0007602~phototransduction	4	1.0101	0.00962488	GRK7A, OPN1MW4, OPN1MW2, OPN1LW1	201	17	7504	8.78431	0.997889	0.289839	13.4121
GOTERM_BP_FAT	GO:0009581~detection of external stimulus	5	1.26263	0.0109424	GRK7A, OPN1MW4, OPN1MW2, OPN1LW1, GNAT2	201	33	7504	5.65657	0.999096	0.283767	15.1116
GOTERM_BP_FAT	GO:0009582~detection of abiotic stimulus	5	1.26263	0.0109424	GRK7A, OPN1MW4, OPN1MW2, OPN1LW1, GNAT2	201	33	7504	5.65657	0.999096	0.283767	15.1116
GOTERM_BP_FAT	GO:0009628~response to abiotic stimulus	8	2.0202	0.0111532	LAMA1, GRK7A, OPN1MW4, OPN1MW2, ARNTL1B, PER1B, OPN1LW1, GNAT2	201	92	7504	3.24638	0.999211	0.277292	15.3805
GOTERM_BP_FAT	GO:0051606~detection of stimulus	5	1.26263	0.0121485	GRK7A, OPN1MW4, OPN1MW2, OPN1LW1, GNAT2	201	34	7504	5.4902	0.999584	0.287177	16.64
GOTERM_BP_FAT	GO:0050953~sensory perception of light stimulus	6	1.51515	0.0130228	PDE6C, OPN1MW4, ZGC:112320, OPN1MW2, OPN1LW1, GNAT2	201	53	7504	4.22642	0.999764	0.293843	17.7318
GOTERM_BP_FAT	GO:0007601~visual perception	6	1.51515	0.0130228	PDE6C, OPN1MW4, ZGC:112320, OPN1MW2, OPN1LW1, GNAT2	201	53	7504	4.22642	0.999764	0.293843	17.7318
GOTERM_BP_FAT	GO:0050890~cognition	7	1.76768	0.0137103	PDE6C, OPN1MW4, ZGC:112320, OPN1MW2, OPN1LW1, GNAT2, SAG	201	74	7504	3.53153	0.999848	0.286966	18.581
GOTERM_BP_FAT	GO:0007600~sensory perception	7	1.76768	0.0137103	PDE6C, OPN1MW4, ZGC:112320, OPN1MW2, OPN1LW1, GNAT2, SAG	201	74	7504	3.53153	0.999848	0.286966	18.581
GOTERM_MF_FAT	GO:0009881~photoreceptor activity	4	1.0101	0.0230264	GRK7A, OPN1MW4, OPN1MW2, OPN1LW1	228	23	8417	6.42029	0.999099	0.308611	26.7622
SP_PIR_KEYWORDS	retinal protein	3	0.757576	0.0265692	OPN1MW4, OPN1MW2, OPN1LW1	199	11	8377	11.4806	0.984608	0.274628	27.6312
SP_PIR_KEYWORDS	vision	3	0.757576	0.0476919	OPN1MW4, OPN1MW2, OPN1LW1	199	15	8377	8.4191	0.999487	0.417848	44.3928
GOTERM_BP_FAT	GO:0050877~neurological system process	7	1.76768	0.0705396	PDE6C, OPN1MW4, ZGC:112320, OPN1MW2, OPN1LW1, GNAT2, SAG	201	109	7504	2.39755	1	0.735879	66.3525
SP_PIR_KEYWORDS	photoreceptor protein	3	0.757576	0.0943106	OPN1MW4, OPN1MW2, OPN1LW1	199	22	8377	5.74029	1	0.573868	69.5668
SP_PIR_KEYWORDS	chromophore	3	0.757576	0.101744	OPN1MW4, OPN1MW2, OPN1LW1	199	23	8377	5.49071	1	0.583281	72.4346
INTERPRO	IPR001760:Opsin	3	0.757576	0.102209	OPN1MW4, OPN1MW2, OPN1LW1	335	22	13480	5.48711	1	0.820881	79.9266
PIR_SUPERFAMILY	PIRSF038544:animal opsin	3	0.757576	0.124872	OPN1MW4, OPN1MW2, OPN1LW1	144	18	4173	4.82986	1	0.998731	79.6652
GOTERM_BP_FAT	GO:0018298~protein-chromophore linkage	3	0.757576	0.142392	OPN1MW4, OPN1MW2, OPN1LW1	201	25	7504	4.48	1	0.869777	89.8454
UP_SEQ_FEATURE	disulfide bond	6	1.51515	0.168959	MSTNB, OPN1MW4, IGFBP2A, OPN1MW2, OPN1LW1, MOXD1	50	156	2592	1.99385	1	0.999996	88.5471
SP_PIR_KEYWORDS	sensory transduction	3	0.757576	0.226275	OPN1MW4, OPN1MW2, OPN1LW1	199	38	8377	3.32333	1	0.809255	95.4081
UP_SEQ_FEATURE	topological domain:Cytoplasmic	8	2.0202	0.280132	OSTC, FBP1B, SI:DKEY-15J16.2, OPN1MW4, OPN1MW2, OPN1LW1, IM:7136220, ASAH2	50	282	2592	1.47064	1	0.999351	97.8686
SP_PIR_KEYWORDS	phosphoprotein	7	1.76768	0.289287	ZGC:165555, ALPI, OPN1MW4, CPLA2, OPN1MW2, OPN1LW1, WWOX	199	189	8377	1.55909	1	0.869422	98.3444
UP_SEQ_FEATURE	topological domain:Extracellular	6	1.51515	0.306876	OSTC, SI:DKEY-15J16.2, OPN1MW4, OPN1MW2, OPN1LW1, IM:7136220	50	195	2592	1.59508	1	0.997844	98.6318
SP_PIR_KEYWORDS	disulfide bond	6	1.51515	0.341717	MSTNB, OPN1MW4, IGFBP2A, OPN1MW2, OPN1LW1, MOXD1	199	163	8377	1.54953	1	0.909311	99.3404
SP_PIR_KEYWORDS	transducer	8	2.0202	0.748672	SI:CH211-20B12.2, GNGT1, OPN1MW4, SI:CH211-35N24.1, OPN1MW2, OPN1LW1, GNG12A, GNAT2	199	358	8377	0.940681	1	0.993112	100
PIR_SUPERFAMILY	PIRSF800006:rhodopsin-like G protein-coupled receptors	5	1.26263	0.934544	SI:CH211-20B12.2, OPN1MW4, SI:CH211-35N24.1, OPN1MW2, OPN1LW1	144	209	4173	0.693281	1	1	100
GOTERM_BP_FAT	GO:0007186~G-protein coupled receptor protein signaling pathway	10	2.52525	0.947204	VIP, SI:CH211-20B12.2, GNGT1, OPN1MW4, SI:CH211-35N24.1, OPN1MW2, LOC799527, OPN1LW1, GNG12A, GNAT2	201	526	7504	0.709759	1	1	100
SP_PIR_KEYWORDS	g-protein coupled receptor	5	1.26263	0.954872	SI:CH211-20B12.2, OPN1MW4, SI:CH211-35N24.1, OPN1MW2, OPN1LW1	199	328	8377	0.641699	1	0.999811	100
INTERPRO	IPR017452:GPCR, rhodopsin-like superfamily	6	1.51515	0.955251	SI:CH211-20B12.2, OPN1MW4, SI:CH211-35N24.1, OPN1MW2, LOC799527, OPN1LW1	335	371	13480	0.650762	1	1	100
INTERPRO	IPR000276:7TM GPCR, rhodopsin-like	6	1.51515	0.959374	SI:CH211-20B12.2, OPN1MW4, SI:CH211-35N24.1, OPN1MW2, LOC799527, OPN1LW1	335	377	13480	0.640405	1	1	100
GOTERM_BP_FAT	GO:0007166~cell surface receptor linked signal transduction	13	3.28283	0.983955	VIP, ADAM8A, SI:CH211-20B12.2, SI:CH211-35N24.1, SMAD1, GNG12A, GNAT2, MSTNB, GNGT1, OPN1MW4, OPN1MW2, LOC799527, OPN1LW1	201	749	7504	0.647975	1	1	100
Annotation Cluster 21	Enrichment Score: 1.0043070564250658
Category	Term	Count	%	PValue	Genes	List Total	Pop Hits	Pop Total	Fold Enrichment	Bonferroni	Benjamini	FDR
INTERPRO	IPR008983:Tumour necrosis factor-like	5	1.26263	0.0267015	TNFB, TNFA, ZGC:109903, ZGC:171537, SI:CH211-284O19.6	335	46	13480	4.37378	1	0.527986	33.1742
SMART	SM00110:C1Q	3	0.757576	0.18489	ZGC:109903, ZGC:171537, SI:CH211-284O19.6	171	33	7141	3.79638	1	0.786602	90.9266
INTERPRO	IPR001073:Complement C1q protein	3	0.757576	0.196621	ZGC:109903, ZGC:171537, SI:CH211-284O19.6	335	33	13480	3.65807	1	0.931853	96.1634
Annotation Cluster 22	Enrichment Score: 0.9988536154495204
Category	Term	Count	%	PValue	Genes	List Total	Pop Hits	Pop Total	Fold Enrichment	Bonferroni	Benjamini	FDR
INTERPRO	IPR006694:Fatty acid hydroxylase	3	0.757576	0.0118374	CH25H, SC5DL, SC4MOL	335	7	13480	17.2452	0.999498	0.37801	16.2513
GOTERM_BP_FAT	GO:0006631~fatty acid metabolic process	4	1.0101	0.12332	CH25H, SC5DL, ACSF2, SC4MOL	201	46	7504	3.24638	1	0.844803	85.9105
GOTERM_BP_FAT	GO:0006633~fatty acid biosynthetic process	3	0.757576	0.16109	CH25H, SC5DL, SC4MOL	201	27	7504	4.14815	1	0.888521	92.6867
GOTERM_BP_FAT	GO:0046394~carboxylic acid biosynthetic process	4	1.0101	0.207581	CH25H, AGXT, SC5DL, SC4MOL	201	59	7504	2.53107	1	0.925736	96.8709
GOTERM_BP_FAT	GO:0016053~organic acid biosynthetic process	4	1.0101	0.207581	CH25H, AGXT, SC5DL, SC4MOL	201	59	7504	2.53107	1	0.925736	96.8709
Annotation Cluster 23	Enrichment Score: 0.9641107532136425
Category	Term	Count	%	PValue	Genes	List Total	Pop Hits	Pop Total	Fold Enrichment	Bonferroni	Benjamini	FDR
SMART	SM00312:PX	5	1.26263	0.0171721	ZGC:152911, NCF1, SNX18A, SNX30, SNX10B	171	42	7141	4.97146	0.905172	0.285754	18.3994
INTERPRO	IPR001683:Phox-like	5	1.26263	0.0197702	ZGC:152911, NCF1, SNX18A, SNX30, SNX10B	335	42	13480	4.79033	0.999997	0.471117	25.7249
GOTERM_MF_FAT	GO:0035091~phosphoinositide binding	5	1.26263	0.0480197	ZGC:152911, NCF1, SNX18A, SNX30, SNX10B	228	51	8417	3.61928	1	0.489975	48.2083
GOTERM_MF_FAT	GO:0005543~phospholipid binding	5	1.26263	0.119813	ZGC:152911, NCF1, SNX18A, SNX30, SNX10B	228	70	8417	2.6369	1	0.734095	81.8457
SMART	SM00326:SH3	3	0.757576	0.911837	ZGC:152911, NCF1, SNX18A	171	167	7141	0.750184	1	0.999976	100
INTERPRO	IPR001452:Src homology-3 domain	3	0.757576	0.92185	ZGC:152911, NCF1, SNX18A	335	167	13480	0.722853	1	1	100
Annotation Cluster 24	Enrichment Score: 0.9120107111751792
Category	Term	Count	%	PValue	Genes	List Total	Pop Hits	Pop Total	Fold Enrichment	Bonferroni	Benjamini	FDR
INTERPRO	IPR002383:Coagulation factor, Gla region	3	0.757576	0.0398707	F2, F9, F7I	335	13	13480	9.28588	1	0.617653	45.4455
SMART	SM00069:GLA	3	0.757576	0.0482864	F2, F9, F7I	171	15	7141	8.35205	0.998806	0.489864	44.0648
INTERPRO	IPR000294:Gamma-carboxyglutamic acid-rich (GLA) domain	3	0.757576	0.0519651	F2, F9, F7I	335	15	13480	8.04776	1	0.690874	54.8314
GOTERM_BP_FAT	GO:0009611~response to wounding	5	1.26263	0.0789804	F2, IL1B, F9, F7I, INHBAA	201	61	7504	3.06011	1	0.748213	70.6264
SP_PIR_KEYWORDS	Serine protease	5	1.26263	0.086775	ZGC:154142, F2, F9, F7I, ZGC:171352	199	71	8377	2.96447	0.999999	0.584953	66.3826
GOTERM_BP_FAT	GO:0007599~hemostasis	3	0.757576	0.124211	F2, F9, F7I	201	23	7504	4.86957	1	0.840647	86.1221
GOTERM_BP_FAT	GO:0007596~blood coagulation	3	0.757576	0.124211	F2, F9, F7I	201	23	7504	4.86957	1	0.840647	86.1221
GOTERM_BP_FAT	GO:0050817~coagulation	3	0.757576	0.124211	F2, F9, F7I	201	23	7504	4.86957	1	0.840647	86.1221
GOTERM_BP_FAT	GO:0050878~regulation of body fluid levels	3	0.757576	0.124211	F2, F9, F7I	201	23	7504	4.86957	1	0.840647	86.1221
GOTERM_BP_FAT	GO:0042060~wound healing	4	1.0101	0.135354	F2, F9, F7I, INHBAA	201	48	7504	3.11111	1	0.860698	88.5313
INTERPRO	IPR001314:Peptidase S1A, chymotrypsin	5	1.26263	0.141301	ZGC:154142, F2, F9, F7I, ZGC:171352	335	81	13480	2.48388	1	0.895676	89.6564
INTERPRO	IPR018114:Peptidase S1/S6, chymotrypsin/Hap, active site	5	1.26263	0.141301	ZGC:154142, F2, F9, F7I, ZGC:171352	335	81	13480	2.48388	1	0.895676	89.6564
SMART	SM00020:Tryp_SPc	5	1.26263	0.171024	ZGC:154142, F2, F9, F7I, ZGC:171352	171	91	7141	2.29452	1	0.796949	88.9398
INTERPRO	IPR001254:Peptidase S1 and S6, chymotrypsin/Hap	5	1.26263	0.189093	ZGC:154142, F2, F9, F7I, ZGC:171352	335	91	13480	2.21092	1	0.93106	95.5916
GOTERM_MF_FAT	GO:0004252~serine-type endopeptidase activity	6	1.51515	0.227883	CPLA2, ZGC:154142, F2, F9, F7I, ZGC:171352	228	121	8417	1.83058	1	0.898687	96.8497
GOTERM_MF_FAT	GO:0008236~serine-type peptidase activity	6	1.51515	0.310411	CPLA2, ZGC:154142, F2, F9, F7I, ZGC:171352	228	137	8417	1.61679	1	0.947342	99.305
GOTERM_MF_FAT	GO:0017171~serine hydrolase activity	6	1.51515	0.310411	CPLA2, ZGC:154142, F2, F9, F7I, ZGC:171352	228	137	8417	1.61679	1	0.947342	99.305
Annotation Cluster 25	Enrichment Score: 0.8668967951721703
Category	Term	Count	%	PValue	Genes	List Total	Pop Hits	Pop Total	Fold Enrichment	Bonferroni	Benjamini	FDR
SMART	SM00645:Pept_C1	3	0.757576	0.0671872	ZGC:123103, CTSL1A, ZGC:158580, CTSBB	171	18	7141	6.96004	0.999922	0.545356	55.8005
INTERPRO	IPR000668:Peptidase C1A, papain C-terminal	3	0.757576	0.0721562	ZGC:123103, CTSL1A, ZGC:158580, CTSBB	335	18	13480	6.70647	1	0.775338	67.2212
INTERPRO	IPR013128:Peptidase C1A, papain	3	0.757576	0.0867866	ZGC:123103, CTSL1A, ZGC:158580, CTSBB	335	20	13480	6.03582	1	0.782215	74.1304
INTERPRO	IPR000169:Peptidase, cysteine peptidase active site	4	1.0101	0.0901054	ZGC:123103, CTSL1A, ZGC:158580, ILLR4, CTSBB	335	43	13480	3.74314	1	0.786628	75.4958
GOTERM_MF_FAT	GO:0004197~cysteine-type endopeptidase activity	5	1.26263	0.153751	ZGC:123103, CASP6L2, CTSL1A, ZGC:158580, ILLR4, CTSBB	228	77	8417	2.39719	1	0.802288	89.2683
GOTERM_MF_FAT	GO:0008234~cysteine-type peptidase activity	5	1.26263	0.345078	ZGC:123103, CASP6L2, CTSL1A, ZGC:158580, ILLR4, CTSBB	228	110	8417	1.67803	1	0.955274	99.6513
SP_PIR_KEYWORDS	thiol protease	3	0.757576	0.424839	ZGC:123103, CTSL1A, ZGC:158580, CTSBB	199	61	8377	2.07027	1	0.937057	99.8696
Annotation Cluster 26	Enrichment Score: 0.7334931081929785
Category	Term	Count	%	PValue	Genes	List Total	Pop Hits	Pop Total	Fold Enrichment	Bonferroni	Benjamini	FDR
INTERPRO	IPR002165:Plexin	3	0.757576	0.143519	PLXNC1, SEMA3C, ZGC:112012	335	27	13480	4.47098	1	0.894219	90.0473
SMART	SM00630:Sema	3	0.757576	0.159285	PLXNC1, SEMA3C, ZGC:112012	171	30	7141	4.17602	1	0.792598	86.9548
INTERPRO	IPR001627:Semaphorin/CD100 antigen	3	0.757576	0.169713	PLXNC1, SEMA3C, ZGC:112012	335	30	13480	4.02388	1	0.92419	93.7333
SMART	SM00423:PSI	3	0.757576	0.228653	PLXNC1, SEMA3C, ZGC:112012	171	38	7141	3.29686	1	0.813873	95.2529
INTERPRO	IPR003659:Plexin/semaphorin/integrin	3	0.757576	0.242413	PLXNC1, SEMA3C, ZGC:112012	335	38	13480	3.17675	1	0.955281	98.3992
Annotation Cluster 27	Enrichment Score: 0.6858963632496731
Category	Term	Count	%	PValue	Genes	List Total	Pop Hits	Pop Total	Fold Enrichment	Bonferroni	Benjamini	FDR
GOTERM_MF_FAT	GO:0015103~inorganic anion transmembrane transporter activity	3	0.757576	0.0678084	SI:DKEY-31F5.1, SLC26A6L, SLC34A2A	228	16	8417	6.92188	1	0.556428	60.8898
GOTERM_BP_FAT	GO:0006820~anion transport	4	1.0101	0.200672	SLC16A3, SI:DKEY-31F5.1, SLC26A6L, SLC34A2A	201	58	7504	2.57471	1	0.921748	96.4391
GOTERM_BP_FAT	GO:0015698~inorganic anion transport	3	0.757576	0.278936	SI:DKEY-31F5.1, SLC26A6L, SLC34A2A	201	39	7504	2.87179	1	0.965263	99.2323
GOTERM_MF_FAT	GO:0008509~anion transmembrane transporter activity	3	0.757576	0.475488	SI:DKEY-31F5.1, SLC26A6L, SLC34A2A	228	59	8417	1.87712	1	0.985337	99.9821
Annotation Cluster 28	Enrichment Score: 0.6718636856214668
Category	Term	Count	%	PValue	Genes	List Total	Pop Hits	Pop Total	Fold Enrichment	Bonferroni	Benjamini	FDR
INTERPRO	IPR006662:Thioredoxin-like subdomain	3	0.757576	0.0457694	TMX3, ZGC:92903, PDIA4	335	14	13480	8.6226	1	0.656136	50.2297
INTERPRO	IPR017937:Thioredoxin, conserved site	3	0.757576	0.126586	TMX3, ZGC:92903, PDIA4	335	25	13480	4.82866	1	0.87829	86.678
INTERPRO	IPR013766:Thioredoxin domain	3	0.757576	0.134992	TMX3, ZGC:92903, PDIA4	335	26	13480	4.64294	1	0.889515	88.465
INTERPRO	IPR017936:Thioredoxin-like	3	0.757576	0.214836	TMX3, ZGC:92903, PDIA4	335	35	13480	3.44904	1	0.945604	97.2734
GOTERM_BP_FAT	GO:0019725~cellular homeostasis	5	1.26263	0.355388	ZGC:198419, TMX3, ZGC:92903, PDIA4, ZGC:92066	201	113	7504	1.65192	1	0.984622	99.8553
INTERPRO	IPR012335:Thioredoxin fold	4	1.0101	0.38626	TMX3, ZGC:92903, PDCB, PDIA4	335	90	13480	1.78839	1	0.993419	99.9304
GOTERM_BP_FAT	GO:0042592~homeostatic process	6	1.51515	0.413257	ZGC:198419, TMX3, ZGC:92903, SLC25A37, PDIA4, ZGC:92066	201	158	7504	1.41772	1	0.991059	99.9643
GOTERM_BP_FAT	GO:0045454~cell redox homeostasis	3	0.757576	0.442498	TMX3, ZGC:92903, PDIA4	201	56	7504	2	1	0.993459	99.9833
Annotation Cluster 29	Enrichment Score: 0.6614820266346589
Category	Term	Count	%	PValue	Genes	List Total	Pop Hits	Pop Total	Fold Enrichment	Bonferroni	Benjamini	FDR
PIR_SUPERFAMILY	PIRSF800009:TGF-beta-like cysteine-knot cytokine	3	0.757576	0.124872	MSTNB, MSTNA, INHBAA	144	18	4173	4.82986	1	0.998731	79.6652
INTERPRO	IPR001111:Transforming growth factor beta (TGFb), N-terminal	3	0.757576	0.134992	MSTNB, MSTNA, INHBAA	335	26	13480	4.64294	1	0.889515	88.465
GOTERM_MF_FAT	GO:0008083~growth factor activity	5	1.26263	0.201916	MSTNB, MSTNA, INHBAA, FGF10A, FGF21	228	86	8417	2.14632	1	0.880149	95.0976
INTERPRO	IPR015615:Transforming growth factor-beta-related	3	0.757576	0.214836	MSTNB, MSTNA, INHBAA	335	35	13480	3.44904	1	0.945604	97.2734
INTERPRO	IPR017948:Transforming growth factor beta, conserved site	3	0.757576	0.214836	MSTNB, MSTNA, INHBAA	335	35	13480	3.44904	1	0.945604	97.2734
SMART	SM00204:TGFB	3	0.757576	0.219825	MSTNB, MSTNA, INHBAA	171	37	7141	3.38596	1	0.815114	94.5745
INTERPRO	IPR001839:Transforming growth factor beta	3	0.757576	0.233196	MSTNB, MSTNA, INHBAA	335	37	13480	3.26261	1	0.951446	98.0833
SP_PIR_KEYWORDS	growth factor	3	0.757576	0.349066	MSTNB, MSTNA, INHBAA	199	52	8377	2.42859	1	0.907147	99.4236
GOTERM_BP_FAT	GO:0040007~growth	4	1.0101	0.396094	MSTNB, MSTNA, IGFBP2A, INHBAA	201	85	7504	1.75686	1	0.989842	99.9452
Annotation Cluster 30	Enrichment Score: 0.626926022033513
Category	Term	Count	%	PValue	Genes	List Total	Pop Hits	Pop Total	Fold Enrichment	Bonferroni	Benjamini	FDR
INTERPRO	IPR001728:Thyroid hormone receptor	3	0.757576	0.0118374	NR1D4B, NR1D4A, NR1D1	335	7	13480	17.2452	0.999498	0.37801	16.2513
GOTERM_MF_FAT	GO:0004887~thyroid hormone receptor activity	3	0.757576	0.0139061	NR1D4B, NR1D4A, NR1D1	228	7	8417	15.8214	0.98523	0.2196	17.0745
SMART	SM00430:HOLI	5	1.26263	0.0748792	NR1D4B, NR1D4A, NR1D1, NR4A1, NR2E3	171	67	7141	3.11644	0.999975	0.55702	59.8945
INTERPRO	IPR008946:Nuclear hormone receptor, ligand-binding	5	1.26263	0.0773635	NR1D4B, NR1D4A, NR1D1, NR4A1, NR2E3	335	65	13480	3.09529	1	0.779296	69.8568
INTERPRO	IPR001723:Steroid hormone receptor	5	1.26263	0.0773635	NR1D4B, NR1D4A, NR1D1, NR4A1, NR2E3	335	65	13480	3.09529	1	0.779296	69.8568
INTERPRO	IPR000536:Nuclear hormone receptor, ligand-binding, core	5	1.26263	0.0843701	NR1D4B, NR1D4A, NR1D1, NR4A1, NR2E3	335	67	13480	3.0029	1	0.78126	73.0919
INTERPRO	IPR000324:Vitamin D receptor	3	0.757576	0.102209	NR1D4A, NR1D1, NR2E3	335	22	13480	5.48711	1	0.820881	79.9266
GOTERM_MF_FAT	GO:0003707~steroid hormone receptor activity	5	1.26263	0.119813	NR1D4B, NR1D4A, NR1D1, NR4A1, NR2E3	228	70	8417	2.6369	1	0.734095	81.8457
GOTERM_MF_FAT	GO:0004879~ligand-dependent nuclear receptor activity	5	1.26263	0.119813	NR1D4B, NR1D4A, NR1D1, NR4A1, NR2E3	228	70	8417	2.6369	1	0.734095	81.8457
SMART	SM00399:ZnF_C4	4	1.0101	0.201167	NR1D4A, NR1D1, NR4A1, NR2E3	171	65	7141	2.56986	1	0.79965	92.8397
INTERPRO	IPR001628:Zinc finger, nuclear hormone receptor-type	4	1.0101	0.217814	NR1D4A, NR1D1, NR4A1, NR2E3	335	65	13480	2.47623	1	0.945112	97.4235
INTERPRO	IPR013088:Zinc finger, NHR/GATA-type	4	1.0101	0.217814	NR1D4A, NR1D1, NR4A1, NR2E3	335	65	13480	2.47623	1	0.945112	97.4235
SP_PIR_KEYWORDS	dna-binding	21	5.30303	0.220705	CEBPB, FOXO1A, SI:CH211-147D7.2, SI:DKEY-52H23.1, ZNF511, NR4A1, H1FX, ZGC:92354, NR2E3, MCM4, JUNB, ZGC:165555, NR1D4A, NR1D1, ASCL1A, ZGC:65861, HOMEZ, ARNTL1B, ZGC:92851, NFIL3, PHC2	199	702	8377	1.25927	1	0.813721	94.995
GOTERM_MF_FAT	GO:0003700~transcription factor activity	20	5.05051	0.417802	CEBPB, XPO6, FOXO1A, SI:CH211-147D7.2, SI:DKEY-52H23.1, NR4A1, WT1B, ZGC:92354, SMAD1, NR2E3, NFKB2, JUNB, NR1D4B, NR1D4A, NR1D1, HOMEZ, ARNTL1B, ZGC:92851, NFIL3, RUNX1	228	660	8417	1.11869	1	0.973172	99.9277
SP_PIR_KEYWORDS	Transcription	13	3.28283	0.546991	FOXO1A, NR4A1, ZNF511, NR2E3, SMAD1, JUNB, NR1D4B, NR1D4A, NR1D1, ASCL1A, ARNTL1B, ZGC:92851, NFIL3	199	509	8377	1.07513	1	0.966937	99.9926
SP_PIR_KEYWORDS	transcription regulation	13	3.28283	0.563755	FOXO1A, NR4A1, ZNF511, NR2E3, SMAD1, JUNB, NR1D4B, NR1D4A, NR1D1, ASCL1A, ARNTL1B, ZGC:92851, NFIL3	199	515	8377	1.0626	1	0.969043	99.9953
GOTERM_BP_FAT	GO:0006355~regulation of transcription, DNA-dependent	22	5.55556	0.616898	CEBPB, XPO6, FOXO1A, SI:CH211-147D7.2, SI:DKEY-52H23.1, NR4A1, PER1B, WT1B, ZGC:92354, SMAD1, NR2E3, NFKB2, JUNB, IRAK3, NR1D4B, NR1D4A, NR1D1, HOMEZ, ARNTL1B, ZGC:92851, NFIL3, RUNX1	201	822	7504	0.999189	1	0.998876	99.9999
GOTERM_BP_FAT	GO:0051252~regulation of RNA metabolic process	22	5.55556	0.637513	CEBPB, XPO6, FOXO1A, SI:CH211-147D7.2, SI:DKEY-52H23.1, NR4A1, PER1B, WT1B, ZGC:92354, SMAD1, NR2E3, NFKB2, JUNB, IRAK3, NR1D4B, NR1D4A, NR1D1, HOMEZ, ARNTL1B, ZGC:92851, NFIL3, RUNX1	201	831	7504	0.988367	1	0.999178	100
GOTERM_MF_FAT	GO:0003677~DNA binding	30	7.57576	0.711791	XPO6, ZGC:113263, FOXO1A, SI:CH211-147D7.2, SI:DKEY-52H23.1, ZNF511, H1FX, NFKB2, NR2E3, IRAK3, NR1D4B, ZGC:165555, NR1D4A, NR1D1, ZGC:65861, HOMEZ, ARNTL1B, RUNX1, NFIL3, ZFAND5A, PHC2, CEBPB, NR4A1, WT1B, SMAD1, ZGC:92354, MCM4, JUNB, ASCL1A, ZGC:92851	228	1166	8417	0.949828	1	0.999254	100
GOTERM_MF_FAT	GO:0030528~transcription regulator activity	22	5.55556	0.757164	CEBPB, XPO6, LDB1A, FOXO1A, SI:CH211-147D7.2, SI:DKEY-52H23.1, NR4A1, WT1B, ZGC:92354, SMAD1, NR2E3, NFKB2, JUNB, NR1D4B, NR1D4A, NR1D1, ASCL1A, HOMEZ, ARNTL1B, ZGC:92851, NFIL3, RUNX1	228	880	8417	0.922917	1	0.999677	100
SP_PIR_KEYWORDS	nucleus	27	6.81818	0.758295	XPO6, FOXO1A, LDB1A, SI:CH211-147D7.2, SI:DKEY-52H23.1, ZNF511, H1FX, NFKB2, NR2E3, ZGC:165555, NR1D4A, NR1D1, ZGC:65861, HOMEZ, ARNTL1B, NFIL3, WWOX, PHC2, CEBPB, NR4A1, SMAD1, ZGC:92354, JUNB, ASCL1A, ZGC:92851, IPPK, IM:7136220	199	1227	8377	0.926306	1	0.993278	100
GOTERM_MF_FAT	GO:0043565~sequence-specific DNA binding	13	3.28283	0.767166	CEBPB, FOXO1A, SI:CH211-147D7.2, SI:DKEY-52H23.1, NR4A1, NR2E3, ZGC:92354, JUNB, NR1D4A, NR1D1, HOMEZ, ZGC:92851, NFIL3	228	526	8417	0.912389	1	0.999704	100
GOTERM_BP_FAT	GO:0006350~transcription	12	3.0303	0.820346	NR1D4B, NR1D4A, NR1D1, ASCL1A, ARNTL1B, ZNF511, NR4A1, SMAD1, NR2E3, ZGC:92851, NFIL3, RNASEKA	201	516	7504	0.868217	1	0.999964	100
GOTERM_BP_FAT	GO:0045449~regulation of transcription	24	6.06061	0.917736	CEBPB, XPO6, FOXO1A, SI:CH211-147D7.2, SI:DKEY-52H23.1, ZNF511, NR4A1, PER1B, WT1B, ZGC:92354, SMAD1, NR2E3, NFKB2, JUNB, IRAK3, NR1D4B, NR1D4A, NR1D1, ASCL1A, HOMEZ, ARNTL1B, ZGC:92851, NFIL3, RUNX1	201	1097	7504	0.816773	1	0.999999	100
SP_PIR_KEYWORDS	zinc-finger	7	1.76768	0.922562	NR1D4A, NR1D1, ZNF511, NR4A1, NR2E3, PHC2, TRAF3	199	405	8377	0.727576	1	0.999353	100
Annotation Cluster 31	Enrichment Score: 0.6012885246299593
Category	Term	Count	%	PValue	Genes	List Total	Pop Hits	Pop Total	Fold Enrichment	Bonferroni	Benjamini	FDR
GOTERM_BP_FAT	GO:0030097~hemopoiesis	5	1.26263	0.16947	IRAK3, SLC25A37, FGF21, RUNX1, SPRY4	201	81	7504	2.30453	1	0.897174	93.7022
GOTERM_BP_FAT	GO:0048534~hemopoietic or lymphoid organ development	5	1.26263	0.196215	IRAK3, SLC25A37, FGF21, RUNX1, SPRY4	201	86	7504	2.17054	1	0.923967	96.1317
GOTERM_BP_FAT	GO:0002520~immune system development	5	1.26263	0.196215	IRAK3, SLC25A37, FGF21, RUNX1, SPRY4	201	86	7504	2.17054	1	0.923967	96.1317
GOTERM_BP_FAT	GO:0035162~embryonic hemopoiesis	3	0.757576	0.199631	IRAK3, SLC25A37, RUNX1	201	31	7504	3.6129	1	0.924155	96.3694
GOTERM_BP_FAT	GO:0048568~embryonic organ development	4	1.0101	0.756438	IRAK3, LAMA1, SLC25A37, RUNX1	201	147	7504	1.01587	1	0.999825	100
Annotation Cluster 32	Enrichment Score: 0.5840631855403297
Category	Term	Count	%	PValue	Genes	List Total	Pop Hits	Pop Total	Fold Enrichment	Bonferroni	Benjamini	FDR
GOTERM_BP_FAT	GO:0055002~striated muscle cell development	4	1.0101	0.106064	TGFBI, HSP90A.1, CHRND, UNC45B	201	43	7504	3.47287	1	0.817407	81.1658
GOTERM_BP_FAT	GO:0055001~muscle cell development	4	1.0101	0.117458	TGFBI, HSP90A.1, CHRND, UNC45B	201	45	7504	3.31852	1	0.836169	84.4407
GOTERM_BP_FAT	GO:0030239~myofibril assembly	3	0.757576	0.151683	HSP90A.1, CHRND, UNC45B	201	26	7504	4.30769	1	0.88217	91.3658
GOTERM_BP_FAT	GO:0010927~cellular component assembly involved in morphogenesis	3	0.757576	0.16109	HSP90A.1, CHRND, UNC45B	201	27	7504	4.14815	1	0.888521	92.6867
GOTERM_BP_FAT	GO:0051146~striated muscle cell differentiation	4	1.0101	0.19382	TGFBI, HSP90A.1, CHRND, UNC45B	201	57	7504	2.61988	1	0.924938	95.9565
GOTERM_BP_FAT	GO:0042692~muscle cell differentiation	4	1.0101	0.214543	TGFBI, HSP90A.1, CHRND, UNC45B	201	60	7504	2.48889	1	0.929506	97.2562
GOTERM_BP_FAT	GO:0031032~actomyosin structure organization	3	0.757576	0.219293	HSP90A.1, CHRND, UNC45B	201	33	7504	3.39394	1	0.930939	97.4931
GOTERM_BP_FAT	GO:0030029~actin filament-based process	3	0.757576	0.537112	HSP90A.1, CHRND, UNC45B	201	67	7504	1.67164	1	0.99766	99.999
GOTERM_BP_FAT	GO:0030036~actin cytoskeleton organization	3	0.757576	0.537112	HSP90A.1, CHRND, UNC45B	201	67	7504	1.67164	1	0.99766	99.999
GOTERM_BP_FAT	GO:0032989~cellular component morphogenesis	5	1.26263	0.586479	LAMA1, HSP90A.1, MMP14B, CHRND, UNC45B	201	153	7504	1.22004	1	0.998444	99.9998
GOTERM_BP_FAT	GO:0007010~cytoskeleton organization	3	0.757576	0.800815	HSP90A.1, CHRND, UNC45B	201	111	7504	1.00901	1	0.999938	100
Annotation Cluster 33	Enrichment Score: 0.5821119437721131
Category	Term	Count	%	PValue	Genes	List Total	Pop Hits	Pop Total	Fold Enrichment	Bonferroni	Benjamini	FDR
GOTERM_MF_FAT	GO:0019842~vitamin binding	7	1.76768	0.0550106	SHMT1, ZGC:92753, EGLN3, SLC19A3, AGXT, PYGB, PC	228	101	8417	2.55858	1	0.508173	53.0687
GOTERM_MF_FAT	GO:0030170~pyridoxal phosphate binding	3	0.757576	0.37293	SHMT1, AGXT, PYGB	228	48	8417	2.30729	1	0.958936	99.8049
GOTERM_MF_FAT	GO:0070279~vitamin B6 binding	3	0.757576	0.37293	SHMT1, AGXT, PYGB	228	48	8417	2.30729	1	0.958936	99.8049
GOTERM_MF_FAT	GO:0048037~cofactor binding	6	1.51515	0.613551	SHMT1, AGPS, HAO2, ZGC:77439, AGXT, PYGB	228	196	8417	1.1301	1	0.996732	99.9997
Annotation Cluster 34	Enrichment Score: 0.5759280719584394
Category	Term	Count	%	PValue	Genes	List Total	Pop Hits	Pop Total	Fold Enrichment	Bonferroni	Benjamini	FDR
INTERPRO	IPR000863:Sulfotransferase	3	0.757576	0.169713	ZGC:153723, SULT1ST3, SULT1ST2	335	30	13480	4.02388	1	0.92419	93.7333
GOTERM_MF_FAT	GO:0008146~sulfotransferase activity	3	0.757576	0.303654	ZGC:153723, SULT1ST3, SULT1ST2	228	41	8417	2.70122	1	0.947355	99.2082
GOTERM_MF_FAT	GO:0016782~transferase activity, transferring sulfur-containing groups	3	0.757576	0.363179	ZGC:153723, SULT1ST3, SULT1ST2	228	47	8417	2.35638	1	0.957526	99.7603
Annotation Cluster 35	Enrichment Score: 0.500913671715854
Category	Term	Count	%	PValue	Genes	List Total	Pop Hits	Pop Total	Fold Enrichment	Bonferroni	Benjamini	FDR
SP_PIR_KEYWORDS	metal-binding	39	9.84848	0.00808789	ZGC:198419, CYP51, ZGC:153647, ADH8B, ZGC:92164, MMP9, ZNF511, ZGC:154042, NR2E3, ZGC:55856, ZGC:56326, MMP2, CYP2J30, PDE6C, NR1D4A, NR1D1, CH25H, MMP14B, CAT, ZFAND5A, TRAF3, PHC2, ZGC:171945, CYP46A1, NR4A1, MEP1A.2, CYP4V2, MOXD1, ZGC:92375, CA4B, AMDHD1, HPX, CYP2J22, MEP1B, DPYD, ANKFY1, MMP13A, ZGC:92066, CYP2J28	199	1089	8377	1.50755	0.715983	0.130518	9.29207
GOTERM_MF_FAT	GO:0046914~transition metal ion binding	52	13.1313	0.344205	ADH8B, MMP9, ZGC:154042, ZGC:55856, NR2E3, ZGC:56326, MMP2, SC4MOL, NR1D4A, CH25H, MMP14B, CAT, PHC2, ADAM8A, ZGC:171945, WT1B, ZGC:112493, MOXD1, ZGC:92375, CA4B, CYP2J22, PTGS2B, SI:DKEY-19P15.7, SLC25A37, ANKFY1, SC5DL, ZGC:92066, CYP2J28, CYP51, ZGC:198419, ZGC:153647, ALPI, ZGC:92164, EGLN3, ZNF511, PAH, ZGC:63570, CYP2J30, NR1D1, ZGC:158367, ZFAND5A, TRAF3, CYP46A1, NR4A1, MEP1A.2, CYP4V2, …	228	1785	8417	1.07544	1	0.9582	99.645
GOTERM_MF_FAT	GO:0043169~cation binding	67	16.9192	0.537975	ADH8B, VCANB, MMP9, ZGC:154042, NR2E3, ZGC:55856, ZGC:56326, MMP2, SC4MOL, NR1D4A, CH25H, HBL4, IL1B, MMP14B, CAT, ZGC:56053, PHC2, ADAM8A, ZGC:171945, EGFL6, F9, WT1B, ZGC:112493, MOXD1, ZGC:92375, CA4B, CYP2J22, PTGS2B, F2, SI:DKEY-19P15.7, SLC25A37, ANKFY1, SC5DL, CYP2J28, ZGC:92066, ZGC:198419, CYP51, ALPI, ZGC:153647, ENPP2, ZGC:92164, EGLN3, ZNF511, PAH, ZGC:63570, CYP2J30, ZGC:55941, NR1D1…	228	2455	8417	1.0075	1	0.992881	99.9967
GOTERM_MF_FAT	GO:0043167~ion binding	67	16.9192	0.53956	ADH8B, VCANB, MMP9, ZGC:154042, NR2E3, ZGC:55856, ZGC:56326, MMP2, SC4MOL, NR1D4A, CH25H, HBL4, IL1B, MMP14B, CAT, ZGC:56053, PHC2, ADAM8A, ZGC:171945, EGFL6, F9, WT1B, ZGC:112493, MOXD1, ZGC:92375, CA4B, CYP2J22, PTGS2B, F2, SI:DKEY-19P15.7, SLC25A37, ANKFY1, SC5DL, CYP2J28, ZGC:92066, ZGC:198419, CYP51, ALPI, ZGC:153647, ENPP2, ZGC:92164, EGLN3, ZNF511, PAH, ZGC:63570, CYP2J30, ZGC:55941, NR1D1…	228	2456	8417	1.00709	1	0.992277	99.9969
SP_PIR_KEYWORDS	zinc	20	5.05051	0.586087	ALPI, ADH8B, MMP9, ZNF511, NR4A1, MEP1A.2, NR2E3, MMP2, ZGC:92375, CA4B, AMDHD1, NR1D4A, NR1D1, MEP1B, MMP14B, ANKFY1, ZFAND5A, MMP13A, TRAF3, PHC2	199	826	8377	1.01926	1	0.972623	99.9975
GOTERM_MF_FAT	GO:0046872~metal ion binding	64	16.1616	0.660808	ADH8B, VCANB, MMP9, ZGC:154042, NR2E3, ZGC:55856, ZGC:56326, MMP2, SC4MOL, NR1D4A, CH25H, HBL4, IL1B, MMP14B, CAT, PHC2, ADAM8A, ZGC:171945, EGFL6, F9, WT1B, ZGC:112493, MOXD1, ZGC:92375, CA4B, CYP2J22, PTGS2B, F2, SI:DKEY-19P15.7, SLC25A37, ANKFY1, SC5DL, CYP2J28, ZGC:92066, ZGC:198419, CYP51, ZGC:153647, ALPI, ENPP2, ZGC:92164, EGLN3, ZNF511, PAH, ZGC:63570, CYP2J30, NR1D1, CPLA2, ZGC:158367, Z…	228	2423	8417	0.9751	1	0.998307	99.9999
GOTERM_MF_FAT	GO:0008270~zinc ion binding	27	6.81818	0.995661	ALPI, ADH8B, MMP9, ZNF511, NR2E3, ZGC:63570, MMP2, NR1D4A, NR1D1, MMP14B, ZGC:158367, ZFAND5A, TRAF3, PHC2, ADAM8A, NR4A1, WT1B, MEP1A.2, ZGC:112493, ZGC:92375, CA4B, AMDHD1, ACE2, SI:DKEY-19P15.7, MEP1B, ANKFY1, MMP13A	228	1470	8417	0.678061	1	1	100
Annotation Cluster 36	Enrichment Score: 0.45824281646925075
Category	Term	Count	%	PValue	Genes	List Total	Pop Hits	Pop Total	Fold Enrichment	Bonferroni	Benjamini	FDR
SP_PIR_KEYWORDS	egf-like domain	7	1.76768	0.0667104	C8A, VCANB, EGFL6, F9, F7I, STAB2, ZGC:171352	199	121	8377	2.43528	0.999977	0.51003	56.3569
INTERPRO	IPR000152:EGF-type aspartate/asparagine hydroxylation conserved site	3	0.757576	0.497379	VCANB, EGFL6, F9	335	67	13480	1.80174	1	0.999057	99.9964
INTERPRO	IPR018097:EGF-like calcium-binding, conserved site	3	0.757576	0.528395	VCANB, EGFL6, F9	335	71	13480	1.70023	1	0.999375	99.9986
SMART	SM00179:EGF_CA	3	0.757576	0.529613	VCANB, EGFL6, F9	171	74	7141	1.69298	1	0.988433	99.9857
INTERPRO	IPR001881:EGF-like calcium-binding	3	0.757576	0.550792	VCANB, EGFL6, F9	335	74	13480	1.6313	1	0.999563	99.9993
Annotation Cluster 37	Enrichment Score: 0.44604407884766745
Category	Term	Count	%	PValue	Genes	List Total	Pop Hits	Pop Total	Fold Enrichment	Bonferroni	Benjamini	FDR
GOTERM_CC_FAT	GO:0005578~proteinaceous extracellular matrix	6	1.51515	0.0804366	LAMA1, TIMP2B, MMP9, MMP14B, MMP2, MMP13A	111	91	4330	2.57202	0.99994	0.912124	61.5842
GOTERM_CC_FAT	GO:0031012~extracellular matrix	6	1.51515	0.0927086	LAMA1, TIMP2B, MMP9, MMP14B, MMP2, MMP13A	111	95	4330	2.46373	0.999987	0.895353	67.0436
GOTERM_BP_FAT	GO:0016477~cell migration	4	1.0101	0.652639	LAMA1, MMP14B, FGF10A, MMP13A	201	125	7504	1.19467	1	0.999285	100
GOTERM_BP_FAT	GO:0051674~localization of cell	4	1.0101	0.721916	LAMA1, MMP14B, FGF10A, MMP13A	201	139	7504	1.07434	1	0.999776	100
GOTERM_BP_FAT	GO:0048870~cell motility	4	1.0101	0.721916	LAMA1, MMP14B, FGF10A, MMP13A	201	139	7504	1.07434	1	0.999776	100
GOTERM_BP_FAT	GO:0006928~cell motion	4	1.0101	0.830837	LAMA1, MMP14B, FGF10A, MMP13A	201	168	7504	0.888889	1	0.999969	100
Annotation Cluster 38	Enrichment Score: 0.4404497027433129
Category	Term	Count	%	PValue	Genes	List Total	Pop Hits	Pop Total	Fold Enrichment	Bonferroni	Benjamini	FDR
GOTERM_BP_FAT	GO:0006826~iron ion transport	3	0.757576	0.066396	ZGC:198419, SLC25A37, ZGC:92066	201	16	7504	7	1	0.723949	64.0484
GOTERM_BP_FAT	GO:0000041~transition metal ion transport	4	1.0101	0.0747987	ZGC:198419, SLC25A37, SLC39A3, ZGC:92066	201	37	7504	4.03604	1	0.73775	68.5767
GOTERM_BP_FAT	GO:0042592~homeostatic process	6	1.51515	0.413257	ZGC:198419, TMX3, ZGC:92903, SLC25A37, PDIA4, ZGC:92066	201	158	7504	1.41772	1	0.991059	99.9643
GOTERM_BP_FAT	GO:0006811~ion transport	13	3.28283	0.457997	ZGC:198419, FOXO1A, SLC26A6L, SLC16A3, SI:DKEY-31F5.1, SLC13A2, SLC25A37, CHRND, SLC13A3, SLC39A3, SLC34A2A, SLC5A11, ZGC:92066	201	424	7504	1.14465	1	0.994495	99.9891
GOTERM_BP_FAT	GO:0006814~sodium ion transport	3	0.757576	0.537112	SLC13A2, SLC13A3, SLC5A11	201	67	7504	1.67164	1	0.99766	99.999
GOTERM_BP_FAT	GO:0015674~di-, tri-valent inorganic cation transport	3	0.757576	0.545154	ZGC:198419, SLC25A37, ZGC:92066	201	68	7504	1.64706	1	0.997633	99.9992
GOTERM_BP_FAT	GO:0030001~metal ion transport	7	1.76768	0.5929	ZGC:198419, SLC25A37, SLC13A2, SLC13A3, SLC39A3, SLC5A11, ZGC:92066	201	233	7504	1.1216	1	0.998505	99.9998
GOTERM_BP_FAT	GO:0006812~cation transport	8	2.0202	0.735695	ZGC:198419, FOXO1A, SLC25A37, SLC13A2, SLC13A3, SLC39A3, SLC5A11, ZGC:92066	201	313	7504	0.954207	1	0.999792	100
GOTERM_BP_FAT	GO:0015672~monovalent inorganic cation transport	4	1.0101	0.904841	FOXO1A, SLC13A2, SLC13A3, SLC5A11	201	199	7504	0.750419	1	0.999998	100
Annotation Cluster 39	Enrichment Score: 0.4196865156435543
Category	Term	Count	%	PValue	Genes	List Total	Pop Hits	Pop Total	Fold Enrichment	Bonferroni	Benjamini	FDR
GOTERM_BP_FAT	GO:0033334~fin morphogenesis	3	0.757576	0.348064	INHBAA, FGF10A, RDH1	201	46	7504	2.43478	1	0.983901	99.8288
GOTERM_BP_FAT	GO:0035107~appendage morphogenesis	3	0.757576	0.357788	INHBAA, FGF10A, RDH1	201	47	7504	2.38298	1	0.984209	99.8631
GOTERM_BP_FAT	GO:0033333~fin development	3	0.757576	0.40554	INHBAA, FGF10A, RDH1	201	52	7504	2.15385	1	0.990593	99.9567
GOTERM_BP_FAT	GO:0048736~appendage development	3	0.757576	0.414892	INHBAA, FGF10A, RDH1	201	53	7504	2.11321	1	0.990691	99.9658
Annotation Cluster 40	Enrichment Score: 0.40970400811288865
Category	Term	Count	%	PValue	Genes	List Total	Pop Hits	Pop Total	Fold Enrichment	Bonferroni	Benjamini	FDR
SMART	SM00253:SOCS	3	0.757576	0.237504	SOCS1, SOCS3B, ZGC:162187	171	39	7141	3.21233	1	0.812926	95.8544
INTERPRO	IPR001496:SOCS protein, C-terminal	3	0.757576	0.251645	SOCS1, SOCS3B, ZGC:162187	335	39	13480	3.09529	1	0.958773	98.6664
GOTERM_BP_FAT	GO:0007242~intracellular signaling cascade	6	1.51515	0.987251	VIP, ZGC:158281, SOCS1, SOCS3B, RHOGB, ZGC:162187	201	411	7504	0.545012	1	1	100
Annotation Cluster 41	Enrichment Score: 0.3663296242685545
Category	Term	Count	%	PValue	Genes	List Total	Pop Hits	Pop Total	Fold Enrichment	Bonferroni	Benjamini	FDR
GOTERM_CC_FAT	GO:0000786~nucleosome	3	0.757576	0.194677	ZGC:165555, ZGC:65861, H1FX	111	32	4330	3.65709	1	0.972344	91.5427
GOTERM_CC_FAT	GO:0032993~protein-DNA complex	3	0.757576	0.213378	ZGC:165555, ZGC:65861, H1FX	111	34	4330	3.44197	1	0.969196	93.5313
GOTERM_CC_FAT	GO:0000785~chromatin	4	1.0101	0.228018	IRAK3, ZGC:165555, ZGC:65861, H1FX	111	65	4330	2.40055	1	0.964406	94.7793
GOTERM_BP_FAT	GO:0065004~protein-DNA complex assembly	3	0.757576	0.259013	ZGC:165555, ZGC:65861, H1FX	201	37	7504	3.02703	1	0.958521	98.848
GOTERM_BP_FAT	GO:0006334~nucleosome assembly	3	0.757576	0.259013	ZGC:165555, ZGC:65861, H1FX	201	37	7504	3.02703	1	0.958521	98.848
GOTERM_BP_FAT	GO:0031497~chromatin assembly	3	0.757576	0.259013	ZGC:165555, ZGC:65861, H1FX	201	37	7504	3.02703	1	0.958521	98.848
GOTERM_BP_FAT	GO:0034728~nucleosome organization	3	0.757576	0.259013	ZGC:165555, ZGC:65861, H1FX	201	37	7504	3.02703	1	0.958521	98.848
GOTERM_BP_FAT	GO:0034622~cellular macromolecular complex assembly	5	1.26263	0.270753	ZGC:165555, XPO6, ZGC:65861, HSP90A.1, H1FX	201	99	7504	1.88552	1	0.963013	99.0918
SP_PIR_KEYWORDS	chromosomal protein	3	0.757576	0.279124	ZGC:165555, ZGC:65861, H1FX	199	44	8377	2.87015	1	0.868558	98.0367
GOTERM_BP_FAT	GO:0006323~DNA packaging	3	0.757576	0.308738	ZGC:165555, ZGC:65861, H1FX	201	42	7504	2.66667	1	0.976088	99.5905
GOTERM_BP_FAT	GO:0034621~cellular macromolecular complex subunit organization	5	1.26263	0.331012	ZGC:165555, XPO6, ZGC:65861, HSP90A.1, H1FX	201	109	7504	1.71254	1	0.981704	99.7486
GOTERM_CC_FAT	GO:0044427~chromosomal part	4	1.0101	0.469829	IRAK3, ZGC:165555, ZGC:65861, H1FX	111	100	4330	1.56036	1	0.997832	99.9282
GOTERM_BP_FAT	GO:0065003~macromolecular complex assembly	5	1.26263	0.498736	ZGC:165555, XPO6, ZGC:65861, HSP90A.1, H1FX	201	137	7504	1.36253	1	0.996447	99.9966
GOTERM_BP_FAT	GO:0006333~chromatin assembly or disassembly	3	0.757576	0.512409	ZGC:165555, ZGC:65861, H1FX	201	64	7504	1.75	1	0.996718	99.9977
GOTERM_BP_FAT	GO:0043933~macromolecular complex subunit organization	5	1.26263	0.538166	ZGC:165555, XPO6, ZGC:65861, HSP90A.1, H1FX	201	144	7504	1.2963	1	0.997525	99.999
GOTERM_CC_FAT	GO:0005694~chromosome	4	1.0101	0.653569	IRAK3, ZGC:165555, ZGC:65861, H1FX	111	131	4330	1.19111	1	0.999847	99.9994
GOTERM_BP_FAT	GO:0006325~chromatin organization	3	0.757576	0.851224	ZGC:165555, ZGC:65861, H1FX	201	125	7504	0.896	1	0.999984	100
GOTERM_BP_FAT	GO:0051276~chromosome organization	3	0.757576	0.903305	ZGC:165555, ZGC:65861, H1FX	201	145	7504	0.772414	1	0.999998	100
GOTERM_CC_FAT	GO:0005856~cytoskeleton	6	1.51515	0.917206	ACTA2, SI:DKEYP-113D7.4, GYS2, WU:FB15E04, RDX, IPPK	111	319	4330	0.733712	1	1	100
GOTERM_CC_FAT	GO:0044430~cytoskeletal part	4	1.0101	0.918975	SI:DKEYP-113D7.4, GYS2, WU:FB15E04, IPPK	111	216	4330	0.722389	1	1	100
GOTERM_CC_FAT	GO:0043228~non-membrane-bounded organelle	11	2.77778	0.983946	IRAK3, ZGC:165555, ACTA2, ZGC:65861, SI:DKEYP-113D7.4, SI:CH211-262H13.5, GYS2, H1FX, WU:FB15E04, RDX, IPPK	111	673	4330	0.637592	1	1	100
GOTERM_CC_FAT	GO:0043232~intracellular non-membrane-bounded organelle	11	2.77778	0.983946	IRAK3, ZGC:165555, ACTA2, ZGC:65861, SI:DKEYP-113D7.4, SI:CH211-262H13.5, GYS2, H1FX, WU:FB15E04, RDX, IPPK	111	673	4330	0.637592	1	1	100
Annotation Cluster 42	Enrichment Score: 0.366167347490763
Category	Term	Count	%	PValue	Genes	List Total	Pop Hits	Pop Total	Fold Enrichment	Bonferroni	Benjamini	FDR
UP_SEQ_FEATURE	glycosylation site:N-linked (GlcNAc...)	10	2.52525	0.152032	MSTNB, FBP1B, SI:DKEY-15J16.2, OPN1MW4, HPX, OPN1MW2, PI15A, OPN1LW1, MOXD1, ASAH2	50	325	2592	1.59508	1	1	85.4975
SP_PIR_KEYWORDS	glycoprotein	10	2.52525	0.381945	MSTNB, FBP1B, SI:DKEY-15J16.2, OPN1MW4, HPX, OPN1MW2, PI15A, OPN1LW1, MOXD1, ASAH2	199	331	8377	1.27177	1	0.916765	99.6907
SP_PIR_KEYWORDS	Secreted	4	1.0101	0.514093	MSTNB, IGFBP2A, HPX, PI15A	199	115	8377	1.46419	1	0.959085	99.9828
UP_SEQ_FEATURE	signal peptide	6	1.51515	0.62025	MSTNB, SI:DKEY-15J16.2, IGFBP2A, HPX, PI15A, MOXD1	50	279	2592	1.11484	1	0.999992	99.9988
SP_PIR_KEYWORDS	signal	6	1.51515	0.797292	MSTNB, SI:DKEY-15J16.2, IGFBP2A, HPX, PI15A, MOXD1	199	280	8377	0.902046	1	0.995382	100
Annotation Cluster 43	Enrichment Score: 0.30017740332389276
Category	Term	Count	%	PValue	Genes	List Total	Pop Hits	Pop Total	Fold Enrichment	Bonferroni	Benjamini	FDR
GOTERM_BP_FAT	GO:0042981~regulation of apoptosis	4	1.0101	0.48761	CARD9, RIPK2, BMF1, TRAF3	201	98	7504	1.52381	1	0.996041	99.9953
GOTERM_BP_FAT	GO:0010941~regulation of cell death	4	1.0101	0.507806	CARD9, RIPK2, BMF1, TRAF3	201	101	7504	1.47855	1	0.996707	99.9974
GOTERM_BP_FAT	GO:0043067~regulation of programmed cell death	4	1.0101	0.507806	CARD9, RIPK2, BMF1, TRAF3	201	101	7504	1.47855	1	0.996707	99.9974
Annotation Cluster 44	Enrichment Score: 0.25112683471874736
Category	Term	Count	%	PValue	Genes	List Total	Pop Hits	Pop Total	Fold Enrichment	Bonferroni	Benjamini	FDR
INTERPRO	IPR006187:Claudin	3	0.757576	0.242413	ZGC:136755, CLDNC, CLDN5A	335	38	13480	3.17675	1	0.955281	98.3992
GOTERM_CC_FAT	GO:0070160~occluding junction	3	0.757576	0.355074	ZGC:136755, CLDNC, CLDN5A	111	49	4330	2.38831	1	0.99383	99.329
GOTERM_CC_FAT	GO:0005923~tight junction	3	0.757576	0.355074	ZGC:136755, CLDNC, CLDN5A	111	49	4330	2.38831	1	0.99383	99.329
INTERPRO	IPR004031:PMP-22/EMP/MP20/Claudin	3	0.757576	0.361583	ZGC:136755, CLDNC, CLDN5A	335	51	13480	2.36699	1	0.990847	99.8749
GOTERM_CC_FAT	GO:0043296~apical junction complex	3	0.757576	0.391789	ZGC:136755, CLDNC, CLDN5A	111	53	4330	2.20806	1	0.994719	99.6562
GOTERM_CC_FAT	GO:0016327~apicolateral plasma membrane	3	0.757576	0.391789	ZGC:136755, CLDNC, CLDN5A	111	53	4330	2.20806	1	0.994719	99.6562
GOTERM_CC_FAT	GO:0005911~cell-cell junction	3	0.757576	0.678875	ZGC:136755, CLDNC, CLDN5A	111	91	4330	1.28601	1	0.999847	99.9998
GOTERM_CC_FAT	GO:0030054~cell junction	4	1.0101	0.761667	ZGC:136755, CLDNC, CHRND, CLDN5A	111	155	4330	1.00668	1	0.999969	100
SP_PIR_KEYWORDS	cell junction	3	0.757576	0.803385	ZGC:136755, CHRND, CLDN5A	199	126	8377	1.00227	1	0.995318	100
GOTERM_MF_FAT	GO:0005198~structural molecule activity	7	1.76768	0.866469	ZGC:136755, CLDNC, COPZ1, SI:DKEYP-113D7.4, SI:CH211-262H13.5, WU:FB15E04, CLDN5A	228	319	8417	0.810084	1	0.999976	100
GOTERM_CC_FAT	GO:0044459~plasma membrane part	8	2.0202	0.916892	GNGT1, ZGC:136755, CLDNC, CHRND, SLC34A2A, GNG12A, CLDN5A, ASAH2	111	417	4330	0.748374	1	1	100
SP_PIR_KEYWORDS	cell membrane	4	1.0101	0.978863	ZGC:136755, CHRND, CLDN5A, ASAH2	199	308	8377	0.546695	1	0.999967	100
GOTERM_CC_FAT	GO:0005886~plasma membrane	9	2.27273	0.992139	SI:CH211-20B12.2, GNGT1, ZGC:136755, CLDNC, CHRND, SLC34A2A, GNG12A, CLDN5A, ASAH2	111	614	4330	0.571793	1	1	100
Annotation Cluster 45	Enrichment Score: 0.23581205174800185
Category	Term	Count	%	PValue	Genes	List Total	Pop Hits	Pop Total	Fold Enrichment	Bonferroni	Benjamini	FDR
INTERPRO	IPR018029:C2 membrane targeting protein	3	0.757576	0.528395	CPLA2, WWP1, SI:CH211-240L19.7	335	71	13480	1.70023	1	0.999375	99.9986
SMART	SM00239:C2	3	0.757576	0.598761	CPLA2, WWP1, SI:CH211-240L19.7	171	84	7141	1.49144	1	0.994343	99.9978
INTERPRO	IPR000008:C2 calcium-dependent membrane targeting	3	0.757576	0.619944	CPLA2, WWP1, SI:CH211-240L19.7	335	84	13480	1.4371	1	0.9999	99.9999
Annotation Cluster 46	Enrichment Score: 0.21990392369143205
Category	Term	Count	%	PValue	Genes	List Total	Pop Hits	Pop Total	Fold Enrichment	Bonferroni	Benjamini	FDR
GOTERM_BP_FAT	GO:0006006~glucose metabolic process	3	0.757576	0.512409	ALDOB, GYS2, PC	201	64	7504	1.75	1	0.996718	99.9977
GOTERM_BP_FAT	GO:0019318~hexose metabolic process	3	0.757576	0.640736	ALDOB, GYS2, PC	201	81	7504	1.38272	1	0.999165	100
GOTERM_BP_FAT	GO:0005996~monosaccharide metabolic process	3	0.757576	0.666796	ALDOB, GYS2, PC	201	85	7504	1.31765	1	0.999417	100
Annotation Cluster 47	Enrichment Score: 0.21657237529813028
Category	Term	Count	%	PValue	Genes	List Total	Pop Hits	Pop Total	Fold Enrichment	Bonferroni	Benjamini	FDR
GOTERM_BP_FAT	GO:0001568~blood vessel development	4	1.0101	0.559552	LAMA1, CCM2, IGFBP2A, RUNX1	201	109	7504	1.37003	1	0.997856	99.9995
GOTERM_BP_FAT	GO:0001944~vasculature development	4	1.0101	0.584175	LAMA1, CCM2, IGFBP2A, RUNX1	201	113	7504	1.32153	1	0.998496	99.9998
GOTERM_BP_FAT	GO:0048514~blood vessel morphogenesis	3	0.757576	0.685329	LAMA1, CCM2, IGFBP2A	201	88	7504	1.27273	1	0.99957	100
Annotation Cluster 48	Enrichment Score: 0.1323903490560041
Category	Term	Count	%	PValue	Genes	List Total	Pop Hits	Pop Total	Fold Enrichment	Bonferroni	Benjamini	FDR
SP_PIR_KEYWORDS	ank repeat	4	1.0101	0.718515	ZGC:162892, DYSFIP1, NFKB2, ANKFY1	199	156	8377	1.07937	1	0.991708	100
SMART	SM00248:ANK	4	1.0101	0.735442	ZGC:162892, DYSFIP1, NFKB2, ANKFY1	171	159	7141	1.05057	1	0.999046	100
INTERPRO	IPR002110:Ankyrin	4	1.0101	0.758306	ZGC:162892, DYSFIP1, NFKB2, ANKFY1	335	159	13480	1.0123	1	0.999998	100
Annotation Cluster 49	Enrichment Score: 0.08172983396672584
Category	Term	Count	%	PValue	Genes	List Total	Pop Hits	Pop Total	Fold Enrichment	Bonferroni	Benjamini	FDR
GOTERM_BP_FAT	GO:0006886~intracellular protein transport	4	1.0101	0.726429	XPO6, COPZ1, ZGC:101111, AGXT	201	140	7504	1.06667	1	0.999781	100
GOTERM_BP_FAT	GO:0034613~cellular protein localization	4	1.0101	0.739627	XPO6, COPZ1, ZGC:101111, AGXT	201	143	7504	1.04429	1	0.999794	100
GOTERM_BP_FAT	GO:0070727~cellular macromolecule localization	4	1.0101	0.743913	XPO6, COPZ1, ZGC:101111, AGXT	201	144	7504	1.03704	1	0.999798	100
GOTERM_BP_FAT	GO:0046907~intracellular transport	5	1.26263	0.751245	XPO6, COPZ1, SLC25A37, ZGC:101111, AGXT	201	190	7504	0.982456	1	0.999817	100
GOTERM_BP_FAT	GO:0045184~establishment of protein localization	5	1.26263	0.958425	XPO6, COPZ1, ZGC:101111, SNX30, AGXT	201	295	7504	0.632768	1	1	100
GOTERM_BP_FAT	GO:0015031~protein transport	5	1.26263	0.958425	XPO6, COPZ1, ZGC:101111, SNX30, AGXT	201	295	7504	0.632768	1	1	100
GOTERM_BP_FAT	GO:0008104~protein localization	5	1.26263	0.971105	XPO6, COPZ1, ZGC:101111, SNX30, AGXT	201	314	7504	0.59448	1	1	100
Annotation Cluster 50	Enrichment Score: 0.06004968117374754
Category	Term	Count	%	PValue	Genes	List Total	Pop Hits	Pop Total	Fold Enrichment	Bonferroni	Benjamini	FDR
SMART	SM00060:FN3	3	0.757576	0.856916	MYBPC1, SI:CH211-198B3.2, EBI3	171	142	7141	0.882258	1	0.999944	100
INTERPRO	IPR003961:Fibronectin, type III	3	0.757576	0.870687	MYBPC1, SI:CH211-198B3.2, EBI3	335	142	13480	0.850116	1	1	100
INTERPRO	IPR008957:Fibronectin, type III-like fold	3	0.757576	0.885218	MYBPC1, SI:CH211-198B3.2, EBI3	335	148	13480	0.815651	1	1	100
Annotation Cluster 51	Enrichment Score: 0.04508138569112883
Category	Term	Count	%	PValue	Genes	List Total	Pop Hits	Pop Total	Fold Enrichment	Bonferroni	Benjamini	FDR
INTERPRO	IPR013783:Immunoglobulin-like fold	8	2.0202	0.850686	LOC559127, MYBPC1, VCANB, SID4, HAPLN1A, SEMA3C, NFKB2, GPCPD1	335	388	13480	0.829666	1	1	100
SMART	SM00409:IG	5	1.26263	0.890634	LOC559127, MYBPC1, HAPLN1A, SEMA3C, EBI3	171	270	7141	0.773338	1	0.999969	100
SMART	SM00408:IGc2	3	0.757576	0.900807	LOC559127, MYBPC1, SID4	171	161	7141	0.778141	1	0.999972	100
INTERPRO	IPR003599:Immunoglobulin subtype	5	1.26263	0.905687	LOC559127, MYBPC1, HAPLN1A, SEMA3C, EBI3	335	270	13480	0.745163	1	1	100
INTERPRO	IPR003598:Immunoglobulin subtype 2	3	0.757576	0.911669	LOC559127, MYBPC1, SID4	335	161	13480	0.749791	1	1	100
INTERPRO	IPR007110:Immunoglobulin-like	7	1.76768	0.924614	LOC559127, MYBPC1, VCANB, SID4, HAPLN1A, SEMA3C, EBI3	335	390	13480	0.722235	1	1	100
INTERPRO	IPR013106:Immunoglobulin V-set	3	0.757576	0.928013	VCANB, HAPLN1A, SEMA3C	335	171	13480	0.705944	1	1	100
Annotation Cluster 52	Enrichment Score: 0.034685927195460334
Category	Term	Count	%	PValue	Genes	List Total	Pop Hits	Pop Total	Fold Enrichment	Bonferroni	Benjamini	FDR
SP_PIR_KEYWORDS	membrane	33	8.33333	0.854716	ZGC:136755, OSTC, PLXNC1, CYB5R2, SI:DKEY-15J16.2, SLC26A6L, RHOGB, CLDN5A, SC4MOL, ASAH2, TNFB, TNFA, CLDNC, OPN1MW4, CH25H, OPN1MW2, SLC2A2, RH50, OPN1LW1, RNASEKA, SI:CH211-20B12.2, FBP1B, GNG12A, MOXD1, FAAH2B, GNGT1, SI:DKEY-31F5.1, SI:CH211-154O6.6, SLC25A37, CHRND, DGAT1B, IM:7136220, SLC5A11	199	1575	8377	0.882	1	0.998029	100
SP_PIR_KEYWORDS	transmembrane	37	9.34343	0.860858	OSTC, ZGC:136755, PLXNC1, SI:DKEY-15J16.2, CYB5R2, SLC15A2, SI:CH211-35N24.1, TMX3, SLC26A6L, AQP7, CLDN5A, SC4MOL, ASAH2, ZGC:112012, AQP8A.2, OPN1MW4, CLDNC, CH25H, OPN1MW2, SLC2A2, RH50, OPN1LW1, RNASEKA, SI:CH211-20B12.2, FBP1B, AQP10A, MOXD1, FAAH2B, SI:DKEYP-34F6.5, SI:DKEY-31F5.1, ZGC:64076, SI:CH211-154O6.6, SLC25A37, CHRND, DGAT1B, IM:7136220, SLC5A11	199	1761	8377	0.884459	1	0.998048	100
GOTERM_CC_FAT	GO:0016021~integral to membrane	44	11.1111	0.991988	OSTC, ZGC:136755, SI:DKEY-15J16.2, CYB5R2, XPO6, SI:CH211-35N24.1, SLC15A2, TMX3, MS4A17A.4, SLC26A6L, AQP7, ZGC:113651, CLDN5A, SC4MOL, ASAH2, ZGC:112012, AQP8A.2, OPN1MW4, CLDNC, CH25H, SLC2A2, OPN1MW2, RH50, LOC799527, OPN1LW1, RNASEKA, ADAM8A, SI:CH211-20B12.2, EBP, FBP1B, SI:CH73-107C13.2, AQP10A, MOXD1, SLC16A3, SI:DKEYP-34F6.5, FAAH2B, SI:DKEY-31F5.1, SI:CH211-154O6.6, SLC25A37, CHRND, ANT…	111	2162	4330	0.793893	1	1	100
GOTERM_CC_FAT	GO:0031224~intrinsic to membrane	44	11.1111	0.995397	OSTC, ZGC:136755, SI:DKEY-15J16.2, CYB5R2, XPO6, SI:CH211-35N24.1, SLC15A2, TMX3, MS4A17A.4, SLC26A6L, AQP7, ZGC:113651, CLDN5A, SC4MOL, ASAH2, ZGC:112012, AQP8A.2, OPN1MW4, CLDNC, CH25H, SLC2A2, OPN1MW2, RH50, LOC799527, OPN1LW1, RNASEKA, ADAM8A, SI:CH211-20B12.2, EBP, FBP1B, SI:CH73-107C13.2, AQP10A, MOXD1, SLC16A3, SI:DKEYP-34F6.5, FAAH2B, SI:DKEY-31F5.1, SI:CH211-154O6.6, SLC25A37, CHRND, ANT…	111	2202	4330	0.779472	1	1	100
Annotation Cluster 53	Enrichment Score: 0.016020315948816206
Category	Term	Count	%	PValue	Genes	List Total	Pop Hits	Pop Total	Fold Enrichment	Bonferroni	Benjamini	FDR
SMART	SM00220:S_TKc	4	1.0101	0.869598	GRK7A, SI:DKEY-14D8.5, SI:CH211-235E18.3, GRK1B	171	204	7141	0.818828	1	0.99995	100
INTERPRO	IPR002290:Serine/threonine protein kinase	4	1.0101	0.884841	GRK7A, SI:DKEY-14D8.5, SI:CH211-235E18.3, GRK1B	335	204	13480	0.788996	1	1	100
INTERPRO	IPR017442:Serine/threonine protein kinase-related	6	1.51515	0.926169	IRAK3, GRK7A, SI:DKEY-14D8.5, RIPK2, SI:CH211-235E18.3, GRK1B	335	339	13480	0.712191	1	1	100
SP_PIR_KEYWORDS	serine/threonine-protein kinase	4	1.0101	0.941928	GRK7A, SI:DKEY-14D8.5, SI:CH211-235E18.3, GRK1B	199	253	8377	0.665541	1	0.999671	100
INTERPRO	IPR008271:Serine/threonine protein kinase, active site	4	1.0101	0.966789	GRK7A, RIPK2, SI:CH211-235E18.3, GRK1B	335	272	13480	0.591747	1	1	100
GOTERM_MF_FAT	GO:0004674~protein serine/threonine kinase activity	5	1.26263	0.972868	GRK7A, SI:DKEY-14D8.5, RIPK2, SI:CH211-235E18.3, GRK1B	228	314	8417	0.587845	1	1	100
INTERPRO	IPR000719:Protein kinase, core	6	1.51515	0.980808	IRAK3, GRK7A, SI:DKEY-14D8.5, RIPK2, SI:CH211-235E18.3, GRK1B	335	422	13480	0.572116	1	1	100
SP_PIR_KEYWORDS	kinase	6	1.51515	0.988533	GRK7A, SI:DKEY-14D8.5, RIPK2, IPPK, SI:CH211-235E18.3, GRK1B	199	470	8377	0.537389	1	0.99999	100
GOTERM_BP_FAT	GO:0016310~phosphorylation	8	2.0202	0.990533	IRAK3, GRK7A, SI:DKEY-14D8.5, FOXO1A, RIPK2, IPPK, SI:CH211-235E18.3, GRK1B	201	534	7504	0.559301	1	1	100
GOTERM_BP_FAT	GO:0006468~protein amino acid phosphorylation	6	1.51515	0.995068	IRAK3, GRK7A, SI:DKEY-14D8.5, RIPK2, SI:CH211-235E18.3, GRK1B	201	459	7504	0.488017	1	1	100
GOTERM_MF_FAT	GO:0004672~protein kinase activity	6	1.51515	0.995482	IRAK3, GRK7A, SI:DKEY-14D8.5, RIPK2, SI:CH211-235E18.3, GRK1B	228	459	8417	0.482571	1	1	100
GOTERM_BP_FAT	GO:0006793~phosphorus metabolic process	9	2.27273	0.997277	IRAK3, GRK7A, SI:DKEY-14D8.5, FOXO1A, IL1B, RIPK2, IPPK, SI:CH211-235E18.3, GRK1B	201	655	7504	0.512977	1	1	100
GOTERM_BP_FAT	GO:0006796~phosphate metabolic process	9	2.27273	0.997277	IRAK3, GRK7A, SI:DKEY-14D8.5, FOXO1A, IL1B, RIPK2, IPPK, SI:CH211-235E18.3, GRK1B	201	655	7504	0.512977	1	1	100
INTERPRO	IPR017441:Protein kinase, ATP binding site	3	0.757576	0.998795	GRK7A, SI:DKEY-14D8.5, SI:CH211-235E18.3	335	356	13480	0.339091	1	1	100
Annotation Cluster 54	Enrichment Score: 0.009337134911095097
Category	Term	Count	%	PValue	Genes	List Total	Pop Hits	Pop Total	Fold Enrichment	Bonferroni	Benjamini	FDR
GOTERM_CC_FAT	GO:0043233~organelle lumen	3	0.757576	0.97687	ARNTL1B, SMAD1, PDIA4	111	216	4330	0.541792	1	1	100
GOTERM_CC_FAT	GO:0070013~intracellular organelle lumen	3	0.757576	0.97687	ARNTL1B, SMAD1, PDIA4	111	216	4330	0.541792	1	1	100
GOTERM_CC_FAT	GO:0031974~membrane-enclosed lumen	3	0.757576	0.98246	ARNTL1B, SMAD1, PDIA4	111	228	4330	0.513276	1	1	100
Annotation Cluster 55	Enrichment Score: 0.007770270083645774
Category	Term	Count	%	PValue	Genes	List Total	Pop Hits	Pop Total	Fold Enrichment	Bonferroni	Benjamini	FDR
SP_PIR_KEYWORDS	atp-binding	14	3.53535	0.893241	GRK7A, SI:DKEY-14D8.5, ACTA2, ZGC:92164, ABCG2B, SI:CH211-235E18.3, ABCG2A, MCM4, ACSF2, GRK1B, HSP90A.1, HSPA5, LOC798846, IPPK	199	732	8377	0.805105	1	0.998559	100
GOTERM_MF_FAT	GO:0001883~purine nucleoside binding	21	5.30303	0.979377	GRK7A, SI:DKEY-14D8.5, ZGC:92164, ACTA2, ZGC:112320, SI:CH211-235E18.3, ABCG2B, MCM4, ABCG2A, ACSF2, GRK1B, IRAK3, AGPS, HSP90A.1, RIPK2, HSPA5, LOC798846, IPPK, RUNX1, ZGC:77439, PC	228	1085	8417	0.714516	1	1	100
GOTERM_MF_FAT	GO:0001882~nucleoside binding	21	5.30303	0.980617	GRK7A, SI:DKEY-14D8.5, ZGC:92164, ACTA2, ZGC:112320, SI:CH211-235E18.3, ABCG2B, MCM4, ABCG2A, ACSF2, GRK1B, IRAK3, AGPS, HSP90A.1, RIPK2, HSPA5, LOC798846, IPPK, RUNX1, ZGC:77439, PC	228	1090	8417	0.711239	1	1	100
SP_PIR_KEYWORDS	nucleotide-binding	16	4.0404	0.984816	GRK7A, SI:DKEY-14D8.5, ACTA2, ZGC:92164, SI:CH211-235E18.3, ABCG2B, ABCG2A, RHOGB, MCM4, ACSF2, GRK1B, GNAT2, HSP90A.1, HSPA5, LOC798846, IPPK	199	1007	8377	0.668846	1	0.999983	100
GOTERM_MF_FAT	GO:0030554~adenyl nucleotide binding	20	5.05051	0.987674	GRK7A, SI:DKEY-14D8.5, ZGC:92164, ACTA2, SI:CH211-235E18.3, ABCG2B, MCM4, ABCG2A, ACSF2, GRK1B, IRAK3, AGPS, HSP90A.1, RIPK2, HSPA5, LOC798846, IPPK, RUNX1, ZGC:77439, PC	228	1081	8417	0.68301	1	1	100
GOTERM_MF_FAT	GO:0005524~ATP binding	18	4.54545	0.992754	GRK7A, SI:DKEY-14D8.5, ACTA2, ZGC:92164, SI:CH211-235E18.3, ABCG2B, MCM4, ABCG2A, ACSF2, GRK1B, IRAK3, HSP90A.1, RIPK2, HSPA5, LOC798846, IPPK, RUNX1, PC	228	1029	8417	0.645773	1	1	100
GOTERM_MF_FAT	GO:0032559~adenyl ribonucleotide binding	18	4.54545	0.993059	GRK7A, SI:DKEY-14D8.5, ACTA2, ZGC:92164, SI:CH211-235E18.3, ABCG2B, MCM4, ABCG2A, ACSF2, GRK1B, IRAK3, HSP90A.1, RIPK2, HSPA5, LOC798846, IPPK, RUNX1, PC	228	1032	8417	0.643895	1	1	100
GOTERM_MF_FAT	GO:0017076~purine nucleotide binding	23	5.80808	0.999233	GRK7A, SI:DKEY-14D8.5, ZGC:92164, ACTA2, ZGC:112320, SI:CH211-235E18.3, ABCG2B, MCM4, ABCG2A, RHOGB, ACSF2, GRK1B, GNAT2, IRAK3, AGPS, HSP90A.1, RIPK2, HSPA5, LOC798846, IPPK, RUNX1, ZGC:77439, PC	228	1410	8417	0.602187	1	1	100
GOTERM_MF_FAT	GO:0032553~ribonucleotide binding	21	5.30303	0.999613	GRK7A, SI:DKEY-14D8.5, ZGC:92164, ACTA2, ZGC:112320, SI:CH211-235E18.3, ABCG2B, MCM4, ABCG2A, RHOGB, ACSF2, GRK1B, GNAT2, IRAK3, HSP90A.1, RIPK2, HSPA5, LOC798846, IPPK, RUNX1, PC	228	1359	8417	0.570456	1	1	100
GOTERM_MF_FAT	GO:0032555~purine ribonucleotide binding	21	5.30303	0.999613	GRK7A, SI:DKEY-14D8.5, ZGC:92164, ACTA2, ZGC:112320, SI:CH211-235E18.3, ABCG2B, MCM4, ABCG2A, RHOGB, ACSF2, GRK1B, GNAT2, IRAK3, HSP90A.1, RIPK2, HSPA5, LOC798846, IPPK, RUNX1, PC	228	1359	8417	0.570456	1	1	100
GOTERM_MF_FAT	GO:0000166~nucleotide binding	24	6.06061	0.999983	GRK7A, SI:DKEY-14D8.5, ZGC:92164, ACTA2, ZGC:112320, SI:CH211-235E18.3, ABCG2B, MCM4, ABCG2A, RHOGB, ACSF2, GRK1B, GNAT2, IRAK3, AGPS, HAO2, HSP90A.1, RIPK2, HSPA5, LOC798846, IPPK, RUNX1, ZGC:77439, PC	228	1682	8417	0.526754	1	1	100
Annotation Cluster 56	Enrichment Score: 4.389640216213859E-4
Category	Term	Count	%	PValue	Genes	List Total	Pop Hits	Pop Total	Fold Enrichment	Bonferroni	Benjamini	FDR
SMART	SM00355:ZnF_C2H2	4	1.0101	0.998718	ZNF511, ZGC:158367, WT1B, ZGC:63570	171	443	7141	0.377068	1	1	100
INTERPRO	IPR015880:Zinc finger, C2H2-like	4	1.0101	0.999012	ZNF511, ZGC:158367, WT1B, ZGC:63570	335	443	13480	0.36333	1	1	100
INTERPRO	IPR007087:Zinc finger, C2H2-type	4	1.0101	0.999239	ZNF511, ZGC:158367, WT1B, ZGC:63570	335	455	13480	0.353748	1	1	100
