# Supplementary material for: Dynamic Transcript Profiling of Candida albicans Infection in Zebrafish: A Pathogen-Host Interaction Study
Source: PLoS One. 2013 Sep 3;8(9):e72483. doi: 10.1371/journal.pone.0072483 (PMC3760836; doi:10.1371/journal.pone.0072483)
Supplement: Table S7 — Identical expression profile of C. albicans genes in mice host. The proposed method was used to re-analyze the gene expression profiles in the C. albicans genome wide data set in Thewes et al. (2007) [18] and cluster them into two groups of 288 up-regulated genes and 185 down-regulated genes. Among them, 39 up-regulated genes and 45 down-regulated genes had the same expression profile in the zebrafish model. The 84 genes are shown in this table. (XLS) [file pone.0072483.s009.xls]

## Sheet: Table S7
Table S7. Identical expression profile of C. albicans genes in mice host
Cluster	Common	System	Cell surface-related	Iron-related	Hyphal-related	FC	SQRT	0.5	1	2	4	6	8	12	16	18
2	orf19.5585	SAP5				6.64408	6.64408	5.26405	7.31264	11.0268	11.9081	11.846	11.7152	10.9029	9.89466	10.0168
2	orf19.7219	FTR1	✓	✓		5.19202	5.19202	5.08514	6.02395	6.3284	9.74364	9.57668	10.2772	9.23785	9.45906	9.93132
1	orf19.5437	RHR2				-5.15773	5.15773	13.2893	11.8303	10.7914	8.92701	8.82233	8.33651	8.79661	8.13154	8.29158
2	orf19.5635	PGA7	✓			5.01043	5.01043	8.93622	9.35089	10.4254	11.7922	12.4551	13.4604	13.4717	13.6798	13.9467
2	orf19.5636	RBT5	✓	✓		4.82148	4.82148	11.6026	11.6753	13.1671	14.8553	15.53	16.4213	16.2461	16.1921	16.424
2	orf19.6084	orf19.6084				4.72023	4.72023	6.5703	6.00015	6.84247	7.79688	8.56556	8.52073	9.98213	11.2905	10.7825
2	orf19.2060	SOD5	✓	✓		4.69945	4.69945	9.69486	12.1634	13.3335	13.8496	13.7123	13.6191	14.022	14.3943	14.1524
2	orf19.449	orf19.449				4.42208	4.42208	8.73454	7.90782	9.08154	9.36902	10.4638	10.4122	12.1895	13.1566	12.9924
2	orf19.2947	SNZ1				3.9873	3.9873	9.7726	10.1176	11.0937	11.8046	12.4652	12.9739	13.3715	13.7599	13.618
2	orf19.215	orf19.215				3.53748	3.53748	9.08645	8.88534	9.66497	9.89652	10.2853	10.1925	11.6058	12.6239	12.3937
1	orf19.5032	SIM1	✓			-3.4519	3.4519	13.5043	12.4204	11.3665	10.7403	10.7067	10.799	10.5414	10.0524	10.2642
2	orf19.3112	ZRT1				3.42353	3.42353	5.10731	7.679	7.32402	8.53084	8.19965	8.01114	7.39384	6.50857	6.83491
2	orf19.3895	CHT2	✓	✓	✓	3.28567	3.28567	9.05909	10.6125	11.0279	11.0117	11.3915	11.4986	12.0017	12.3448	12.0749
2	orf19.7514	PCK1				3.28439	3.28439	12.7957	11.9514	12.5942	12.8627	13.7401	14.0032	15.3894	16.08	16.0097
2	orf19.5848	orf19.5848				3.24741	3.24741	9.04527	9.02184	9.48059	10.0428	10.5096	10.6681	11.6938	12.2927	12.1262
2	orf19.5843	SRR1				3.23432	3.23432	7.45406	7.36817	8.35907	7.97357	8.56023	8.12094	9.90236	10.6884	10.638
2	orf19.3374	ECE1				3.03698	3.03698	13.5881	15.5825	16.0143	16.1416	16.1014	15.8007	16.1446	16.6251	16.406
2	orf19.2098	ARO8				2.81442	2.81442	11.2239	11.1756	11.2271	11.7293	13.1065	14.0383	13.6601	13.426	13.7281
1	orf19.3710	YHB5				-2.74973	2.74973	11.2903	10.8306	10.1242	8.6236	8.98614	8.593	8.58448	8.88757	8.54061
1	orf19.5171	PMT1	✓		✓	-2.74477	2.74477	13.5265	13.8391	12.6194	11.8237	11.6457	11.3735	11.0759	10.8242	10.7818
1	orf19.979	FAS1				-2.44378	2.44378	14.5668	14.5683	13.5399	13.4492	12.9535	12.6844	12.123	12.1346	12.2235
1	orf19.5170	ENA21				-2.38073	2.38073	13.3602	13.244	12.6048	12.4426	12.3247	12.279	11.2558	10.9795	11.0785
2	orf19.7520	POT1				2.38057	2.38057	10.2589	9.78721	10.1678	11.5382	12.0733	12.6394	12.2333	11.695	11.5906
1	orf19.7466	ACC1				-2.36949	2.36949	14.443	14.2256	13.3899	13.4356	13.2209	12.8893	12.2897	12.0735	12.1326
2	orf19.6414	orf19.6414				2.34621	2.34621	7.84471	7.95002	8.61542	9.8755	9.89662	9.6019	10.0366	10.1909	10.1318
1	orf19.5015	MYO2			✓	-2.32258	2.32258	12.1249	12.2969	11.2978	10.447	10.3475	10.0197	9.91676	9.80234	9.80836
1	orf19.5949	FAS2				-2.29862	2.29862	14.3144	14.6834	13.337	13.378	12.979	12.64	12.2067	12.0158	12.2893
1	orf19.6217	PGA63				-2.29421	2.29421	13.0236	13.4458	11.9478	11.7548	11.6481	11.3804	11.0772	10.7294	11.0146
1	orf19.4829	DOA1				-2.28545	2.28545	11.7476	11.8047	10.6523	10.2998	9.89359	9.84691	9.52892	9.46215	9.49298
1	orf19.4831	MTS1	✓			-2.17425	2.17425	13.2657	13.3765	12.7679	11.8486	11.9103	11.9554	11.4562	11.2801	11.0914
2	orf19.7244	orf19.7244				2.16821	2.16821	6.60291	6.6343	7.22524	8.1296	8.26315	8.59383	8.70727	8.77112	8.68452
1	orf19.5685	THS1				-2.05901	2.05901	13.1366	13.6581	12.5802	12.0028	11.7491	11.7426	11.3244	11.0776	11.1105
1	orf19.7229	IML2				-2.05325	2.05325	10.8014	11.0923	9.8947	9.2651	9.10996	9.13952	8.88288	8.74816	8.90189
2	orf19.405	VCX1				1.9553	1.9553	10.2102	9.80329	11.0296	12.0812	11.966	12.1655	11.4896	11.1581	11.0877
1	orf19.6327	HET1				-1.94311	1.94311	12.0875	12.9311	11.7959	11.117	10.7855	10.5937	10.1979	10.1981	10.1444
1	orf19.7501	orf19.7501				-1.94022	1.94022	13.757	13.7626	12.6856	12.263	12.0147	12.1289	11.887	11.8168	11.8724
1	orf19.7328	orf19.7328				-1.91324	1.91324	12.3992	12.9085	11.1923	11.0512	10.905	10.8233	10.8246	10.4859	10.5872
2	orf19.1375	LEU42				1.88934	1.88934	10.9269	9.86592	10.1987	10.9876	11.3769	11.3211	12.2457	12.8163	12.7208
2	orf19.4035	PGA4	✓			1.87106	1.87106	11.7242	12.2947	12.8659	12.8831	13.0393	12.8047	13.3297	13.5235	13.5953
2	orf19.6882	OSM1				1.84444	1.84444	12.2204	12.9732	12.6432	12.287	12.6054	12.0673	13.7056	14.0648	14.0461
1	orf19.528	SEC26	✓			-1.83783	1.83783	13.5922	13.8357	12.9404	12.415	12.1089	11.9584	11.7544	11.761	11.7638
1	orf19.5085	orf19.5085				-1.83358	1.83358	10.9152	10.8969	10.318	10.0867	9.91242	9.90924	9.3623	9.08166	9.09794
1	orf19.4304	GAP1	✓		✓	-1.82702	1.82702	11.2695	10.6998	10.0163	10.0585	10.0643	9.97551	9.54078	9.57367	9.44249
1	orf19.1254	SEC23				-1.79655	1.79655	12.7234	13.0526	11.9712	11.4503	11.1847	11.1358	10.9526	10.9759	10.9268
1	orf19.1618	GFA1			✓	-1.76714	1.76714	14.0487	14.3536	13.3752	13.0279	12.5462	12.2816	12.2865	12.4759	12.4228
2	orf19.7581	orf19.7581				1.71043	1.71043	10.3494	10.4214	10.7101	10.5325	10.5249	10.5144	11.4738	12.0598	12.0364
1	orf19.7504	orf19.7504				-1.69587	1.69587	10.7003	10.8796	9.87474	9.24052	9.48706	9.52032	9.12769	9.00443	9.08692
2	orf19.5443	BNA4	✓		✓	1.66126	1.66126	10.7614	11.4366	11.7272	11.5204	11.5445	11.1478	12.2808	12.4227	12.357
1	orf19.1665	MNT1	✓		✓	-1.65662	1.65662	13.2581	13.367	12.5752	12.2404	12.2398	12.0693	11.7934	11.6101	11.6015
2	orf19.5641	CAR2				1.63242	1.63242	11.7881	11.6957	10.345	12.4637	13.23	13.4205	12.6044	12.8904	12.9869
2	orf19.1374	orf19.1374				1.62444	1.62444	8.09101	8.38263	9.16114	9.5918	9.29088	9.36531	9.54637	9.71545	9.51877
2	orf19.2112	orf19.2112				1.59645	1.59645	7.67296	7.47953	8.16701	8.34234	8.53659	8.65704	9.14186	9.19234	9.26941
2	orf19.7242	NCR1				1.58077	1.58077	10.082	10.2195	10.6361	11.1926	11.3384	11.226	11.4965	11.5778	11.6628
2	orf19.2599	CRC1	✓			1.50709	1.50709	9.71086	9.49355	10.1767	10.6515	10.9422	11.2179	10.9208	10.9638	10.8026
1	orf19.2574	orf19.2574				-1.48762	1.48762	9.55654	9.88055	8.79507	8.81502	8.33818	8.36406	8.36752	8.06892	8.23352
1	orf19.3097	PDA1				-1.4559	1.4559	14.4588	14.6659	14.2382	14.1778	13.8383	13.7121	13.2231	13.0029	13.0469
2	orf19.7084	DFI1	✓			1.44581	1.44581	11.3047	11.479	12.0315	11.7776	11.86	11.877	12.4775	12.7506	12.6819
1	orf19.1064	ACS2				-1.40896	1.40896	14.3139	14.8215	14.236	13.91	13.5644	13.4649	12.9639	12.9451	12.9049
1	orf19.4603	ARL1				-1.36104	1.36104	10.5759	10.6254	10.165	9.58348	9.52278	9.45184	9.22927	9.25767	9.2149
1	orf19.5689	orf19.5689				-1.3566	1.3566	11.3369	11.7868	11.1119	10.7426	10.498	10.4025	10.2308	10.0643	9.98031
1	orf19.5647	SUB2				-1.30937	1.30937	12.9874	13.1913	12.6252	12.6612	12.3912	12.3517	12.0714	11.678	11.8228
2	orf19.974	ROT2				1.30808	1.30808	9.98721	10.1495	10.8843	11.2953	11.1772	11.294	11.204	10.9542	11.0534
1	orf19.5691	CDC11			✓	-1.27146	1.27146	11.7117	12.0007	11.4297	10.9558	10.7079	10.5455	10.4402	10.5423	10.4558
1	orf19.5021	PDX1			✓	-1.20247	1.20247	11.7469	11.9991	11.6584	11.3631	11.3061	10.8941	10.7703	10.5616	10.5445
1	orf19.1490	MSB2				-1.20175	1.20175	11.0613	11.6722	10.8303	10.4348	10.2761	9.85954	9.91797	9.88315	9.93477
2	orf19.7111	orf19.7111				1.19948	1.19948	9.96728	10.1517	9.81901	10.1758	10.392	10.5015	10.9581	11.1028	11.1668
1	orf19.5369	orf19.5369		✓		-1.16177	1.16177	11.3015	11.7082	11.2625	11.173	10.8142	10.8253	10.4643	10.1398	10.1531
1	orf19.2622	YPT31				-1.15551	1.15551	10.5218	10.4394	9.8935	9.39042	9.3769	9.36632	9.43248	9.47618	9.53023
1	orf19.5692	orf19.5692				-1.11665	1.11665	9.75364	10.1454	9.43765	9.17853	8.81467	8.76366	8.67524	8.63699	8.73364
2	orf19.6783	orf19.6783	✓			1.11093	1.11093	9.7202	9.7368	9.7689	10.4647	10.6476	10.7804	10.6001	10.6842	10.8311
1	orf19.5418	orf19.5418				-1.10376	1.10376	9.50595	9.80955	9.01308	8.54012	8.52448	8.54399	8.5245	8.49213	8.40219
1	orf19.5758	SAL6				-1.06119	1.06119	10.5921	10.2221	10.047	9.90919	10.0302	9.85435	9.53091	9.55051	9.67331
1	orf19.2288	CCT5				-1.01561	1.01561	11.0785	11.3787	11.018	10.6353	10.4561	10.5015	10.2858	10.0628	10.1429
2	orf19.2186	orf19.2186				0.953444	0.953444	8.14247	8.13891	8.51788	8.76703	8.73192	8.51463	9.06189	9.09591	9.00065
2	orf19.6478	YCF1				0.95072	0.95072	9.06671	8.66789	9.22689	9.62824	9.57724	9.6794	9.84963	9.96824	10.0174
1	orf19.1883	YCS4				-0.940812	0.940812	10.9418	11.3232	11.1674	10.5831	10.2635	10.1213	10.001	10.032	10.0494
2	orf19.6548	ISU1		✓		0.921364	0.921364	10.3681	9.56019	10.2118	10.5923	10.7237	11.2452	10.819	11.0688	11.2894
2	orf19.881	DFG16	✓	✓	✓	0.89649	0.89649	9.05961	8.95493	8.9773	8.7508	8.84312	8.94754	9.75024	9.9561	9.92174
1	orf19.4704	ARO1				-0.783525	0.783525	12.0734	12.3276	12.1876	11.8423	11.488	11.5774	11.2899	11.2989	11.3946
1	orf19.20	RTS1				-0.751497	0.751497	9.89221	10.4026	9.75181	9.77241	9.5682	9.46622	9.31087	9.14071	9.14261
2	orf19.7081	SPL1		✓		0.619494	0.619494	10.2638	9.83584	10.0898	10.5108	10.4312	10.5256	10.7225	10.8833	10.8661
1	orf19.5892	orf19.5892				0.61432	0.61432	9.07013	9.68445	9.54704	9.19906	9.15238	8.6249	8.88373	8.75286	8.73344
1	orf19.7224	orf19.7224				-0.546874	0.546874	10.91	11.0551	10.8785	10.7457	10.4883	10.548	10.4049	10.379	10.3631
1	orf19.4726	orf19.4726				0.520672	0.520672	10.6494	11.17	10.833	10.5919	10.2384	10.2308	10.2672	10.272	10.2477
