# Supplementary material for: Dynamic Transcript Profiling of Candida albicans Infection in Zebrafish: A Pathogen-Host Interaction Study
Source: PLoS One. 2013 Sep 3;8(9):e72483. doi: 10.1371/journal.pone.0072483 (PMC3760836; doi:10.1371/journal.pone.0072483)
Supplement: Table S8 — Sequences of primers used for real-time quantitative PCR. The primers used in this study are listed in this table. (XLS) [file pone.0072483.s010.xls]

## Sheet: Table S8
Table S8. Sequences of primers used for real-time quantitative PCR
Genes	Forward primer (5’-3’)	Reverse primer (5’-3’)	Amplicon length (bp)
Pathogen
RBT5	GCCAGAATGTGCCAAAGAAT	CACCAGCAAATTGAGGCATA	101
CHT2	TGTTCCTAGCCCAACCTCAACT	TGGCCCTTTTCAACACCTTT	72
MNT1	AGGTCCAATACCAAAAGCAATTATG	TTGTTGAGGAACCGGAGCAT	67
PMT1	GAAGACCCACAAGTTGCTGATG	TGCTTTTCCTCAACAGATTTTTCA	65
Host
TNFA	ACAAGGCAATTTCACTTCCA	AGCTGATGTGCAAAGACACC	194
SLC25A37	GTCATGTACCCCGTGGATTC	GCTCGTAGCAGGCGAAATAG	196
VTNB	TTTGATGGTGACGTCTTGGA	GACGGTGAGGACTTGGTCAT	218
CYP4V2	AAGACGAGGATGGCAAAATG	TTCAGACTCGCCAAAAACCT	182
